# Supplementary material for: Contribution of DNA Metabarcoding to the Environmental Fungal Assessments in Hospitals
Source: Microb Ecol. 2025 Nov 24;89(1):3. doi: 10.1007/s00248-025-02626-w (PMC12722384; doi:10.1007/s00248-025-02626-w)
Supplement: Supplementary file 1 — Supplementary Material 1 (XLSX 283 KB) [file 248_2025_2626_MOESM1_ESM.xlsx]

## Sheet: Sheet 1
OTU_id	sum_rarRead	RA	number_of_samples	percentage_of_samples	kingdom	phylum	class	order	family	genus	species	ITS2_seq
LF2-A-IA3_Seq1	640875	0.345303	136	97.1429	Fungi	Ascomycota	Dothideomycetes	Capnodiales	Cladosporiaceae	Cladosporium	Cladosporium_herbarum	CACCACTCAAGCCTCGCTTGGTATTGGGCAACGCGGTCCGCCGCGTGCCTCAAATCGTCCGGCTGGGTCTTCTGTCCCCTAAGCGTTGTGGAAACTATTCGCTAAAGGGTGTTCGGGAGGCTACGCCGTAAAACAACCCCATTTCTAA
LF2-A-IA1_Seq2	183490	0.0988642	80	57.1429	Fungi	Ascomycota	Dothideomycetes	Capnodiales	Cladosporiaceae	Cladosporium	Cladosporium_halotolerans	CACCACTCAAGCCTCGCTTGGTATTGGGCGACGCGGTCCGCCGCGCGCCTCAAATCGACCGGCTGGGTCTTTCGTCCCCTCAGCGTTGTGGAAACTATTCGCTAAAGGGTGCCGCGGGAGGCCACGCCGTAAAACAACCCCATTTCTAA
LF2-A-IA1_Seq4	114135	0.0614958	107	76.4286	Fungi	Ascomycota	Dothideomycetes	Pleosporales	Pleosporaceae	Alternaria	Alternaria_angustiovoidea	GTACCCTCAAGCTTTGCTTGGTGTTGGGCGTCTTGTCTCTAGCTTTGCTGGAGACTCGCCTTAAAGTAATTGGCAGCCGGCCTACTGGTTTCGGAGCGCAGCACAAGTCGCACTCTCTATCAGCAAAGGTCTAGCATCCATTAAGCCTTTTTTTCAAC
LF2-A-IB3_Seq6	64117	0.0345462	82	58.5714	Fungi	Ascomycota	Dothideomycetes	Dothideales	Saccotheciaceae	Aureobasidium	Aureobasidium_pullulans	CACCACTCAAGCTATGCTTGGTATTGGGCGTCGTCCTTAGTTGGGCGCGCCTTAAAGACCTCGGCGAGGCCACTCCGGCTTTAGGCGTAGTAGAATTTATTCGAACGTCTGTCAAAGGAGAGGAACTCTGCCGACTGAAACCTTTATTTTTCTA
LF2-A-IA2_Seq20	52401	0.0282336	89	63.5714	Fungi	Ascomycota	Dothideomycetes	Pleosporales	Didymellaceae	Neodidymelliopsis	Neodidymelliopsis_tinkyukuku	GTACCTTCAAGCTCTGCTTGGTGTTGGGTGTTTGTCTCGCCTCTGCGTGTAGACTCGCCTTAAAACAATTGGCAGCCGGCGTATTGATTTCGGAGCGCAGTACATCTCGCGCTTTGCACTCATAACGACGACGTCCAAAAGTACATTTTTACAC
LF-A-IC3_Seq5	45019	0.0242562	19	13.5714	Fungi	Ascomycota	Saccharomycetes	Saccharomycetales	Dipodascaceae	Dipodascus	Dipodascus_macrosporus	CTATATGAGATTGCATTGCTTTCTTGAAATAAATTTATCAAATAAGTTTGAAACAATATTA
LF2-A-IC2_Seq18	34238	0.0184474	49	35	Fungi	Ascomycota	Eurotiomycetes	Eurotiales	Aspergillaceae	Penicillium	no identification	CTGCCCTCAAGCCCGGCTTGTGTGTTGGGCCCCGTCCTCCGATCCCGGGGGACGGGCCCGAAAGGCAGCGGCGGCACCGCGTCCGGTCCTCGAGCGTATGGGGCTTTGTCACCCGCTCTGTAGGCCCGGCCGGCGCTTGCCGATCAACCCAAATTTTTATCCA
LF2-A-IA2_Seq7	32428	0.0174722	65	46.4286	Fungi	Ascomycota	Dothideomycetes	Capnodiales	Cladosporiaceae	Cladosporium	Cladosporium_sphaerospermum	CACCACTCAAGCCTCGCTTGGTATTGGGCGACGCGGTCCGCCGCGCGCCTCAAATCGACCGGCTGGGTCTTCTGTCCCCTCAGCGTTGTGGAAACTATTCGCTAAAGGGTGCCACGGGAGGCCACGCCGAAAAACAAACCCATTTCTAA
LF2-A-IB1_Seq11	29748	0.0160282	56	40	Fungi	Ascomycota	Dothideomycetes	Pleosporales	Didymosphaeriaceae	Pseudopithomyces	Pseudopithomyces_rosae	ACACCCTCAAGCTCTGCTTGGTGTTGGGCGTCTGTCCCGCCTCCGCGCGTGGACTCGCCCCAAATTCATTGGCAGCGGTCCTTGCCTCCTCTCGCGCAGCACATTGCGCTTCTTGAGGGGCTCCGGTTCGCGTCCAACAAGCACATTTACCGT
LF2-A-O3_Seq31	24724	0.0133213	41	29.2857	Fungi	Ascomycota	Dothideomycetes	Pleosporales	Pleosporaceae	Stemphylium	Stemphylium_sp	GTACCCTCAAGCTTTGCTTGGTGTTGGGCGTCTTTGTCTCTCACGAGACTCGCCTTAAAATGATTGGCAGCCGACCTACTGGTTTCGGAGCGCAGCACAATTCTTGCACTTTGAATCAGCCTTGGTTGAGCATCCATCAAGACCACATTTTTTTCAAC
LF2-A-IA2_Seq17	24416	0.0131553	20	14.2857	Fungi	Ascomycota	Sordariomycetes	Trichosphaeriales	Trichosphaeriaceae	Nigrospora	no identification	CAACCCCTAAGCACAGCTTATTGTTGGGACTCTACGGCTTCGTAGTTCCCCAAAGACATTGGCGGAGTGGCAGCAGTCCTCTGAGCGTAGTAATTCTTTATCTCGCTTTTGTTAGGCGCTGCCCCCCCGGCCGTAAAACCCCCAATTTTTTCT
LF2-A-IA1_Seq14	24101	0.0129856	44	31.4286	Fungi	Ascomycota	Saccharomycetes	Saccharomycetales	Saccharomycetales_fam_Incertae_sedis	Candida	Candida_parapsilosis	CTCCCTCAAACCCTCGGGTTTGGTGTTGAGCGATACGCTGGGTTTGCTTGAAAGAAAGGCGGAGTATAAACTAATGGATAGGTTTTTTCCACTCATTGGTACAAACTCCAAAACTTCTTCCAA
LF2-S-IC2_Seq70	18223	0.00981853	13	9.28571	Fungi	Ascomycota	Saccharomycetes	Saccharomycetales	Saccharomycetales_fam_Incertae_sedis	Candida	Candida_dubliniensis	CTCCCTCAAACCGCTGGGTTTGGTGTTGAGCAATACGACTTGGGTTTGCTTGAAAGACGGTAGTGGTAAGGCGGGATCGCTTTGACAATGGCTTAGGTCTAACCAAAAACATTGCTTGCGGCGGTAACGTCTACCACGTATATCTTCAAA
LF2-A-IB1_Seq52	15457	0.00832821	54	38.5714	Fungi	Ascomycota	Dothideomycetes	Pleosporales	Pleosporaceae	Alternaria	Alternaria_metachromatica	GTACCCTCAAGCTTTGCTTGGTGTTGGGCGTCTTTTGTCTCCAGTTCGCTGGAGACTCGCCTTAAAGTCATTGGCAGCCGGCCTACTGGTTTCGGAGCGCAGCACAAGTCGCGCTCTTTGCCAGCCAAGGTCAGCGTCCAGCAAGCCTTTTTTTCAAC
LF2-A-IA2_Seq27	14509	0.00781743	65	46.4286	Fungi	Basidiomycota	Tremellomycetes	Filobasidiales	Filobasidiaceae	Naganishia	Naganishia_diffluens	AAACCCTCAACCTTAGATTGGTTAACACCTTTCTTTGGCTTGGATTTGGACGTTTGCCGATGATAAGTCGGCTCGTCTTAAAAGTAATAGCTGGATCTGTCTCGCGACATGGTTTGACTTGGCGTAATAAGTATTTCGCTAAGGACATCTTCGGATGGCCGCGTTGCAAGACTAAAGACCGCTTTCTAATCCATTGATCTTCGGATTAATATTCTTGAC
LF2-A-IB2_Seq15	13023	0.00701678	52	37.1429	Fungi	Basidiomycota	Tremellomycetes	Filobasidiales	Filobasidiaceae	Filobasidium	Filobasidium_magnum	AACCCTCAAACCCAAGTTTTGGATTTCGATCCATGCTTGAGTTTGGATTTGGATGTTTGCCGGTGATGAACCGACTCATCTTAAAAGTATTAGCTTGGATCTGTCTATATGACTGGTTTGACTTGGCATAATAAGTATTTTGCTGAGGACATCTTCGGATGGCCAGGACCTAGACTACTGTCTGCTAACTAAACCATCACTTTAAGTGCATCTTTGGATGTTACTCATTGTGTAACTTTGAC
LF2-A-IB1_Seq61	12898	0.00694943	37	26.4286	Fungi	Ascomycota	Dothideomycetes	Dothideomycetes incertae sedis	Dothideomycetes incertae sedis	Coniosporium	no identification	CAACCCTCAAGCTCTGCTTGGTATTGGGCATCGCAGGAGCCTGTCTCCGGCGTGCCTCAAAGCCATCGGCGGTGGTGCCTTTCTCTAAGCGTGGTAGAATTTTTATTCGCTTCTGAGTTGGGTCTCACCCGCCGGACAAACCGGGCCTCGCGCCCACTTTCTCA
LF-A-IA2-rep1_Seq9	12284	0.00661861	27	19.2857	Fungi	Ascomycota	Eurotiomycetes	Eurotiales	Aspergillaceae	Penicillium	Penicillium_sp	CTGCCCTCAAGCACGGCTTGTGTGTTGGGCTCCGTCCTCCTTCCGGGGGACGGGCCCGAAAGGCAGCGGCGGCACCGCGTCCGGTCCTCAAGCGTATGGGGCTTTGTCACCCGCTTTGTAGGACTGGCCGGCGCCTGCCGATCAACCAAACTTTTTTCCA
LF2-A-IB3_Seq42	11666	0.00628563	45	32.1429	Fungi	Ascomycota	Eurotiomycetes	Eurotiales	Aspergillaceae	Aspergillus	Aspergillus_ruber	CTGCCCTCAAGCACGGCTTGTGTGTTGGGCTTCCGTCCCTGGTAACGGGGACGGGCCCAAAAGGCAGTGGCGGCACCATGTCTGGTCCTCGAGCGTATGGGGCTTTGTCACCCGCTCCCGTAGGTCCAGCTGGCAGCTAGCCTCGCAACCAATCTTTTTAACCA
LF-A-IB3_Seq155	9193	0.00495318	5	3.57143	Fungi	Ascomycota	Eurotiomycetes	Chaetothyriales	Trichomeriaceae	Knufia	no identification	TCCTCCCTCAAACCCCGGGTTTGGTGTTGGACCCAAGTTGTGCATCTGAACAACTGGTCTCAAAGACAATGACGGCGTCCGTGGGACCCTCGGTGCAACGAGCTTTCAGGAGCACGCGTCGAGTTTAAAGGACCTTCCGGGCCGGTCTCCTTTACATCTTTATTTACAA
LF-A-IA2-rep2_Seq19	8673	0.004673	25	17.8571	Fungi	Basidiomycota	Agaricomycetes	Russulales	Stereaceae	Stereum	Stereum_hirsutum	AATTCTCAACCCTCTTCACTTTTGTGAACGTAGTGGATTGGACTTGGAGGCTTTGCCGGGCTTCACCGCTCGGCTCCTCTCAAATGCATTAGTGCGTCTTGTTGCGACGTGCGCCTCGGTGTGATAATTATCTACGCTGTGGTGTGCTTGCTTCTGTGGAGACGCGCTTTCTAACCGTCCGAAAGGACAGCTTTCATCGAA
LF2-A-IA1_Seq35	8623	0.00464606	17	12.1429	Fungi	Ascomycota	Eurotiomycetes	Eurotiales	Aspergillaceae	Aspergillus	Aspergillus_villosus	CTGCCCTCAAGCACGGCTTGTGTGTTGGGCCCCCGTCCCGGTTAAGCATCAGCCCCGGGACGGGCCCGAAAGGCAGCGGCGGCACCGTGTCCGGTCCTCGAGCGTATGGGGCTCTGTCACCCGCTCGTGTAGGTCCGGCCGGCGGCCAGCCCGACCCTTTAACCAATCTTTTAACCA
SO2-D-O3_Seq40	8376	0.00451298	8	5.71429	Fungi	Ascomycota	Dothideomycetes	Capnodiales	Capnodiales_fam_Incertae_sedis	Capnodiales_gen_Incertae_sedis	Capnodiales_sp	CACCACTCAAGCAATGCTTGGTATTAGGCACTCGTCCGTCCCTCGCGGCGGGCGGGCCTCAAAACCTTCGGCGAAGTCACACCGGCTTTGGGCGCAGTAGAATCATCTTAAACGCTCTGTGAGTCCGGTCGAGTCTTTTGCCGCGAAAGATTCTCACGAATCATCTTTTTCAAA
LF2-A-IA1_Seq12	8357	0.00450274	49	35	Fungi	Ascomycota	Sordariomycetes	Hypocreales	Nectriaceae	Nectriaceae_gen_Incertae_sedis	Nectriaceae_sp	CAACCCTCAAGCTCAGCTTGGTGTTGGGACTCGCGGTAACCCGCGTTCCCCAAATCGATTGGCGGTCACGTCGAGCTTCCATAGCGTAGTAATCATACACCTCGTTACTGGTAATCGTCGCGGCCACGCCGTAAAACCCCAACTTCTGAA
LF2-A-O1_Seq192	8340	0.00449358	40	28.5714	Fungi	Ascomycota	Dothideomycetes	Pleosporales	Didymellaceae	Epicoccum	Epicoccum_draconis	GTACCTTCAAGCTTTGCTTGGTGTTGGGTGTTTGTCTCGCCTCTGCGCGCAGACTCGCCTCAAAACAATTGGCAGCCGGCGTATTGATTTCGGAGCGCAGTACATCTCGCGCTTTGCACTCATAACGACGACGATCCAAAAGTACATTTTTACAC
LF2-S-IA1_Seq26	7960	0.00428884	20	14.2857	Fungi	Basidiomycota	Agaricomycetes	Russulales	Peniophoraceae	Peniophora	Peniophora_cinerea	ACTCCTCCACCCTCCACCTTTTTCGGAAGGCGTTGGGCTGGGATTTGGGAGCTTGCGGGTCCCTGGCCGATCCGCTCTCCTTGAATACATTAGCGAAGCCCTTGCGGCCTTGGTGTGATAGTCATCTACGCCTCGGCTTAGCGAACATAGGGGACTTGCTTCCAACCGTCTCGAAAGGGACAACTTTACAA
LF-A-IC3_Seq95	7768	0.00418539	14	10	Fungi	Ascomycota	Dothideomycetes	Mycosphaerellales	Extremaceae	Vermiconia	no identification	CACCACTCAAGCCTGGCTTGGTATTGGGCGTCCGGCACTCACCTGCCCGCCCCAAATTCTCTTCGGCTGATCGGTTTACTTTCTTAGCGTTGGAGTGTTGTCATTACGTTCCGCTAATCGAAAGACGCCGGCCGGCCGTTAAACCATTTAATCAC
LF2-A-IA3_Seq45	7379	0.0039758	62	44.2857	Fungi	Basidiomycota	Tremellomycetes	Tremellales	Bulleribasidiaceae	Vishniacozyma	Vishniacozyma_carnescens	AACCTCACCCCACTTGGGTTTTTGCCTGAGCGGTGGTGTATTGGGTGTTGCCTTGCCAAAGGCTCGCCTTAAAAACATAAGCACCTTGGATGTAATACGTTTCATCCTTCTGGGTGGCTGATAACCCCACATATTCATG
LF2-A-IB1_Seq44	6822	0.00367569	9	6.42857	Fungi	Ascomycota	Eurotiomycetes	Eurotiales	Aspergillaceae	Aspergillus	no identification	CTGCCCATCAAGCCCGGCTTGTGTGTTGGGTCGTCGTCCCCCCCGGGGGACGGGCCCGAAAGGCAGCGGCGGCACCGTGTCCGGTCCTCGAGCGTATGGGGCTTTGTCACCCGCTCGATTTAGGGCCGGCCGGGCGCCAGCCGACGTCCAACCATTTTTCTTCA
LF2-A-IA3_Seq72	6683	0.00360079	42	30	Fungi	Basidiomycota	Microbotryomycetes	Sporidiobolales	Sporidiobolaceae	Rhodotorula	no identification	AATACTTCAACCCTCCTCTTTCTTAATGATTGAAGAGGTGTTTGGTTTCTGAGCGCTGCTGGCCTTTACGGTCTAGCTCGTTCGTAATGCATTAGCATCCGCAATCGAACTTCGGATTGACTTGGCGTAATAGACTATTCGCTGAGGAATTCTAGTCTTCGGACTAGAGCCGGGTTGGGTTAAAGGAAGCTTCTAATCAGAATGTCTACATTTTAAG
LF2-A-IA2_Seq29	6300	0.00339443	12	8.57143	Fungi	Ascomycota	Sordariomycetes	Hypocreales	Cordycipitaceae	Cordycipitaceae_gen_Incertae_sedis	Cordycipitaceae_sp	CAACCCTCGAGCTCCCCTCTTTTTGGGAGAGCCCGGCGTTGGGGACCCGGCGCTAACACCGCCGGCCCCGAAATGGAGTGGCGGCCCGTCCGCGGCGACCTCTGCGTAGTAATATCCACTCGCACCGGGACCCGGGCGCGGCCACGCCGTTAAACACCCCACCTTCCGAA
LF2-A-IA3_Seq66	6023	0.00324519	7	5	Fungi	Ascomycota	Dothideomycetes	Capnodiales	Capnodiales_fam_Incertae_sedis	Capnodiales_gen_Incertae_sedis	Capnodiales_sp	CAACCCTCAAGCCCCGGCTTGGTGTTGGGCGACCGGCCCCGCGGGGCCCGCCCCAAATCCCCCGGCGGCGGAGTCCGGCCTCGAGCGCAGTGGATCACTTCTCGCTCCTGGGGCCCGGGATCCGCCCGCCGACAGCGAAACCCCCATTTCTCAA
LF-A-IA2-rep2_Seq32	5714	0.0030787	19	13.5714	Fungi	Basidiomycota	Tremellomycetes	Tremellales	Bulleribasidiaceae	Dioszegia	Dioszegia_sp	TAAACCTCACCCCTAATGTTTTATTACAATAGGTTGGTGCTTTGGGTGTTGCCATTTACCTGGCTCGCCTTAAATGACTAAGTGGAATGCGTAATAAGTTCTCGCAACCCTCCACTCTAATACAATTTATA
SO2-D-O1_Seq151	5686	0.00306361	3	2.14286	Fungi	Ascomycota	Eurotiomycetes	Verrucariales	Verrucariaceae	no identification	no identification	TCAACCCTCAAGCTCGGCTTGCTGTTGGGTCTCGCCGTTCCAGCACGGCGGGTCCTCAAAGACAATGGCTAGAGTCCGTGGGACCCTGGATGCAGCGAGCTTCTAGCACACGTCCAGATGGTGCCCGGGCTTGGCCTCAACCACCACATTCTTCT
LF2-D-O2_Seq39	5045	0.00271824	26	18.5714	Fungi	Ascomycota	Eurotiomycetes	Chaetothyriales	Trichomeriaceae	Lithohypha	Lithohypha_aloicola	TCCTCCCTCAAACCCCCGGTTTGGTGTTGGACCGCGTCGACCTGCGAGGGTCGACTGGTCTCAAAGACAATGACGGCGTCCGTGGGACCCTCTTCGCAACGAGCTTTCGGGCACGCGAACACAAAGGACCCGCGGGCCGGCCACCCTTCTTATCATTTACAA
LF-A-IA2-rep2_Seq37	4918	0.00264981	4	2.85714	Fungi	Ascomycota	Lecanoromycetes	Teloschistales	Teloschistaceae	Teloschistaceae_gen_Incertae_sedis	no identification	CAACCCTCAAGCTTCGCTTGGTATTGAGCTTTTCGCCGGAGACGGCGTGCTCGAAAATTAGTGGCGGTCCAGGGAGACTTCAAGCGCAGTAAAACTTTCCGCTTTCGAGGCTCTCACCTGTGGCCAGCCGTAAAGCCCCCCAACTTTTCAAT
LF2-D-O1_Seq84	4893	0.00263634	17	12.1429	Fungi	Ascomycota	Dothideomycetes	Pleosporales	Didymellaceae	Dimorphoma	Dimorphoma_saxea	GTACCTTCAAGCTCTGCTTGGTGTTGGGTGTTTGTCTCACCTTTGCGTGTAGACTCGCCTTAAAACAATTGGCAGCCGGCGTATTGATTTCGGAGCGCAGTACATCTCGCGCTTTGCACTCATAACGACAGCATCCAAAAGTACATCTTAAC
LF-A-IA1_Seq43	4680	0.00252158	13	9.28571	Fungi	Basidiomycota	Agaricomycetes	Polyporales	Fomitopsidaceae	Fomitopsis	Fomitopsis_pinicola	AATTCTCAACTCTATTTGCTTTTGTGAATAGAGCTTGGACTTGGAGGTTTATTGCCGGTACCTGTGATCGGCTCCTCTTGAATGCATTAGCTCGAACCTTTTGTGGATCAGCTTATCGGTGTGATAAAATGTCTACGCCGTTACTGTGAAGCATATTATTCGGCTTCCAATCGTCCTTCACGGGACAATAACTTTGAC
LF2-A-IC3_Seq109	4607	0.00248225	8	5.71429	Fungi	Ascomycota	Eurotiomycetes	Eurotiales	Aspergillaceae	Penicillium	Penicillium_bialowiezense	CTGCCCTCAAGCACGGCTTGTGTGTTGGGCCCCGTCCTCCTTCCGGGGGACGGGTCCGAAAGGCAGCGGCGGCACCGCGTCCGGTCCTCAAGCGTATGGGGCTTTGTCACTCGCTTTGTAGGCCTGGCCGGCGCTTGCCGATCAACCAAACTTTTTATCA
SO-D-O2_Seq168	4434	0.00238903	1	0.714286	Fungi	Ascomycota	Leotiomycetes	Helotiales	Helotiales_fam_Incertae_sedis	Helotiales_gen_Incertae_sedis	no identification	TCAACCCTCAAGCTCTGCTTGGTATTGGACGTCGTCCCTCACCGGACGCGCCCTAAAGATGTAGGCGGTGACCCCGAGTCTCAAGCGTAATAAATCTTTAGCTTGGAGGCCTCGGCGGCTGCCCGCCACTAGAACCCATCAACCCAAA
LF2-A-O3_Seq94	4207	0.00226673	17	12.1429	Fungi	Ascomycota	Saccharomycetes	Saccharomycetales	Metschnikowiaceae	Clavispora	Clavispora_sp	ATCCCCTCTAACCCCCGGTTAGGCGTTGCTCCGAAATATCAACCGCGCTGTCAAACACGTTTACAGCACGACA
SO2-S-IC3_Seq112	4185	0.00225487	2	1.42857	Fungi	Basidiomycota	Cystobasidiomycetes	Cystobasidiales	Cystobasidiales_fam_Incertae_sedis	Cystobasidiales_gen_Incertae_sedis	no identification	ATCTCTCAACCCCCTTATTTCTAAATGAGCGTGGGCTTGGTAATGGCTATTGCTGGCGCAAGTCGGCTTGGCTGAAATATACGAGTAACCCACTTGAAATGGACGGCTTGACTCGGCGTAATAAATATTTCGCTGAGGACGTCCTTTTCAAATCATAAGCGGTGCTTCTAATGCGATTATCTTTGAC
LF2-V-IC1_Seq85	4097	0.00220746	4	2.85714	Fungi	Ascomycota	Eurotiomycetes	Eurotiales	Aspergillaceae	Penicillium	Penicillium_burgense	CTGCCCTCAAGCACGGCTTGTGTGTTGGGCCCCGTCCTCCTTCCCGGGGGACGGGCCCGAAAGGCAGCGGCGGCACCGCGTCCGGTCCTCGAGCGTATGGGGCTTTGTCACCCGCTCTTGTAGGCCCGGCCGGCGCTTGCCGACAACCATCAATCTTTTTTCA
LF2-A-IC3_Seq65	3703	0.00199517	22	15.7143	Fungi	Ascomycota	Sordariomycetes	Hypocreales	Cordycipitaceae	Leptobacillium	Leptobacillium_chinense	CAACCCTCGAGCCCGACTCTTTTGAGGACGGCTCGGCGTTGGGGGACGGCAGACTCCCCCCGGCATCTCGCCGGGGACGCCGCCCCCGAAATCTAGTGGCGGCCCTCCGAGGCGACCTCTGCGTAGTAACTTGTTCTCGCACCGGAAAGCTCAGAGCGGCCACGCCGTAAAACCCCAACTTTTTTCA
LF2-So-O1_Seq51	3621	0.00195099	9	6.42857	Fungi	Ascomycota	Dothideomycetes	Pleosporales	Didymellaceae	no identification	no identification	GTACCTTCAAGCTTTGCTTGGTGTTGGGTGTTTGTCTCGCCTCTGCGCGCAGACTCGCCTCAAAACGATTGGCAGCCGGCGTATTGATTTCGGAGCGCAGTACATCTCGCGCTTTGTAGTCTCAACGACGACGTCCAAAAAGTACTTTTTTCAC
LF2-A-IA2_Seq124	3405	0.00183461	7	5	Fungi	Ascomycota	Sordariomycetes	Hypocreales	Hypocreales_fam_Incertae_sedis	Acremonium	Acremonium_sp	CAACCCTCAGGCCCTCCCTTTCGGGGGAACGGCCTGGTGTTGGGGCCCGGCGACCGCTCCGGCGGTCCCCGTCCCCTAAATTCAGTGGCGGTCGCGCCGCAGCCTCCCCTGCGTAGTAGCACACCTCGCATTGGAGAGCGGCACGGCCACGCCTCGAAACCCCCAATTTTTCAA
VR-D-O3_Seq2443	3385	0.00182383	28	20	Fungi	Ascomycota	Dothideomycetes	Pleosporales	Didymellaceae	Epicoccum	no identification	GTACCTTCAAGCTCTGCTTGGTGTTGGGTGTTTTGTCTCGCCTCCGCGCGCATACTCGCCTTAAAACAATTGGCAGCCGGCGTATTGATTTCGGAGCGCAGTACATCTCGCGCTTTGCACTCATAACGACGACGTCCAAAAGTACATTTTTACAC
LF2-S-IA2_Seq71	3200	0.00172416	13	9.28571	Fungi	Ascomycota	Eurotiomycetes	Eurotiales	Aspergillaceae	Penicillium	Penicillium_thomii	CTGCCCTCAAGCACGGCTTGTGTGTTGGGCTCCGTCCCCCCGGGGACGGGTCCGAAAGGCAGCGGCGGCACCGAGTCCGGTCCTCGAGCGTATGGGGCTTTGTCACCCGCTCTGTAGGCCCGGCCGGCGCCAGCCGACAACCAATCATCCTTTTTTCA
LF2-A-O1_Seq80	3117	0.00167944	33	23.5714	Fungi	Basidiomycota	Malasseziomycetes	Malasseziales	Malasseziaceae	Malassezia	Malassezia_arunalokei	AATCTCCCACCCCAAGCGGTTTTTAAATGAAACGGCTTGGCGGATGGGGTCTGGATGGGTGCCTCTGCCTGCGCTACCTAGCACAGGCTCGCCCGAAATGCATGAGCGCCTTGAGACACTTTGCATCCGCCTCTCTGTTTGGGAGGAGGCGGCCAAGCAGTGTTTTTCTCCTGGCATGGCATGATACGTCATTTGCTATGTCGCCTAAAGGAGGAATGTTTGGTTGTGTCTGCGTGTGCTTCGAACTTGCCTCTGTGGCACATCCCAATTTCAC
LF-A-IB1_Seq115	2997	0.00161478	9	6.42857	Fungi	Ascomycota	Saccharomycetes	Saccharomycetales	Debaryomycetaceae	Wickerhamia	Wickerhamia_fluorescens	CTCTCTCAAATCTTCGGATTTGGTTTTGAGTGATACTCTTAGTCAGACTAAGCGTTTGCTTGAAATGTATTGGCATGAGTGGTACTAGATAGTGCTGAACTGTTTCAATGTATTAGGTTTATCCAACTCGTTGACCAGTATAGTATTTGTTTATTACACAGGCTCGGCCTTACAACAACAAACAAA
LF2-A-IC3_Seq217	2816	0.00151726	1	0.714286	Fungi	Ascomycota	Dothideomycetes	Pleosporales	Pleosporaceae	Dichotomophthora	Dichotomophthora_basellae	GTACCCTCAAGCTTTGCTTGGTGTTGGGCGTTTTTTGTCTTGCTCTCAGCAAGACTCGCCTTAAAATGATTGGCAGCCGGCCTACTGGTTTCGGAGCGCAGCAGATTCTTTTTGCGCTTGCAACCAGCAAAAGAGGTTGGCGATCCAGCAAGTACATCTTCTCAC
SO2-So-O3_Seq104	2810	0.00151402	1	0.714286	Fungi	Ascomycota	Dothideomycetes	Pleosporales	Phaeosphaeriaceae	Paraphoma	Paraphoma_ledniceana	GTACCTTCAAGCTTTGCTTGGTGTTGGGTGTTTGTCCTGAGGGACTCGCCTTAAAGTAATTGGCAGCCAGTGTTTGGTTTTGAAGCGCAGCACAAGTCGCGATTCAAAGCTATACGCCCGCTTCCACAAGCCTTTTTCAC
VR-A-IA2_Seq69	2791	0.00150379	2	1.42857	Fungi	Ascomycota	Pezizomycetes	Pezizales	Pezizaceae	Iodophanus	no identification	CGTCCTCTCAAGCTCCTTTGCTTGGATAACATTGGGGAAGCAATACAAAGTCGATCCGGGCTCTGTGTGCTCCCCAGAAATATATAGGCGGTACGGTTCCAGCAAACCAGACGTAATAATCTCTTATCTCGTCCTTTGCTTTGGGTCTGTTGCTTGCCTCTTAATCCACATCTTTCTTCA
LF2-A-IA1_Seq113	2780	0.00149786	12	8.57143	Fungi	Ascomycota	Dothideomycetes	Coniosporiales	Coniosporiaceae	Coniosporium	no identification	CAACCCTCAAGCTCTGCTTGGTATTGGGCTTCGTCGGTCCCCGGCGTGCCTCAAAGCTATCGGCGGTGGTGCCTTTCTCTAAGCGTGGTAAATTTTATTCGCTTGTGAGTCGGGCTTCGCCTGCCGGACAAACCGGGCTTCGGCCCACTTTCTCA
LF-A-IA1_Seq78	2774	0.00149463	7	5	Fungi	Basidiomycota	Moniliellomycetes	Moniliellales	Moniliellaceae	Moniliella	no identification	GGAATCTCTATCTAGCGTAGTAGCTAGGATGTGGGTTTGTCTTTTTGTTTAAGACTCACCTGAAATTAGCAGAGAGAGGCGGCGTGGGGCTTGTCCTTTGGTACGATGAACTTCTTATCGGAGCGACAGCCTTGGCAGCTTTTTGAATTCCACT
LF2-A-IB2_Seq162	2652	0.00142889	15	10.7143	Fungi	Basidiomycota	Agaricomycetes	Polyporales	Fomitopsidaceae	Amyloporia	Amyloporia_sinuosa	AATTCTCAACCCTCTTATCTTTGTTATGAGATGGGCTTGGACTTGGAGGTTATTGCCGGCTTGTCATGAGTCTGGCTCCTCTTGAATTCATTAGCTTGAACCCTTGTGGATCGGCTACTCGGTGTGATAATTGTCTACGCCGTGTGCTGTGAAGCTTTCAAACACTTTGTTGTGTTGAGGGATTTGCTTCTAATCGTCCTTCAATGGACAATTTTTGAC
LF2-A-IC3_Seq230	2574	0.00138687	3	2.14286	Fungi	Ascomycota	Dothideomycetes	Pleosporales	Periconiaceae	Periconia	Periconia_macrospinosa	ACACCCTCAAGCTATGCTTGGTGTTGGGCGTCTGTCCCGCTCTCGAAGCGCGGACTCGCCTCAAAGTCATTGGCGGCGGTCGTGCCGGCTCCTCGCGCAGCACATTTGCGCTTCTCGGAGGCCCGGCGGATCAGCGTCCAGCAAGCTACTACCATG
LF2-A-IA3_Seq55	2533	0.00136478	3	2.14286	Fungi	Ascomycota	Sordariomycetes	Hypocreales	Nectriaceae	Fusarium	Fusarium_oxysporum	CAACCCTCAAGCACAGCTTGGTGTTGGGACTCGCGTTAATTCGCGTTCCCCAAATTGATTGGCGGTCACGTCGAGCTTCCATAGCGTAGTAGTAAAACCCTCGTTACTGGTAATCGTCGCGGCCACGCCGTTAAACCCCAACTTCTGAA
LF-A-IB2_Seq248	2516	0.00135562	8	5.71429	Fungi	Basidiomycota	Cystobasidiomycetes	Erythrobasidiales	Erythrobasidiaceae	Erythrobasidium	no identification	AACTCTCAACCCCCTTGTTTTGTAATGAAGCAGGCGTGGGCTTGGATTATGGCTGTCTGCTGGACTCTTTAACTAGAGACCGGCTCGGCTGAAATACACGAGTAACCCAGTTTGAATATTAACGGTTTGACTCGGCGTAATAGCTTTATTTCGCTGAGGACGTTTCATATCAAGATAGTGGTGCTTCTAATGCGTCGTAGCGTCAGCTGCACACCTTTAAGC
LF2-A-IB3_Seq142	2384	0.0012845	26	18.5714	Fungi	Ascomycota	Saccharomycetes	Saccharomycetales	Saccharomycetaceae	Saccharomyces	no identification	CCTTCTCAAACATTCTGTTTGGTAGTGAGTGATACTCTTTGGAGTTAACTTGAAATTGCTGGCCTTTTCATTGGATGTTTTTTTTTTCCAAAGAGAGGTTTCTCTGCGTGCTTGAGGTATAATGCAAGTACGGTCGTTTTAGGTTTTACCAACTGCGGCTAATCTTTTTTATACTGAGCGTATTGGAACGTTATCGATAAGAAGAGAGCGTCTAGGCGAACAATGTTCTTAAA
LF2-A-O1_Seq165	2307	0.00124301	14	10	Fungi	Ascomycota	Saccharomycetes	Saccharomycetales	Debaryomycetaceae	Debaryomycetaceae_gen_Incertae_sedis	Debaryomycetaceae_sp	CTCCCTCAAACCTCTGGTTTGGCGTTGAGTGATACTCGGTTTACTTGAAAAACATGAAAAGCATAACTATTAGGTTTTACCAACTCGTTATACTAATCTACAA
LF2-A-IA3_Seq208	2278	0.00122738	23	16.4286	Fungi	Basidiomycota	Agaricomycetes	Polyporales	Polyporaceae	Coriolopsis	no identification	AATTCTCAAACCCATAAGTCTTTGCGGGCTTACGGGCTTTGGACTTGGAGGCTTTGTCGGCGACCGCGAGGTCTGTCGACTCCTCTCAAATGCATTAGCTTGATTCCTTGCGGATCGGCTCTCGGTGTGATAATTGTCTACGCCGTGACCGTGAAGCGTTTTGGCGAGCTTCTAATCGTCTCTTACGAGACAGTTTACATTGAC
LF-A-IA3_Seq105	2202	0.00118644	17	12.1429	Fungi	Ascomycota	Dothideomycetes	Pleosporales	Pleosporaceae	Alternaria	Alternaria_subcucurbitae	GTACCCTCAAGCTTTGCTTGGTGTTGGGCGTCTTGTCTCCAGTTCGCTGGAGACTCGCCTTAAAGTAATTGGCAGCCGGCCTACTGGTTTCGGAGCGCAGCACAAGTCGCGCTCTCTTCCAGCCAAGGTCAGCATCCACAAAGCCTTTTTTCAAC
LF-So-O1_Seq330	2168	0.00116812	7	5	Fungi	Ascomycota	Dothideomycetes	Pleosporales	Didymellaceae	Stagonosporopsis	Stagonosporopsis_weymaniae	GTACCTTCAAGCTCTGCTTGGTGTTGGGTGTTTGTCTCGCCTCTGCGCGCAGACTCGCCTCAAAACAATTGGCAGCCGGCGTATTGATTTCGGAGCGCAGTACATCTCGCGCTTTGCACTCATAACGACGACGTCCATAAAGTACATTTTTTACAC
LF2-A-IB1_Seq164	2154	0.00116057	20	14.2857	Fungi	Ascomycota	Ascomycota_cls_Incertae_sedis	Ascomycota_ord_Incertae_sedis	Ascomycota_fam_Incertae_sedis	Ascomycota_gen_Incertae_sedis	Ascomycota_sp	CACCCCTCAAGCTCTGCTTGGTATTGGGCCCTCGTCCGCCAGGGACGGGCCTCGAAATCCTCGGCGGCGGTGCCCGGCTTTGAGCGTAGTAGAACCTCTTTTCTCGCTTTGAAAGCCCGCGGCGCCCGTCTGCCGGACGACCCCCAATCTTTCTTCAA
SO-A-IA2_Seq226	2134	0.0011498	3	2.14286	Fungi	Ascomycota	Dothideomycetes	no identification	no identification	no identification	no identification	CACCCCTCAAGCTTTGCTTGGTATTGGGCCTTCGTCCGCCAGCGGACGGGCCTCGAAATCCTCGGCGGCGGCGCCCGGCTTCGAGCGTAGTAGAAATTCTCATCTCGCTTTGGAGGCCCGTGGCGTCTGCTTGCCGGACGACCCCCAATCTTTCTTCTAA
LF-A-IA2-rep1_Seq91	2060	0.00110993	4	2.85714	Fungi	Ascomycota	Dothideomycetes	Pleosporales	Didymellaceae	Phoma	no identification	GTACCCTCAAGCTCTGCTTGGTGTTGGGTGTTTGTCTTTTCCACGCGATCAGACTCGCCTTAAAATAATTGGCAGCCAGTGTTTTGGTTTTGAAGCGCAGCACAAGTCGCGATTCAGCTTATATCACTAGTTTCCATTAAGCAATTTATCAC
LF-V-IA2_Seq133	2040	0.00109915	11	7.85714	Fungi	Ascomycota	Dothideomycetes	Pleosporales	Pleosporaceae	Alternaria	Alternaria_sp	GTACCCTCAAGCTTTGCTTGGTGTTGGGCGTCTTGTCTCCAGTTCGCTGGAGACTCGCCTTAAAGTCATTGGCAGCCGGCCTACTGGTTTCGGAGCGCAGCACAAGTCGCGCTCTCTTCCAGCCAAGGTCAGCGTCCAGTAAGCCTTTTTTTCAAC
SO2-A-IA3_Seq128	2040	0.00109915	23	16.4286	Fungi	Ascomycota	Dothideomycetes	Pleosporales	Phaeosphaeriaceae	Phaeosphaeriaceae_gen_Incertae_sedis	Phaeosphaeriaceae_sp	GTACTCTCAAGCCTTGCTTGGTGTTGGGTGTTTGTCTATGCTTAGCCTAGACTCGCCTTAAATATATTGGCAGCCGGTATACTGGCTTGAAGCGCAGCACAATTGCAATTCAGGTTGGCTTATTAGCATCCATAAAGATCATCAACAC
SO2-V-IA1-rep1_Seq149	2037	0.00109753	4	2.85714	Fungi	Ascomycota	Dothideomycetes	Pleosporales	Sporormiaceae	Preussia	no identification	AAACCTTCAAGCTCTGCTTGGTGTTGGGCGTCTGTCCTGCCTCACGGCGCGGACTCGCCTCAAATCTATTGGCGGCCGGCACGTTGGCTTCGAGCGCAGCAGAAACGCGAACTCGAGACCGGCGGATCGGCTCCCAGAAGCTACCCCCCATGA
SO-A-IA1_Seq106	2006	0.00108083	11	7.85714	Fungi	Basidiomycota	Agaricomycetes	Russulales	Stereaceae	no identification	no identification	AATTCTCAACCCTCTTCGCTTTTGTGAAGCTGGGATTGGACTTGGAGGCTTTGCCGGCTCTGCTCGGCTCCTCTCAAATGCATTAGTACGTCTTGTTGCGATGTGCCCTCGGTGTGATAATTATCTACGCCGTCGCGCTTGCTTCTGTTGGGACGCGCTTTCAAACCGTCCGAAAGGACAATTCATCGAA
LF2-A-O1_Seq101	1942	0.00104635	16	11.4286	Fungi	Ascomycota	Sordariomycetes	Trichosphaeriales	Trichosphaeriaceae	Nigrospora	no identification	CAACCCCTAAGCACAGCTTATTGTTGGGCGTCTACGTCTGTAGTGCCTCAAAGACATTGGCGGAGCGGCAGCAGTCCTCTGAGCGTAGTAATTCTTTATCTCGCTTCTGTTAGGCGCTGCCCCCCCGGCCGTAAAACCCCCAATTTTTTCT
LF-A-IA3_Seq204	1934	0.00104204	6	4.28571	Fungi	Ascomycota	Eurotiomycetes	Verrucariales	Verrucariaceae	Verrucaria	no identification	TCACCCCTCAAGCTCGGCTTGCTGTTGGGTCACGCCGTCGTACAAACGGTGGGTCCAAAAGATAATGGCCAGAGTCGGTAGGACCCTGGGTGCAGCGAGCTTCTCAGCACGCGTCCAGATGGTGTTCCGGCTTGGTCTTAACCATCAATTTCTTCT
VR-A-IB3_Seq82	1922	0.00103557	2	1.42857	Fungi	Ascomycota	Dothideomycetes	Pleosporales	Teichosporaceae	Teichospora	Teichospora_trabicola	ACACCCTCAAGCACTGCTTGGTGTTGGGCGTCTGTCCCGCCTCTCCGGCGCGGACTCGCCTCAAAGCGATTGGCGGCTGGTGCCACGGCCTGGAGTGCAGCAGAATTGCGCCCCTCGCCCGCGGCCCGGCTCCCAGAAGCGAACCCTCTCAATT
VR2-V-IA1_Seq140	1906	0.00102695	6	4.28571	Fungi	Ascomycota	Saccharomycetes	Saccharomycetales	Dipodascaceae	Dipodascaceae_gen_Incertae_sedis	Dipodascaceae_sp	CTCTCTTGGAATTGCATTGCTTTTCTAAAATAACGAAACAAAATTGTTTGTATTAAATTAT
LF2-A-IA3_Seq294	1892	0.00101941	13	9.28571	Fungi	Ascomycota	Dothideomycetes	Mycosphaerellales	Teratosphaeriaceae	Neocatenulostroma	no identification	CACCACTCAAGCCTCGCTTGGTATTGGGCGCCGCGGTCCGCCGCGCGCCTCAATGTTTCCGGCTGAGCTCTCCGTCTCTAAGCGTTGTGGTTAAAACTATCCGCTTGCGAGATTGGGGGGCGTCTGGCCGTTAAACCATTACTCAAA
LF-A-IA3_Seq111	1881	0.00101348	16	11.4286	Fungi	Ascomycota	Eurotiomycetes	Eurotiales	Aspergillaceae	Penicillium	Penicillium_digitatum	CTGCCCTCAAGCCCGGCTTGTGTGTTGGGCCCCGTCCCCCGATCCCGGGGGACGGGCCCGAAAGGCAGCGGCGGCACCGCGTCCGGTCCTCGAGCGTATGGGGCTTTGTCACCCGCTCCGTAGGCCCGGCCGGCGCCTGCCGATCAACCCCAAATTTTTAATCCA
LF2-D-O1_Seq141	1876	0.00101079	5	3.57143	Fungi	Ascomycota	Dothideomycetes	Pleosporales	Didymosphaeriaceae	Tremateia	no identification	ACACCCTCAAGCCCTGCTTGGTGTTGGGTGCCTGTCCCGCCCCGCGCGGCGACTCACCCCAAATGCATTGGCGGCGGCCCCTTGCCCCTCCCGCGCAGCACATTGCGCTTCTCGAGGCGGCGGGACCGCGTCCACGAAGCCGACAACCCGT
SO-A-IA1_Seq136	1782	0.00096014	14	10	Fungi	Basidiomycota	Tremellomycetes	Trichosporonales	Trichosporonaceae	Cutaneotrichosporon	Cutaneotrichosporon_jirovecii	AATCTCAACCATTAGGGTTTCTTAATGGCTTGGATTTGGGCGCTGCCACTTGCCTGGCTCGCCTTAAAAGAGTTAGCGTGTTTAACTTGTCGATCTGGCGTAATAAGTTTCGCTGGTGTAGACTTGAGAAGTGCGCTTCTAATCGTCTTCGGACAATTCTTGAA
SO2-A-IA3_Seq597	1781	0.000959601	5	3.57143	Fungi	Ascomycota	Saccharomycetes	Saccharomycetales	Saccharomycetales_fam_Incertae_sedis	Candida	no identification	CTCCCTCAAACCCCCGGGTTTGGTGTTGAGCAATACGCTAGGTTTGTTTGAAAGAATTTAACGTGGAAACTTATTTTAAGCGACTTAGGTTTATCCAAAACGCTTATTTTGCTAGTGGCCACCACAATTTATTTCATAA
LF2-A-IB1_Seq160	1772	0.000954752	5	3.57143	Fungi	Ascomycota	Dothideomycetes	Pleosporales	no identification	no identification	no identification	GTACCCTCAAGCTTTGCTTGGTGTTGGGCGTCTTGTCTTTTATTAGACTCGCCTTAAAGTAATTGGCAGCCAGTGTTTTTGGTAGTAAGCGCAGCACAATTTGCGTCTTGGTCCCTAAACAGTGGCATCCACAAAGCCTCTTTCTCAC
LF2-V-IB1_Seq559	1751	0.000943437	7	5	Fungi	Ascomycota	Sordariomycetes	Hypocreales	no identification	no identification	no identification	CAACCCTCAGGCCCACCCTTCCGGGGGAGCGGGCCTGGTGCTGGGGATCGGCGGCCCTCGAGGCCCCCGTCCCTCAAATACAGTGGCGGTCGCGCCGCAGCCTCCCCTGCGTAGTAGCACAACCTCGCACCGGAGAGCGGAACGACCACGCCGTGAAACCCCCCATTTTTTCA
SO-D-O1_Seq182	1725	0.000929428	2	1.42857	Fungi	Basidiomycota	Agaricomycetes	Auriculariales	Exidiaceae	Exidia	no identification	CAACCCTCACCCCTGTGATGTTAAAGTCGCTTGTGGTGGATTTGGACCGTGCCGTAGTCGGCTCGTCCTGAAATGCATTAGCTTGCGCTTTTAGAGTGCTGGGCACCGGTGTGATAATTATCTGCGCCAACGCCTTAGGCCTCTTCAGCGGCGCTGCTTACAGCCGTCCTGACGGACAATTATTTTAAAG
SO2-A-IA2_Seq374	1712	0.000922424	9	6.42857	Fungi	Basidiomycota	Agaricomycetes	Polyporales	Irpicaceae	Efibula	no identification	AATTCTCAACCCTTAAATTTTGTCACGAAGTTTAATGGGCTTGGACTTGGAGGTTTGTGTCGGCTCTTTGTTGAGTCGACTCCTCTTAAATGCATTAGCGTGAATCTTTACGGATCACTTCAGCGATGATAATTATCCGCGCTGTGGTGTTGAAGTATTTTTGATAGTTCATGCTTACAATCGTCTCTCACGAGACAATTCTTAACA
LF2-A-O1_Seq163	1708	0.000920269	21	15	Fungi	Basidiomycota	Agaricomycetes	Russulales	Peniophoraceae	Entomocorticium	Entomocorticium_kirisitsii	ACTCCTCCACCCTCTACCTTTTTCGGAAGGCACTGGGCTGGGATTTGGGAGCTTGCGGGTCCCTGGCCGATCCGCTCTCCTTGAATACATTAGCGAAGCCCTTGCGGCCTTGGTGTGATAGTCATCTACGCCTTGGCTTAGCGAACATATGGGAATCGCTTCCAACCGTCTCGCAAGAGACAATCACTACCA
LF2-S-IB3_Seq235	1705	0.000918652	11	7.85714	Fungi	Ascomycota	Dothideomycetes	Dothideales	Dothideaceae	Celosporium	no identification	CACCACTCAAGCTCAGCTTGGTATTAGGCCATCGTCCCGCGAAAGCAGGGCGTGCCTCAAAAACCTCGGCGGAGCCTCACCGGCTTTGGGCGTAGTAGAATTTCTCAACGTCCTTTAAGTCTCCGGTAGGGCCTCTTTTGCCGTAAAACCCCAAACTTTTTAA
LF-A-IA3_Seq179	1690	0.00091057	17	12.1429	Fungi	Ascomycota	Dothideomycetes	Pleosporales	Torulaceae	Torula	no identification	CAACCTTCAAGCCTGGCTTGGTGTTGGGCGCTGTCCCGCCTCCGCGCGCGGACTCGCCCCAAATGAATTGGCAGTCGCACCCTCCGAGCCGCGAGCGCAGCACAAGTCGCGCGGGCGGAACCCCGGGGGGACGGACGCTCCACAAGACCCTTTCTCAG
LF-A-O2_Seq103	1653	0.000890635	11	7.85714	Fungi	Ascomycota	Dothideomycetes	Capnodiales	Dissoconiaceae	Dissoconium	Dissoconium_eucalypti	CAACCAAACCAGCCCCGCTGGGTGTTGGGCGTCGCGGTCCGCCGCGCGCCTCAAAGTCTTCGGCGGAAGCCGCCCGTTCCTCTGCGTGATGCATCGTCGTCGCTCGGGACACGGGGGTGAGCGCCCGGAAATCGTCGGCGGAGACGCCGACTTCA
LF2-A-O1_Seq107	1606	0.000865311	27	19.2857	Fungi	Basidiomycota	Cystobasidiomycetes	Cystobasidiomycetes_ord_Incertae_sedis	Buckleyzymaceae	Buckleyzyma	no identification	AACTCTCAACCCCCTTATTTTGTAATGAAGTAAGCGTGGGCTTGGTTCATGGTTGTTGAAGGCTTAACAGTCTTCTCAACTGAAATACACGAGCTACCTATTTTATAATAGACGGTTTGACTCGGCGTAATAACTATTTCGCTGAGGACGTCCTTTTATAACAGTAAATGGTGCTTCTAATTTAACATCAATTTAAGA
LF2-S-IA2_Seq184	1574	0.000848069	12	8.57143	Fungi	Ascomycota	Saccharomycetes	Saccharomycetales	Saccharomycetales_fam_Incertae_sedis	Candida	Candida_intermedia	GCTCCCTTCAAACCCCCGGGTTTGGTGTTGCCTTCCGAAATATCACAGTTGTTGCAATACGTTACTTCAACTTTATTC
LF2-D-O1_Seq333	1569	0.000845375	15	10.7143	Fungi	Ascomycota	Ascomycota_cls_Incertae_sedis	Ascomycota_ord_Incertae_sedis	Ascomycota_fam_Incertae_sedis	Ascomycota_gen_Incertae_sedis	Ascomycota_sp	AAACCTTCAAGCTAAGCTTGGTGTTGGGTGACTGTCCGCTTCACTGCGGACTCGCCTCAAAATTATTGGCGGCCGGTACATTGGCTTCGAGCGCAGCAGAAACGCGAACTCGGGCCCGTCGTATTGGCTCCCAGAAGCTATCTTCACAA
VR-A-IC1_Seq98	1536	0.000827595	1	0.714286	Fungi	Ascomycota	Eurotiomycetes	Verrucariales	Verrucariaceae	Verrucaria	no identification	TCAACCCTCAAGCCCGGCTTGCCGTTGGGTCCCACCGTCGGACGACGGCGGTGGATCCGAAAGATAATGGCAGAGTCTGCGGGACCCTGGATGCAGCGAGCTTCTTTTTCAGCACGCATCGCAACGGCCTCGCGGGCTCCGTCTCAACCCGAATCTCACTCT
SO2-A-IA3_Seq283	1527	0.000822746	2	1.42857	Fungi	Ascomycota	Sordariomycetes	Xylariales	Microdochiaceae	Microdochium	Microdochium_bolleyi	CAACCCTTAAGCCTAGCTTAGTGTTGGGAGACTGCCTAATACGCAGCTCCTCAAAACCAGTGGCGGAGTCTGTTCGTGCTCTGAGCGTAGTAATTTTTTATCTCGCTTCTGCAAGCCGGCCAGACGACAGCCATAAACCGCACCCTCTCGGGGGGCACTTTTTTAAT
SO2-D-O1_Seq258	1511	0.000814125	5	3.57143	Fungi	Ascomycota	Eurotiomycetes	Verrucariales	Verrucariaceae	Verrucaria	no identification	TCAACCCTCAAGCTCGGCTTGCTGTTGGGTCACGCCGTTGAAGAAACGGTGGGCCCAAAAGATAATGGCCAGAGTCGGTAGGACCCTGGGTGCAGCGAGCTTCTCAGCACGCGTCCAGGTGGTGTTCCGGCTAGGTCTTAACCATCAATTTCTTCT
LF2-A-IB1_Seq202	1495	0.000805504	16	11.4286	Fungi	Mucoromycota	Mucoromycetes	Mucorales	Rhizopodaceae	Rhizopus	Rhizopus_arrhizus	CAAACCCACACATAACATTTGTTTATGTGGTGATGGGTCGCATCGCTGTTTTATTACAGTGAGCACCTAAAATGTGTGTGATTTTCTGTCTGGCTTGCTAGGCAGGAATATTACGCTGGTCTCAGGATCTTTTTTTTTGGTTCGCCCAGGAAGTAAAGTACAAGAGTATAATCCAGTAACTTTCAAA
LF2-S-IA2_Seq175	1487	0.000801194	14	10	Fungi	Ascomycota	Dothideomycetes	Pleosporales	Didymosphaeriaceae	Spegazzinia	Spegazzinia_radermacherae	CAAGGCTCAAGCTTCACTGCTTGGTGTTGGGCGTCTGTCCCGCGCTCCGCGCGTGGACTCGCCCCAAAGACATTGGCAGCCCAGGCCGTCCGACCCGCCCGCAGCACATTGCGTCTGGCGAGTCGACGGCGGCCCCGGCATCCAGCAAGCTCCTCTCACCG
SO2-S-IB3_Seq361	1455	0.000783952	4	2.85714	Fungi	Ascomycota	Sordariomycetes	Hypocreales	Stachybotryaceae	Striatibotrys	Striatibotrys_humicola	CAACCCTCAGGCTCCCGCGCCTGGCGTTGGGGATCGGCCCTCACCGGCCGGCCCCGAAATACAGTGGCGGCCCCGCCCGTGTACCTCTGCGTAGTAGCACAACCTCGCAGCTGGGAGCGGCGGCGGCCACGCCGGAAAACCCCCGACTTCTGAA
VR2-A-IC3_Seq191	1399	0.00075378	1	0.714286	Fungi	Ascomycota	Eurotiomycetes	Chaetothyriales	Cyphellophoraceae	Cyphellophora	no identification	TCACCCCTCAAGCCCGGCTTGTTGTTGGACGTCGGCGGCGGCCTTTAGTGGCGTACCGCCCGTCTCAAAGATAATGACGGCGTCTGTGAGGACACCTGTAAACTGAGCTTTCGGGCACGTACTAGGCTGATACTTGCAGACCCGGTCTTCGGGTTCGCTTCGGCGTCCCCAACTTTTTTACCAA
LF2-D-O1_Seq231	1363	0.000734383	7	5	Fungi	Ascomycota	Dothideomycetes	no identification	no identification	no identification	no identification	ACACCCTCAAGCTCTGCTTGGTGTTGGGCGTCTGTCCCGCCTCGTCGCGCGGACTCGCCCCAAATCCATTGGCAGCGGTCCTTGCCTCCTCTCGCGCAGCACATTGCGCTTCTCGAGGTGTCGCGGGCCGCGTCCACGAAGCATCAATTACCCGT
SO2-S-IB3_Seq562	1354	0.000729534	1	0.714286	Fungi	Ascomycota	Dothideomycetes	Pleosporales	Sporormiaceae	Preussia	no identification	AAACCTTCAAGCTCAGCTTGGTGTTGGGTGACTGTCCGCCGCCTCCGGGCGGTCGGACTCGCCTCAAATTGATTGGCGGCCGGTACTTTGGCTTCGAGCGCAGCAGAAACGCGAACTCGAGGCCGTCGTCCTGGCTCCCAGAAGCTATCTTCACAA
LF-A-IA3_Seq173	1324	0.00071337	14	10	Fungi	Ascomycota	Dothideomycetes	Pleosporales	Pleosporales_fam_Incertae_sedis	Pleosporales_gen_Incertae_sedis	no identification	ACACCCTCAAGCCTCGCTTGGTGTTGGGCGTCTGTCCCCCCGCGACACCTCTCGCCGCGGGGACTCGCCTCAAAGTCATCCCGACGCGCGGTTAGGACGGCACTTTCGCAGCACATTTGCGCAGAGAAAGCCGGCCAAACCGGGCACGGGGCAACAAACCTTTCACG
SO-A-IA1_Seq250	1316	0.000709059	11	7.85714	Fungi	Basidiomycota	Agaricomycetes	Polyporales	Polyporaceae	Trametes	Trametes_versicolor	AATTCTCAACTTATAAATCCTTGTGATCTATAAGCTTGGACTTGGAGGCTTGCTGGCCCTCGTTGGTCGGCTCCTCTTGAATGCATTAGCTCGATTCCGTACGGATCGGCTCTCAGTGTGATAATTGTCTACGCTGTGACCGTGAAGTGTTTTGGCGAGCTTCTAACCGTCCATTAGGACAACTTTTTAAC
LF2-A-IB2_Seq342	1250	0.000673499	25	17.8571	Fungi	Ascomycota	Eurotiomycetes	Chaetothyriales	Herpotrichiellaceae	Herpotrichiellaceae_gen_Incertae_sedis	Herpotrichiellaceae_sp	TCAACCATCAAGCTCTGCTTGGCATTGATTGTCACCCCCCTCCCCGGGGGGCGCGATCTAAACTGGTCGGCTGTGGTCTGTGAACCGTTGGCGTTAGTAAAAACTTCCCGCTACTCGGTAACAGGTCGCAAGCCTCCAAAACCCAACACCTCAA
LF-A-IB1_Seq126	1239	0.000667572	8	5.71429	Fungi	Ascomycota	Dothideomycetes	Dothideales	no identification	no identification	no identification	CACCACTCAAGCACTGCTTGGTATTGGGCACCTGTCCGCCGAAAGGCGGGCGTGCCTCGAAGACCTCGGCGGGGTTTCACCAACTTCGGGCGTAGTAGAGTTAAATCAAAACGTCTTATAAGCTTGGTGGGGCCTCATTGCCGTTAAACCTTTTATTTTTCA
LF-A-IA3_Seq271	1230	0.000662723	14	10	Fungi	Fungi_phy_Incertae_sedis	Fungi_cls_Incertae_sedis	Fungi_ord_Incertae_sedis	Fungi_fam_Incertae_sedis	Fungi_gen_Incertae_sedis	Fungi_sp	CACCACTCAAGCTATGCTTGGTATTGGGTGCCGTCCTTAGTTGGGCGCGCCTTAAAGACCTCGGCGAGGCCTCACCGGCTTTAGGCGTAGTAGAATTTATTCGAACGTCTGTCAAAGGAGAGGACTTCTGCCGACTGAAACCTTTATTTTTCTA
SO2-A-IC3_Seq290	1228	0.000661645	3	2.14286	Fungi	Basidiomycota	Agaricomycetes	Agaricomycetes_ord_Incertae_sedis	Agaricomycetes_fam_Incertae_sedis	Agaricomycetes_gen_Incertae_sedis	no identification	AATTCTCAATCTTCTTTGGATTTTTTCATCGGAGACTTGGATGTGAGGGTTTGCCGGTTGTTCAATCGGCTCCCTTTAAATGTGTTAGCGTTGCCTCAGCCGATCGAACGCCCCTCGGTATGATAATTATCTATGCCGTGTCGGGGATCGCACGAGAGTATGCTTCTAACAGTCCCTCTTGGGGGACATATTCATCATA
SO2-S-IC1_Seq209	1212	0.000653024	1	0.714286	Fungi	Ascomycota	Leotiomycetes	Helotiales	no identification	no identification	no identification	CGACCAACTCACCGTAAGGTGGACTTGGGGGCTGGCCGGTAGGCCTCCCTTAAAATCAGTGGCGGTGCTGTCAAGCTCTAAGCGTAGTAACTTTTCTCGCTACAGGGCCTTGCTGGTAGTTGCCAAAACCCCAACTTTCTTAC
VR-A-IB2_Seq332	1196	0.000644403	15	10.7143	Fungi	Basidiomycota	Agaricomycetes	Russulales	Peniophoraceae	Peniophora	no identification	ACTCCTCCACCCTCCACCTTTTTCGGAAGGCGTTGGGCTGGGATTTGGGAGCTTGCGGGTCCCTGGCCGATCCGCTCTCCTTGAATACATTAGCGAAGCCCTTGCGGCCTTGGTGTGATAGTCATCTACGCCTCGGTTTAGCGAACATACGGGAACCGCTTCCAACCGTCTCGCAAGAGACAATCACTTCAA
LF-So-O3_Seq243	1184	0.000637938	4	2.85714	Fungi	Ascomycota	Pezizomycetes	Pezizales	Pezizaceae	no identification	no identification	CGTCTTCTCAAGCTCTTTTGCTTGGATAACATTGGAATAGCAATGCAAGCTCCACTTGGAGTCTGTGTGCTCTCCAGAAATTTATAGGCGGTACGGTTCTAGCAAACCAGACGTAATAATATTCTTATCTATCGTTAATTTGTTGAAACTGTTGCTTGCCTTTTAATCCACATCTTTTTTCA
LF-A-IA3_Seq441	1176	0.000633628	6	4.28571	Fungi	Ascomycota	no identification	no identification	no identification	no identification	no identification	GTACCCTCAAGCTTTGCTTGGTGTTGGGCGTCTTGTCCCGCGTTTGCGTGTGGACTCGCCTTAAAACGATTGGCAGCCGGCATATTGGCCTTGGAGCGCAGCACAATTTGCGTTTCTAGTCATGAATGTTGGCGTCCATTAAGCCTATAACATTTGC
SO2-A-IC2_Seq358	1153	0.000621235	2	1.42857	Fungi	Basidiomycota	Agaricomycetes	Agaricales	Marasmiaceae	Marasmius	no identification	AATTCTCAACCTCAAAAGCTTTATTGTTTATGAGGCTTGGATGTGGAGGCTTTGCTGGCTTGTTCAGAGTCTGGCTCCTCTCAAATGCATTAGTGGAAACTGTTTGTAGTCCGCATTGGTGTGATAATTATCAGCGCCGTTGCATTCGTGGCTACAGATTTTATAGTATTCGCTTCAAACCGTCCTAAGTCACTGGACAACACTTGATTA
LF2-D-O1_Seq276	1127	0.000607226	13	9.28571	Fungi	Basidiomycota	Cystobasidiomycetes	Cystobasidiomycetes_ord_Incertae_sedis	Symmetrosporaceae	Symmetrospora	no identification	AACTCTCAACCCCCTCATTTTGTAATGGAATGAGTTGTGGGCTTGGTTTATGGCTGTTGCCGGCTTAAGTGCCGACTCAGCTGAAATACACGAGCAACCCAGTTTGAATACTTGACGGCTTGACTCGGCGTAATAACTATTATCGCTGAGGACGTCTACCTTTCAAATCGTTAGTGGTGCTTCTAATGCTTCATCTAGAACTTTTAAGC
SO-D-O3_Seq2818	1121	0.000603994	4	2.85714	Fungi	Ascomycota	Dothideomycetes	Pleosporales	Pleosporaceae	Comoclathris	no identification	GTACCCTCAAGCCTTGCTTGGTGTTGGGCGTCTGTCCTTTGGGACTCGCCTTAAAAGGATTGGCAGCCGGCAGATTGGTTCGGAGCGCAGCACAAATTGCGGTCTTTCCATGAATGTCGGCGTCCATGAAGCCCATTTTATCAC
SO2-D-O3_Seq264	1112	0.000599144	3	2.14286	Fungi	Ascomycota	Dothideomycetes	Pleosporales	Periconiaceae	Periconia	Periconia_macrospinosa	ACACCCTCAAGCCCCGGCTTGGTGTTGGGCGTCTGTCCCGCGGCTCCTCGCGCGGACTCGCCTCAAAGTCATTGGCGGCGGTCGTGCCGGCTCCTCGCGCAGCACATTTGCGCTTCTCGGAGGCCCGGCGGACCCGCGCTCCAGCAAGACCTCTCCACG
LF2-S-IA2_Seq1691	1099	0.00059214	25	17.8571	Fungi	Ascomycota	Saccharomycetes	Saccharomycetales	Debaryomycetaceae	Debaryomyces	Debaryomyces_prosopidis	CTCTCTCAAACCTTCGGGTTTGGTATTGAGTGATACTCTTAGTCGAACTAGGCGTTTGCTTGAAATGTATTGGCATGAGTGGTACTGGATAGTGCTATATGACTTTCAATGTATTAGGTTTATCCAACTCGTTGAATAGTTTAATGGTATATTTCTCGGTATTCTAGGCTCGGCCTTACAATATAACAAACAA
LF2-S-IC1_Seq288	1096	0.000590524	1	0.714286	Fungi	Ascomycota	Eurotiomycetes	Eurotiales	Aspergillaceae	Aspergillus	Aspergillus_sp	CTGCCCTCAAGCACGGCTTGTGTGTTGGGCCCCCGTCCCGGTTCTTTAAGCCGGGACGGGCCCGAAAGGCAGCGGCGGCACCGTGTCCGGTCCTCGAGTGTATGGGGCTCTGTCACCCACTCGTGTAGGTCCGGCCGGCGGCCAGCCTCTTCAACCAAACTTTTAACCA
LF2-A-IC2_Seq749	1094	0.000589446	4	2.85714	Fungi	Ascomycota	Saccharomycetes	Saccharomycetales	Saccharomycetales_fam_Incertae_sedis	Candida	Candida_kungkrabaensis	CCTTCTCAAACACGTTGTGTTTGGTAGTGAGTGATACTCTCGTTTTTGAGTTAACTTGAAATTGTAGGCCATATCAGTATGTGGGACACGAGCGCAAGCTTCTCTATTAATCTGCTGCTCGTTTGCGCGAGCGGCGGGGGTTAATACTGTATTAGGTTTTACCAACTCGGTGTTGATCTAGGGAGGGATAAGTGAGTGTTTTGTGCGTGCTGGGCAGACAGACGTCTTTAA
VR-A-IC1_Seq130	1090	0.000587291	1	0.714286	Fungi	Ascomycota	Pezizomycetes	Pezizales	Ascobolaceae	Ascobolus	Ascobolus_sp	AATCAATCAAACTTCTGTTTGGTATTGGAAGAAGTGGTTTTGCCTCTCTTCTTTAAGCTATTGGCGACGCTATTTCAGCTTGTAAGACGTAGTAAGTTAATTCTCGTTAAAGCAACTGTATAGCTGTCTGCCAACTGAACGATTTATTTTACA
LF-A-IB3_Seq221	1089	0.000586752	3	2.14286	Fungi	Ascomycota	Dothideomycetes	Pleosporales	Phaeosphaeriaceae	Chaetosphaeronema	Chaetosphaeronema_achilleae	GTACCCTCAAGCTTTGCTTGGTGTTGGGTGTTTGTCCTTTCCCTGCGTCAGGACTCGCCTTAAATTCATTGGCAGCCGATGTATTGGTTTGAAGCGCAGCACAATTTGCGATTCAGGCTGGTGATCATGGGCATCCAGTAAGCACATTTTAACAC
VR2-A-IA1_Seq519	1078	0.000580825	4	2.85714	Fungi	Basidiomycota	Agaricomycetes	Agaricales	Mycenaceae	Mycena	no identification	AATTCTCAACCTTGCTCGCTTTTACCAGCTTGAGTGAGGCTTGGATGTGAGGGCTTGCTGGCTTCCTTAAGTGGATGGTCTGCTCCCTTTAAATGCATTAGTGGGATCTCTTGTGGACCGTCACTTGGTGTGATAATTATCTACGCCTCCGTCGACTTTGAAGCAAACTTATGGGAACCTGCTTATAACCGTCTCGCAAGGGACAACTTTCTGACA
LF2-A-IA1_Seq321	1068	0.000575437	5	3.57143	Fungi	Ascomycota	Sordariomycetes	Hypocreales	Hypocreales_fam_Incertae_sedis	Acremonium	no identification	CAACCCCTCGAGCCCCCGGGCCCGGTGTTGGGGACCGACCCAAGCCCTCGCGGGCGGTCGTCCCTGAAATACAGTGGCGGTCACGTCGCGGACCCTCTGCGTAGTAGCAACACCTCGCACTGGAGAGCGGCGCGCCCACGCCCCGAACCACTTTTTCAAA
LF2-A-IC3_Seq447	1067	0.000574898	1	0.714286	Fungi	Basidiomycota	Agaricomycetes	Trechisporales	Hydnodontaceae	Trechispora	no identification	AGTCATCAACCCCTCCAGTTTTTCGAAACAGGGGACGGTTGGACGTGGGGGCTTGCTGCCGCAAGGCTGCTCCCCTAAAATGCGTCGGTTGGGCCTGTGGGTCGAACTCGTTGGGCGTTGTATCATCCTCGCTCTGACAGAGACGTTCCCCTTTGGTTGTCCTTCCCCGACTCGCCTCTGGAGTGGCAGTCAACTCTTTGAA
LF-A-IB3_Seq245	1058	0.000570049	2	1.42857	Fungi	Basidiomycota	Tremellomycetes	Tremellales	no identification	no identification	no identification	AACCTCACCCCCTCTGGGTTTTTGCCTGGTCGGTGGTGGATTGGGCGTCTGCCGTTACTGGCTCGCCTGAAAAGCATAAGCACCTTGGATGTAATACGTTTCATCCTGTCCGGTGGCTGATAACCCCACATACTTCATG
LF-A-IA1_Seq153	1031	0.000555502	3	2.14286	Fungi	Ascomycota	Dothideomycetes	Pleosporales	Phaeosphaeriaceae	Phaeosphaeria	no identification	GTACCCTCAAGCTTTGCTTGGTGTTGGGCGTTTTGTCTTTTTATTAAGACTCGCCTCAAAGTAATTGGCAGCCAGTGTTTTGGTAGTAAGCGCAGCACATTTTGCGTCTTGGTCCCTCAACAGCGGCATCCACAAAGCCTCTTTTTCAC
LF2-D-O1_Seq668	1029	0.000554424	5	3.57143	Fungi	Ascomycota	Saccharomycetes	Saccharomycetales	Saccharomycetales_fam_Incertae_sedis	Diutina	Diutina_catenulata	CTCCCTCGCAGGTAATGGACATACGGCGTCAGCTGTTCCTCCAAAAAGTGATTGGTGTAGTATTACAGTTTACTCACAACCATAC
LF-A-IA3_Seq327	1027	0.000553346	17	12.1429	Fungi	Basidiomycota	Tremellomycetes	Tremellales	Rhynchogastremataceae	Papiliotrema	no identification	AATCTCAATCCCCCCGGGTTTTCTGAACCCGAGGTGGACTTGGACATGGGTGTCTGCCGTCTCGTACGGCTCGCCTTAAATGACTCAGTGGGATCTTCAGCATCCGTGGCAGACGTAATAAGTTTCGTCTCGTCCCTTGCTGTGAGGACCGCTCATAACCTGCCATCGCGCACCACTTTTGA
LF-A-IB3_Seq495	1011	0.000544726	7	5	Fungi	Ascomycota	Dothideomycetes	Pleosporales	Didymosphaeriaceae	no identification	no identification	ACACCCTCAAGCTCTGCTTGGTGTTGGGCGTCTGTCCCGCCTTTGCGCGTGGACTCGCCCCAAATTCATTGGCAGCGGTCCTTGCCTCCTCTCGCGCAGCACATTGCGCTTCTCGAGGTGCGCGGCCCGCGTCCACGAAGCAACATTACCGT
LF-A-IC3_Seq1955	1010	0.000544187	5	3.57143	Fungi	Ascomycota	Dothideomycetes	Coniosporiales	Coniosporiaceae	Coniosporium	no identification	CAACCCTCAAGCTCTGCTTGGTATTGGGCGTCGCCAGGAGCCTGTCTCCGGCGTGCCTCAAAGCCATCGGCGGTGGTGCCTTTCTCTAAGCGTGGTAGAATTTTTATTCGCTTCTGAGTTGGGCCTCACCCGCCGGATAAACCGGGCCTCGCGCCCACCTTCTCA
LF2-A-IA1_Seq299	1006	0.000542032	8	5.71429	Fungi	Ascomycota	Sordariomycetes	Xylariales	Xylariaceae	Zygosporium	Zygosporium_oscheoides	CAACCCTCAGGCCCCCGTGGCCTGGCGTTGGGGCCTGCCGTAAAACGCAGCCCTGAAAGATAGCTGGCGGAGTCGGGATGCACTCTAAGCGTAGTATACTTTTACAAGTCTCGCTTCTGCGTCGCCCCGCGCCCCTGCCACTAAACCCCCCAAATTTCTAT
SO-A-O2_Seq157	1002	0.000539877	4	2.85714	Fungi	Ascomycota	Dothideomycetes	Pleosporales	Camarosporidiellaceae	Camarosporidiella	Camarosporidiella_mackenziei	GTACCTTCAAGCTCTGCTTGGTGTTGGGTGATTGTCTATCTTTTTAGACTCGCCTTAAAGTCATTGGCAGCCGGCATATTGGCCTGGGAGCGCAGCACAAGTCGCGCTTCTTGTCATGAATGTTGGCGTCCAGTAAGTCTACATATTTTGC
SO-V-IC1_Seq300	995	0.000536105	1	0.714286	Fungi	Ascomycota	Leotiomycetes	Helotiales	no identification	no identification	no identification	ACACCACTCAAGCCTGGCTTGGTATTGGAGTTCGCACACCAGCGGCTCTTAAACTCAGTGGCGGTGCCGGTTGGCTCTTCGCGTAGTAATTCTCTCGCGATAGGGTTCCCCGGTCGCTTGCCAGCAACCCCATTTTTTTAA
SO2-A-IB2_Seq147	961	0.000517786	15	10.7143	Fungi	Ascomycota	Leotiomycetes	Helotiales	Sclerotiniaceae	Botrytis	Botrytis_caroliniana	CAACCCTCAAGCTTAGCTTGGTATTGAGTCTATGTCAGTAATGGCAGGCTCTAAAATCAGTGGCGGCGCCGCTGGGTCCTGAACGTAGTAATATCTCTCGTTACAGGTTCTCGGTGTGCTTCTGCCAAAACCCAAATTTTTCTAT
LF2-S-IA1_Seq523	959	0.000516708	10	7.14286	Fungi	Ascomycota	Dothideomycetes	Mycosphaerellales	Teratosphaeriaceae	no identification	no identification	CACCACTCCAGCCTGGCTGGGTATTGGGCGTCGCCGCGACGGCGCGCCCCAATGTCTCCGGCTGAGCCGTCCGTCTCAAAGCGTTGTGGCAACTCAATCCGCTTGTGGGACGCGTCGGTTCGACGCCGTTAAACCCATCTCAA
LF-A-O2_Seq167	958	0.000516169	1	0.714286	Fungi	Ascomycota	Dothideomycetes	Pleosporales	Pleosporales_fam_Incertae_sedis	Pseudorobillarda	Pseudorobillarda_phragmitis	CACCAATCAAGTCTTACTTGGTATTGGGCTCTTTTGTCCCTAAGAAATTGGGGACAGGCCTTAAAGACATTGGCGGCATAGTCCGGCTTCGAGCGTAGCAAAAACATCGCTTTTGGAGTTAACTGGATTATTGTTCTTTGTCCATAAAAAACTAGAGTAGAAATACTCTGACTTTTTTCAAA
SO2-So-O1_Seq533	952	0.000512937	11	7.85714	Fungi	Ascomycota	Sordariomycetes	Hypocreales	Nectriaceae	Fusarium	Fusarium_tricinctum	CAACCCTCAAGCCCCCGGGTTTGGTGTTGGGGATCGGCTCTGCCTTCTGGCGGTGCCGCCCCCGAAATACATTGGCGGTCTCGCTGCAGCCTCCATTGCGTAGTAGCTAACACCTCGCAACTGGAACGCGGCGCGGCCATGCCGTAAAACCCCAACTTCTGAA
LF2-A-IA2_Seq316	944	0.000508626	12	8.57143	Fungi	Ascomycota	Dothideomycetes	Pleosporales	Pleosporales_fam_Incertae_sedis	Pleosporales_gen_Incertae_sedis	no identification	ACACCCTCAAGCCCAGCTTGGTGTTGGGCGTCTGTCCCGCTCCCGTAGCGCGGACTCGCCTCAAAGTCATTGGCGGCGGTCGTGCCGGCTCCTCGCGCAGCACATTTGCGCTTCTCGGAGGCCCGGCGGATCAGCACCCAGCAAGCTACACTTTATG
LF2-A-IB2_Seq350	944	0.000508626	12	8.57143	Fungi	Ascomycota	Sordariomycetes	Sordariales	Sordariaceae	Sordaria	Sordaria_fimicola	CAACCATCAAGCTCTGCTTGCGTTGGGGATCCGCGTCTGACGCGGTCCCTCAAAAACAGTGGCGGGCTCGCTAGTCACACCGAGCGTAGTAACTCTACATCGCTATGGTCGTGCGGCGGGTTCTTGCCGTAAAACCCCCAATTTCTAA
LF2-A-IB1_Seq122	936	0.000504316	11	7.85714	Fungi	Ascomycota	Dothideomycetes	Pleosporales	Phaeosphaeriaceae	Neosetophoma	no identification	GTACCCTCAAGCTCTGCTTGGTGTTGGGTGTTTGTCCACTCCCCCGTGTTTGGACTCGCCTTAAAGCAATTGGCAGCCAGTGTTTTGGTATTGAAGCGCAGCACATTTTGCGGTTCTAGCCTAGAAATACTGGCATCCAGTAAGCCTTTTTCCAC
LF-A-IC3_Seq169	934	0.000503238	11	7.85714	Fungi	Basidiomycota	Tremellomycetes	Tremellales	Bulleribasidiaceae	Dioszegia	Dioszegia_crocea	TAAACCTCACCTCTATAGTTTTCTATAGTTGTGCTTTGGGTGTTGCCGTTTACTCTGGCTCGCCTTAAATGTCTAAGTGGAATGCGTAATAAGTTCTCGCAACCCTCCACTCTAACACACTTTATA
LF2-A-IA2_Seq387	928	0.000500005	6	4.28571	Fungi	Ascomycota	Sordariomycetes	Trichosphaeriales	Trichosphaeriaceae	Nigrospora	Nigrospora_macarangae	CAACCCCTAAGCACAGCTTATTGTTGGGCCTCTACGTTTCGTAGTGCCTCAAAGACATTGGCGGAGTGGCAGTAGTCCTCTGAGCGTAGTAATTCTTTATCTCGCTTTTGTTAGGTGCTGCCCCCCCGGCCGTAAAACCCCCAATTTTTTCT
LF2-A-IA3_Seq354	925	0.000498389	12	8.57143	Fungi	Ascomycota	Eurotiomycetes	Eurotiales	Aspergillaceae	Aspergillus	Aspergillus_venezuelensis	CTGCCCATCAAGCCCGGCTTGTGTGTTGGGTCGTCGTCCCCCCCGGGGGACGGGCCCGAAAGGCAGCGGCGGCACCGTGTCCGGTCCTCGAGCGTATGGGGCTTTATCACCCGCTCGACTAGGGCCGGCCGGGCGCCAGCCGACGTCTCCAACCATTTTTCTTCA
SO2-D-O1_Seq298	921	0.000496234	5	3.57143	Fungi	Ascomycota	Eurotiomycetes	Verrucariales	Verrucariaceae	Verrucaria	Verrucaria_tectorum	TCAACCCTCAAGCTCGGCTTGCTGTTGGGTCTCGCCGTGGCAAGCACGGTGGATCTCAAAGATAATGATAGAGTCTGAAGGACCCTGGATGCAGCGAGCTTTTAGCACGCGTCCGGATGGTGTTTCGGGCTCGGTCTTAACCAACAAGATTTCT
LF2-A-IA3_Seq310	911	0.000490846	11	7.85714	Fungi	Ascomycota	Dothideomycetes	Pleosporales	Pleosporaceae	Curvularia	Curvularia_rouhanii	GTACCCTCAAGCTTTGCTTGGTGTTGGGCGTTTTTGTCTTTGGCCCGCCAAAGACTCGCCTTAAAATGATTGGCAGCCGGCCTACTGGTTTCGCAGCGCAGCACATTTTTGCGCTTGCAATCAGCAAAAGAGGACGGCAATCCATCAAGACTCCTTCTCAC
LF2-A-O1_Seq443	908	0.000489229	7	5	Fungi	Basidiomycota	Agaricomycetes	Agaricales	Psathyrellaceae	Coprinellus	Coprinellus_radians	AATTCTCAACCTCACCAGTTTTCTGAACTGACTGAGGCTTGGATGTGGGGGTTTGTGCAGGCTGCCTCACCGGCGGTCTGCTCCCCTGAAATGCATTAGCGAGGTTCATGCTGGACCTCCGTCTATTGGTGTGATAATTATCTACGCCGTGGACGAGGATACAGACTCGCTTCTAACCGTCCGCGAGGACAATACCTTGACA
LF-A-IB3_Seq252	901	0.000485458	13	9.28571	Fungi	Ascomycota	Sordariomycetes	Hypocreales	Nectriaceae	Fusarium	no identification	CAACCCTCAAGCCCCCGGGTTTGGTGTTGGGGATCGGCTCTGCCCTTCTGGGCGGTGCCGCCCCCGAAATACATTGGCGGTCTCGCTGCAGCCTCCATTGCGTAGTAGCTAACACCTCGCAACTGGAACGCGGCGCGGCCATGCCGTAAAACCCCAACTTCTGAA
LF-A-IC3_Seq177	885	0.000476837	7	5	Fungi	Basidiomycota	Agaricomycetes	Polyporales	Meruliaceae	Phlebia	no identification	TATTCTCAACCCTCCAAATCTTTTTTAGATGAGGATGGGCTTGGATGTGGAGGTCTTGTCGGTGAACCTTAGGGATCGTCGACTCCTCTGAAATGCATTAGCATCAATTTTACTGAGTGTGCTTCAGTGTGATAATTATCTACGCTGTAGTCATAAAGTATATTATATTGTTGCTTCTAATCGTCTTCTTGTGAGACAATTCTTGACA
SO2-S-IB2_Seq438	884	0.000476298	5	3.57143	Fungi	Ascomycota	Dothideomycetes	Pleosporales	Pleosporaceae	Bipolaris	Bipolaris_cynodontis	GTACCTTCAAGCTTTGCTTGGTGTTGGGCGTTTTTGTCTCCCTCTTTCTGGGAGACTCGCCTTAAAACGATTGGCAGCCGGCCTACTGGTTTCGGAGCGCAGCACATTTTTTGCGCTTTGTATCAGGAGAAAAGGACGGTACTCCATCAAGACTTTTACAATTTTAAC
LF2-So-O1_Seq46	883	0.000475759	7	5	Fungi	Ascomycota	Sordariomycetes	Hypocreales	Nectriaceae	Fusarium	Fusarium_sp	CAACCCTCAAGCCCCCGGGTTTGGTGTTGGGGATCGGGCTGTACTCCAGCCCGGCCCCGAAATCTAGTGGCGGTCTCGCTGCAGCCTCCATTGCGTAGTAGCTAACACCTCGCAACTGGAACGCGGCGCGGCCAAGCCGTTAAACCCCCAACTTCTGAA
LF2-A-IC3_Seq500	875	0.000471449	5	3.57143	Fungi	Ascomycota	Eurotiomycetes	Eurotiales	Aspergillaceae	Penicillium	Penicillium_adametzioides	CTGCCCTCAAGCCCGGCTTGTGTGTTGGGTCTCGTCCCCCCCGGGGGACGGGCCCGAAAGGCAGCGGCGGCACCGTGTCCGGTCCTCGAGCGTATGGGGCTTTGTCACCCGCTCTGTAGGCCCGGCCGGCGCCTGTCGACCCCCAATCTATTTTTTTCA
LF-A-IB2_Seq503	872	0.000469833	11	7.85714	Fungi	Ascomycota	Arthoniomycetes	Lichenostigmatales	Phaeococcomycetaceae	Phaeococcomyces	no identification	TCAACCATCAAGCTCTGCTTGGCATTGGGTGTCAACCCCCCCTAACCGGGAGGTCGCGCCTCAAACTGTTCGGCGGTGGCTCAGGGCCTCAAGCGTTAGTAATACTTCCCGCTTCAGAGAAACTGAGACTCCTGCCTCTAGAAACCCACATCTTAA
LF2-S-IB2_Seq211	863	0.000464983	10	7.14286	Fungi	Ascomycota	Dothideomycetes	Pleosporales	Pleosporales_fam_Incertae_sedis	Pleosporales_gen_Incertae_sedis	no identification	CAACCTTCAAGCCCCGCTTGGTGTTGGGCGCTGTCCCGCCTCTGCGCGAGGACTCGCCCCAAATGAATTGGCAGTCGCACCCCCGATACGCGAGCGCAGCAAAGTCGCGCGAGCCGAACCGGCAGGGACGGACGCTCCACGAGACCCACCACAG
VR-A-IB2_Seq210	854	0.000460134	1	0.714286	Fungi	Basidiomycota	Agaricomycetes	Polyporales	Meruliaceae	Mycoacia	Mycoacia_uda	AATCATCAACTTCAATAGCTTTTGTTATTGAAGCTTGGACTTGGAGGTCTGTGTCGGCTCGCAAGAGTGGACTCCTCTCAAATGCATTAGCGTGAACCTGACGGATCGCCTTCAGTGTGATAATTATCTGCGCTGTGGTGTGAAGTCAATTAGTGTTCGAGCTTACAACCGTCCGCAAGGACAATTACTTGACA
SO-V-IB1_Seq464	850	0.000457979	4	2.85714	Fungi	Ascomycota	Dothideomycetes	Myriangiales	Myriangiales_fam_Incertae_sedis	Myriangiales_gen_Incertae_sedis	no identification	CAACCCATCAAGCTCTGCTTGGCCTTGGGCTCCGCCCCCGCGAGGGGACGGGCTCTAAAGAACTCAGCGGTGCCGTGAGGCCCCGAGGCGTAGTAAATTCTATCCCGCTTCGTGGACCTCGCGTGTGCCCGCTTCCAACGACCAACACCTTCTA
LF2-A-IA1_Seq266	845	0.000455285	5	3.57143	Fungi	Ascomycota	Eurotiomycetes	Eurotiales	Aspergillaceae	Aspergillus	Aspergillus_halophilicus	CTGCCCTCAAGCACGGCTTGTGTGTTGGGCCGCCGTCCCGGGGGACTTTTCTGCCCCGCGGGACGGGCCCGAAAGGCAGCGGCGGCACCGTGTCCGGTCCTCGAGCGTATGGGGCTCTGTCACCCGCTCTGGTAGGCCCGGCCGGCGCGCCAGCCCTTCTCAACCATTTTTGTTCTTTCTCCA
LF-A-IC2_Seq229	836	0.000450436	2	1.42857	Fungi	Basidiomycota	Agaricomycetes	Cantharellales	Hydnaceae	Sistotrema	Sistotrema_brinkmannii	AACTCTCAAGCTAGATGCTTTAGTGTCATCTGCTTGGTTATTGGACTCTGCTGTCTCCTTGTCTGGAACGGCTGGTCTCAAATGTATTAGCTGGCTCTTGTTGTGGGAATTGGTTCTACTCAGCGTGATAATCTATGACCGCTGAGGACATCTCTCGGGATGGCCAAGCCTGCCTTGAACTGCTTCTAACTCATCATTTCATGATATTTTTCAA
SO2-A-IA2_Seq194	833	0.000448819	8	5.71429	Fungi	Basidiomycota	Tremellomycetes	Filobasidiales	Filobasidiaceae	Naganishia	Naganishia_vaughanmartiniae	AAACCCTCAACCTTAGATTGGTTATTTGACCTTTCTTTGGCTTGGATTTGGACGTTTGCCGATGTCAAGTCGGCTCGTCTTAAAAGTAATAGCTGGATCTGTCTCGCGACATGGTTTGACTTGGCGTAATAAGTATTTCGCTAAGGACATCTTCGGATGGCCCTGTTGCAGGACTAAAGACCGCTTTCTAATCCATTGATCTTCGGATTAATATTCATAAC
SO-V-IA1_Seq348	815	0.000439121	1	0.714286	Fungi	Ascomycota	Sordariomycetes	Xylariales	no identification	no identification	no identification	CAACCCTTAAGCCTAGCTTAGTGTTGGGAATCTACTCCTAGTGGAAGCTACCCTGTAGTTACCCTGTAGTTCCTCAAAGTCAGCGGCGGATTTGTAGTATCCTCTGAGCGTAGTAATTTCTATCTCGCTTTTGTTAGGTGCTGCATCTCTTGCCGTTAAACACCCAATTTTCAAT
LF2-A-O1_Seq207	808	0.00043535	27	19.2857	Fungi	Basidiomycota	Microbotryomycetes	Sporidiobolales	Sporidiobolaceae	Sporobolomyces	no identification	ATTCTTCAACCCAACTGTTTCTTGTAAACAGCTGGTGTTTGGATTCTGAGCGCTGCTGGCTTCGTGCCTAGCTCGTTCGTAATACATCAGCATCCCTAATACAAGTTTGGATTGACTTGGCGTAATAGACTATTCGCTAAGGATTCAATGTTCTGCATTGAGCCAACTTAATTAAGGAAGCTTCTAATTGAAAAGTCTACCTTTAG
SO2-V-IC3_Seq239	807	0.000434811	8	5.71429	Fungi	Ascomycota	Dothideomycetes	Pleosporales	Pleosporaceae	Alternaria	Alternaria_eureka	GTACCCTCAAGCTTTGCTTGGTGTTGGGCGTCTTTGTCTCCGGCTTGCCTGGAGACTCGCCTTAAAGTGATTGGCAGCCGGCCTACTGGTTTCGGAGCGCAGCACAAGTCGCGCTCTCTTCCAGCCAAGGTCAGCGTCCACCAAGCCACCTTTTTTAC
LF2-A-IA2_Seq651	800	0.000431039	6	4.28571	Fungi	Ascomycota	Dothideomycetes	Capnodiales	Dissoconiaceae	Uwebraunia	Uwebraunia_dekkeri	CAACCAATCCAGCCCCGCTGGGTATTGGGCGTCGCGGCCTGCCGCGCGCCTCAAAGTCTTCGGCGGAAGCCGCCCGTTCCTCTGCGTGATGACACATCGTCGCTTGGGACACGGGGGTGAGCGCCCGGAAAACATCGGCGGAGACGTCGATTTCAA
LF2-S-IB2_Seq313	797	0.000429423	11	7.85714	Fungi	Ascomycota	Dothideomycetes	Dothideomycetes_ord_Incertae_sedis	Dothideomycetes_fam_Incertae_sedis	Dothideomycetes_gen_Incertae_sedis	no identification	CAACCCATCAAGCTCTGCTTGGCCTTGGGCGCCGCCCCCGCGAGGGGACGCGCCCCAAAGAACTCAGCGGTGCCGCGAGGCCCCGAGGCGTAGTAAATTCTCCCGCTTCGTGGGGCCACGACGGTCGCCCGCTTCCAATGACCAACACCTTCTA
LF2-A-O1_Seq134	789	0.000425112	10	7.14286	Fungi	Basidiomycota	Tremellomycetes	Trichosporonales	Trichosporonaceae	Trichosporon	Trichosporon_asteroides	AATCTCAACCACTAGGGTTTCCTAATGGATTGGATTTGGGCGTCTGCGATCTCTGATCGCTCGCCTTAAAAGAGTTAGCAAGTTTGACATTAATGTCTGGTGTAATAAGTTTCACTGGGTCCATTGTGTTGAAGCGTGCTTCTAATCGTCCGCAAGGACAATTACTTTGA
LF2-A-IB2_Seq433	781	0.000420802	11	7.85714	Fungi	Ascomycota	Arthoniomycetes	Lichenostigmatales	Phaeococcomycetaceae	Phaeococcomyces	no identification	TCAACCATCAAGCTCTGCTTGGCATTGAGTGTCACCCCCCCTCACCGGGGTGGGCGCGCTTCAAACCGGTCGGCGGTGGCTCAGGCCTCTTAAGCGTTAGTAATACTTCCCGCTTCTAGAGCCTGTGGTCGCCCGCCTCCAAAACCCAACACCTCAA
LF-A-IC1_Seq402	737	0.000397095	3	2.14286	Fungi	Basidiomycota	Agaricomycetes	Agaricales	Tricholomataceae	Tricholomataceae_gen_Incertae_sedis	Tricholomataceae_sp	AATTCTCAACCTTTCCAGCTTTTGCGAGTTGGATTGGCTTGGATGTGGAGGGTTTTGCAGGCTTCTCAGAAGTCAGCTCCTCTTAAATGCATTAGCAGAACCTTTGTGGACCAGCTTTGGTGTGATAATTATCTATGCCATGGTTGTGAAGCAGCTTATATATGGGGTTCAGCTTCTAACAGTCCATTGACTTGGACAATTTCTGACA
LF-D-O2_Seq196	735	0.000396017	5	3.57143	Fungi	Ascomycota	Lecanoromycetes	Teloschistales	Teloschistaceae	Tomnashia	Tomnashia_ludificans	CAACCCTCAAGCTTTGCTTGGTATTGGGCGTTCGCTTCCCCGTTTCGGGGGAGGCGCGCCTGTAAATTAGTGGCGGCCCCGGGGGGACCTCAAGCGTAGTAGAACCTTTTCGCTTGGGCGGTGCCACCCGGGGCCCGGCCGTCAACCTCTCCATCGATCAAT
SO-A-IA1_Seq174	725	0.000390629	8	5.71429	Fungi	Basidiomycota	Tremellomycetes	Trichosporonales	Trichosporonaceae	Apiotrichum	Apiotrichum_domesticum	AATCTCAACCATTAGGGTTTCTTAATGGCTTGGATTTGGAGGTTTGCCAGTCTGACTGGCTCCTCTTAAAAGAGTTAGCAAGTTGAACTATTGCTATCTGGCGTAATAAGTTTCGCTGGAATGGTATTGTGAAGCGTGCTTCTAATCGTCTTCGGACAATTTTTTGA
SO-A-IA1_Seq203	720	0.000387935	8	5.71429	Fungi	Basidiomycota	Agaricomycetes	Polyporales	Phanerochaetaceae	Terana	Terana_coerulea	ACTTCTCAACCTTCCACTTTATTGTTGGAGGCTTGGACTTGGAGGTCGTGCTGGCTCTCGTAGTCGGCTCCTCTGAAATGTATTAGCGTGAACGTTACGGATCGCTTCAGTGTGATAATTATCTGCGCTGTTGTGTTGAAGTATAGTCAGCTTGCGCTTCTAATCGTCCTCACGGACACTATATTGACA
Mock-2_Seq25	716	0.00038578	12	8.57143	Fungi	Ascomycota	Dothideomycetes	Mycosphaerellales	Mycosphaerellaceae	Cercospora	Cercospora_sojina	CACCACTCAAGCCTCGCTTGGTATTGGGCGCCGCGGTGTTCCGCGCGCCTCAAAGTCTCCGGCTGAGCTGTCCGTCTCTAAGCGTTGTGATTTCATTAATCGCTTCGGAGCGCGGGCGGTCGCGGCCGTTAAATCTTTCACAA
SO-A-IA1_Seq205	714	0.000384702	12	8.57143	Fungi	Basidiomycota	Agaricomycetes	Agaricomycetes_ord_Incertae_sedis	Agaricomycetes_fam_Incertae_sedis	Agaricomycetes_gen_Incertae_sedis	Agaricomycetes_sp	AACTCTCAAGCTGGATTGCTTTATTGCTAATCTCAGTTTGGATTTGGGCCTTGCCGTGTTATGATGGCTGGCCTTAAAAGCATTAGCTGAATCTTGGTGTGAGATTGGTTCTACTCAGCGTGATAATTATCTGACCGCTGAGGACATCTTTCGGGATGGCCAGACTTGTCCTCGAATCGCTTCTAATCTGGTTAACGGGAAACCGTTCCATTTTTCAA
LF2-A-IC2_Seq389	713	0.000384164	5	3.57143	Fungi	Basidiomycota	Agaricomycetes	no identification	no identification	no identification	no identification	AGTCATCAACCCCACCCGTTTCGTGCGGCGTGAGGGTTGGACGTGGGGGCCTGCTGCCGCGAGGCTGCTCCCCTCAAATGCATCGGTTGGGCCTGTGGGTCGAACTCGACTGGGCGTTGTACCATCCTCGCTCTCACCGAGAAGTTCCCCTTCCGTGCCCTCCCACGACCTGCCTCTGGAGCGGCGGTCAAGCAAAACTTTGAA
VR-A-IC1_Seq190	710	0.000382547	1	0.714286	Fungi	Basidiomycota	Agaricomycetes	Hymenochaetales	Hymenochaetaceae	Phellinus	no identification	TTAATCTCAATCCCCCTGTTTTCTTAACTCGGGCGTTGGACTTGGAAGTTGCTGGCCCCTCTCGCCGGTCGGCTCTTCTTAAATGTATTAGCTGGGCTTTGGCTCGCGTTGAACGGTGTAATAGTAATCTTACATTCGCCTGAGCGCTTGCCTGACGAGTCTGCTTCTAATCGTCTTCGGACAAGGTCTTTGTTACCTTCACTTGACA
SO2-A-IA1-rep1_Seq529	709	0.000382008	9	6.42857	Fungi	Basidiomycota	Agaricomycetes	Hymenochaetales	Schizoporaceae	Hyphodontia	no identification	AATCATCAACCTTCAAAACTTTTTGTTGAGAAGGCTTGGACTTGGAGGTCGTGCCGGCGTTTCTGTCGACTCCTCTGAAATGCATTAGCGTGAATCTTACGGATCGCCTTCGGTGTGATAATTACTGCGCCGTGGACGTGAAGTATATTAGTGTTCGCGCTTCTAATCGTCTCGACGAGACAATTCATTTGACA
LF2-A-IB2_Seq580	704	0.000379314	5	3.57143	Fungi	Basidiomycota	Agaricomycetes	Agaricales	Tricholomataceae	Baeospora	Baeospora_myosura	AATTCTCAACCTCTCCAGCTTTCACAAGTTGGTTGAGCGTTGGATGTGGGGGTTGCGGGCTTCTCAGAGGTCGGCTCCCCTTAAATACATTAGCGGAAACCTTATCCTTTCCTCTTGGTGTGATAGTTTATCTGCATCTTGATGATTGGGTCTTTGCTGGTTTTTCTGCTTCTAACCGTCCATTAGCTTGGACAATTTCTTTTG
LF-A-IA3_Seq249	684	0.000368538	3	2.14286	Fungi	Ascomycota	Saccharomycetes	Saccharomycetales	Debaryomycetaceae	Hyphopichia	Hyphopichia_burtonii	CTCCCTCAACCCCCGCGGGTTGGCGTTGAATGGCACGAGCTCTTAGTCAGTCCATTCGAAAAGTATTTTTCTTGTGTTGTTATTTTCTAATTTAGTAGTGACAACCACACTAAAAACA
LF-A-IB3_Seq336	684	0.000368538	2	1.42857	Fungi	Ascomycota	Dothideomycetes	Pleosporales	Pleosporales_fam_Incertae_sedis	Pleosporales_gen_Incertae_sedis	Pleosporales_sp	CAACCCTCAAGCACTGCTTGGTGTTGGGCGTCTGTCCCGCCTCTGCGCGTGGACTCGCCTCAAAGTCATTGGCGGCTGTTCCCCTTCGGCTCGTAAGCGCAGCACAGTCAGCGCCCGGAGCTCTGGTGGATGGCGTCCAGCAAGCTATATTTCTAG
SO2-A-IB3_Seq517	682	0.000367461	4	2.85714	Fungi	Basidiomycota	Agaricomycetes	Cantharellales	Ceratobasidiaceae	Thanatephorus	no identification	AATTATCAAAGTAAATCTTTTGTTCATTCGATTGATTTTATTTTGGACTTGGGGGTCTGCAGATTCACGTCTGCTCCCCTTAAATTCATTAGCTGGATCACTGTAGACTCGGTTCCACTCGGCGTGATAAGTATCACTCGCTGAGGACACTCGTAAAAAAAGTGGCCGGGATTACTAGAGAACTGCTTCTAATAGTCCATTAGCTTGGACAACTACATTTATG
LF-A-O2_Seq227	679	0.000365844	2	1.42857	Fungi	Ascomycota	Leotiomycetes	Helotiales	Helotiales_fam_Incertae_sedis	Helotiales_gen_Incertae_sedis	no identification	TACCCCTCAAGCCTGGCTTGGTGTTGGGGCGTGTGGTCACCCGCAGCCCTTAAAACTAGTGGCGGCGCCGCGAGGCTCTAAGCGTAGTAATCTCTCTCGCTACAGACCCCTCGCGGTAGCCTGCCAGCAACCCCAACTTTCTATG
SO2-A-IC3_Seq470	674	0.00036315	1	0.714286	Fungi	Ascomycota	Dothideomycetes	Pleosporales	Sporormiaceae	Sporormiella	Sporormiella_megalospora	ACACCTTCAAGCCCTGCTTGGTGTTGGGTGCCTGTCCCGCCCCGCGCGCGGACTCACCTCAAATCCATTGGCGGCCCCCACGTCGGCTCCGAGCGCAGCAGAAACGCGAACTCGTGGGCCCGGCGGGGTGGCTCCCAGAAGCACATCCACC
LF-A-IB1_Seq262	672	0.000362073	9	6.42857	Fungi	Basidiomycota	Agaricomycetes	Polyporales	Steccherinaceae	Steccherinum	no identification	TCTTCTCAACCCTCCTGTCTTTTTTATTAAAGGCAGCCGGGCTTGGACTTGGAGGTTTTGCAGGCGTCCGAATTTTTAATTTGGAAGTCGGCTCCTCTGAAATGCATTAGCTTGAATAGAACCAAGCATGATTCAGCGTGATAATTGTCTACGTTGCTTCATCTCGGTGAATTTAATGTTCGAGCTTCTAACCGTCCCTCGGGACAATCTCTGAAC
VR-D-IA1_Seq444	672	0.000362073	1	0.714286	Fungi	Ascomycota	Pezizomycetes	Pezizales	Pezizaceae	Pezizaceae_gen_Incertae_sedis	no identification	GCCTAAACCCTCAAGCATTTCTGCTTGGATAACTTTGGAGAAGCTCTAACTTATGTTGTGGCTTTCCATAAAAGAATAGGCAGCACGGAGGCGTCTTTTGCTGAACGTAATATATATAATTGTCACGTTTGCATGAGAGCTTGTGTGCTTGCCCTCAACCCACTCATTCTAAAT
LF2-V-IB1_Seq516	662	0.000356685	4	2.85714	Fungi	Ascomycota	Sordariomycetes	Hypocreales	Cordycipitaceae	Lecanicillium	Lecanicillium_dimorphum	CAACCCTCGACTTCCCTTTGGGGAAATCGGCGTTGGGGACTGGCAGCATACCGCCGGCCCCGAAATGGAGTGGCGGCCCGTCCGCGGCGACCTCTGCGTAGTAATCCAACCTCGCACCGGAACCCCGACGTGGCCACGCCGTAAAACACCCCACTTTCTGAA
SO2-S-IB3_Seq645	661	0.000356146	2	1.42857	Fungi	Basidiomycota	Agaricomycetes	Hymenochaetales	Schizoporaceae	Xylodon	no identification	AATTATCAACTCTCTTACTTTATTGTGAGATGAGCTTGGACTTGGGGATTGCTGGTGTAAATCAGCTTCTCTTGAATGCATTAGCTGGAATTTAGTTCGCAGCATATATGCGGTGTGATAATGTCGTCACTGTGTAGCTCGAATTGTCTGGCCTCTAATCGTCCTTCACGGGACAATTTGATCA
SO-A-IA2_Seq693	647	0.000348603	2	1.42857	Fungi	Ascomycota	Dothideomycetes	Pleosporales	Montagnulaceae	Staurosphaeria	Staurosphaeria_aloes	GTACCCTCAAGCTCTGCTTGGTGTTGGGTGTTTGTCTCGCGTTTCCGCGTAGACTCGCCTTAAAGCGATTGGCAGCCGGCATATTGGCCTTGGAGCGCAGCACATTTTGCGCTTCTAGTCATGAATGTTGGCGTCCATTAAGCGTATACATTTGC
LF-A-IA1_Seq246	639	0.000344293	2	1.42857	Fungi	Ascomycota	Sordariomycetes	Hypocreales	Nectriaceae	Fusarium	Fusarium_sporotrichioides	CAACCCTCAAGCCCAGCTTGGTGTTGGGATCTGTCCTAACCGACAGTCCCCAAATTGATTGGCGGTCACGTCGAGCTTCCATAGCGTAGTAATTTACACATCGTTACTGGTAATCGTCGCGGCCACGCCGTTAAACCCCAACTTCTGAA
SO2-D-O1_Seq720	634	0.000341599	5	3.57143	Fungi	Ascomycota	Eurotiomycetes	Verrucariales	Verrucariaceae	Verrucaria	no identification	TCAACCCTCAAGCTCGGCTTGCTGTTGGGTCACGCCGTTGAACAAACGGTGGGTCCAAAAGATAATGGCCAGAGTCGGTAGGACCCTGGATGCAGCGAGCTTCTCAGCACGCGTCCAGATGGTGTTCCGGCTTGGTCTTAAACCATCAATTTCTTCT
LF2-A-IA1_Seq719	621	0.000334594	9	6.42857	Fungi	Ascomycota	Sordariomycetes	Hypocreales	Hypocreales_fam_Incertae_sedis	Sarocladium	Sarocladium_subulatum	CAACCCTCGGGCCCACCCTTCGCGGGGATCGGGCCCGGCGTTGGGGACCGGAGGCCGCCTCGGCGGCACCCGCCCCCTAAATTCAGTGGCGGTCGCGCCGCAGCCTCCCCTGCGTAGTAGCACACCTCGCACCGGAGAGCGGCACGGCCACGCCTCGAAACCCCCCAATTTATCAA
LF2-A-O1_Seq481	618	0.000332978	15	10.7143	Fungi	Basidiomycota	Cystobasidiomycetes	Cystobasidiomycetes_ord_Incertae_sedis	Symmetrosporaceae	Symmetrospora	Symmetrospora_coprosmae	AACTCTCAACCCCCTCATTTTGTAATGAAGTGAGTCGTGGGCTTGGATTATGGCTGTCTGTCGGCTTCATTGCCGGCTCAGCTGAAATACACGAGTAACCCAGTTTGAAAAACTGACGGCTTGACTCGGCGTAATAATTATTATCGCTGAGGACGTCTAACCTTCAAATCGTTAGTGGTGCTTCTAATGCAAATCATTTTAAGA
LF-A-IB1_Seq656	614	0.000330823	9	6.42857	Fungi	Basidiomycota	Wallemiomycetes	Wallemiales	Wallemiaceae	Wallemia	Wallemia_sebi	ACATCTCTATAATTAGTTTTTTATTAAATTGATTATGGGTTTTGAGGTTGTCATGTATAATGACTCCCTTTAAAATGATTAGTGATGACCTTATGAATGGGTTAATACTGTGTGTTATAATGGATTACATCCATCACCAGTCAGAGAGTAATCTCGCCTTAGTAATTTGTAGTGATTGCTTCTAACTGCCAATTTTTGGCAAACAACCTGATCA
VR2-S-IC1_Seq484	612	0.000329745	9	6.42857	Fungi	Ascomycota	Dothideomycetes	Botryosphaeriales	Botryosphaeriaceae	Dothiorella	Dothiorella_viticola	CAACCCTCAAGCTCTGCTTGGTATTGGGCTCCGTCCTCCTCGGACGCGCCTCAAAGACCTCGGCGGTGGCGTCTTGCCTCAAGCGTAGTAGAAACACCTCGCTTTGGAGTGCATGGCGTCGCCCGCCGGACGAAACCTTTTGTATTTTCTCAAA
LF-A-IC1_Seq738	610	0.000328667	4	2.85714	Fungi	Basidiomycota	Malasseziomycetes	Malasseziales	Malasseziaceae	Malassezia	no identification	AATCTCCCACCCCAAGCGGTTTTTGAATGAAACGGCTTGGCGGATGGGGTCTGGATGGGTGCCTCTGCCTGTGCTAACCTTTTAGCCCACAGGCTCGCCCGAAATGCATGAGCGCCTTGGGACACTTTGCATCCGCCTCTCTTGTGGGAGGAGGCGGCCAAGCAGTGTTTTTCTCCAGGCATGGCATGATACGTCATTTGCTATGTCGCCCAATGGAGGAATGTTTGGTTGTGTCTGCGTGTGCTTCGAACTTGCCTCTGTGCAAAAATCCCCTTTCAC
VR2-V-IB3_Seq530	610	0.000328667	2	1.42857	Fungi	Ascomycota	Pezizomycetes	Pezizales	Pyronemataceae	Pyronema	no identification	AAACCTCCTCAAGCTCTTTTGCTTGGTATTGGAAGAAGAGGCCGCTTGTCGGTCTCCCTTTCGAAATGCAATGGCAGATTGCCTCATGTGCCCTGGCGTAATAAGATTTATCTTTCGCTTGTGCATTGGGATGATCCCGCCGCAAACCCCCAATTTTTTCT
LF2-A-IA1_Seq554	607	0.000327051	1	0.714286	Fungi	Ascomycota	Dothideomycetes	Pleosporales	Pleosporales_fam_Incertae_sedis	Pleosporales_gen_Incertae_sedis	Pleosporales_sp	AAACCCTCAAGCTCTGCTTGGTGTTGGGTGCCTGTCCCGCCTCCGCGCGTGGACTCACCTCAAATCTATTGGCGGCCCTCGTGCCGGCCCCGAGCGCAGCAGAAACGCGGTCTCGTGGCCCGGCGGAGGTGCCCCCAGAAGCAACATTCACCG
VR-A-IC1_Seq214	597	0.000321663	1	0.714286	Fungi	Ascomycota	Eurotiomycetes	Onygenales	Onygenaceae	Auxarthronopsis	no identification	CAACCCTCAAGCGCGGCTTGCGTGTTGGGTCTCGTGCCGTCGCCCCCGGGCGGCGGCAGGCCCGAAAGGCAGTGGCGGCGTCCCGACATGGGTGCCCGAGCGAATGGGAGTTCTTTGTGACTGTCCGCTCCGGAGGCCCCGGCGACGCCGGCCGAATCGGAAGTGAATCGGAAGCGAATCTCTTC
SO-A-O3_Seq646	595	0.000320585	2	1.42857	Fungi	Ascomycota	Dothideomycetes	Dothideomycetes_ord_Incertae_sedis	Dothideomycetes_fam_Incertae_sedis	Dothideomycetes_gen_Incertae_sedis	no identification	TCAACCCTCAAGCACTGCTTGGTATTGGGCGTCGTCCTTCGCGGGACGGGCTCTAAAGACCTCGGCGGCGGTGATCAGACCCTAAGCGTAGTAAAATATCAGCTTCGTGTGTTTGGCGCCGCTCTGCCTCGAGAAAACTCTCACCTCAA
SO-SoP-O1_Seq58	574	0.000309271	5	3.57143	Fungi	Ascomycota	no identification	no identification	no identification	no identification	no identification	CAACCATCAAGCCCCAGGCTTGTGTTGGGGACCTGCGGCTGCCGCAGGCCCTGAAAACCAGTGGCGGGCTCGCTGTCACACCGGGCGTAGTAGATTTTATCTCGCTCAGGGCGTGCTGCGGGTTCCGGCCGTTAAAAGCCTTTTTTACCCAA
SO2-D-O1_Seq1059	569	0.000306577	2	1.42857	Fungi	Ascomycota	Lecanoromycetes	Lecanorales	Ramalinaceae	Phyllopsora	Phyllopsora_pseudocorallina	CAACCCTCAAGCACTGCTTGGTATTAGGCCTCGCCCCCGCGGCGGGCCTGGAATTCAGTGGCGGTCCAGCGAGACTTCAAGCGTAGCAAGATTTCACATCCCGCTCTGCAAGTCCCTCGCTGCGTGCCGGCCAGCCAACCTCATCATTTCTCAAT
LF2-S-IA1_Seq380	566	0.00030496	16	11.4286	Fungi	Ascomycota	Eurotiomycetes	Eurotiales	Aspergillaceae	Penicillium	Penicillium_palmense	CTGCCCTCAAGCCCGGCTTGTGTGTTGGGTCGCCGTCCCCCTCTCCGGGGGGACGGGCCCGAAAGGCAGCGGCGGCACCGCGTCCGATCCTCGAGCGTATGGGGCTTTGTCACATGCTCTGTAGGATTGGCCGGCGCCTGCCGACGTTTTCCAACCATTTTTTCCA
LF2-S-IB3_Seq569	565	0.000304421	4	2.85714	Fungi	Ascomycota	Eurotiomycetes	Chaetothyriales	Herpotrichiellaceae	Exophiala	Exophiala_alcalophila	TCACCCCTCGAGCCCCCGGGCTTGGTGTTGGACGGCTTGGTTACGCTCCCCGCGTGACCCCTCCTAAAGACAATGACGGCGGCCTCGTGGAGCCCCCGGTACACTGAGCTTCTTAACTGAGCACGTATCGGATCTAGGGCGCCCAGGCTCCGGTCCTCTCCCCTTTGTGGGGGAAAAACCTCTTTTTACAA
LF2-V-IC1_Seq183	560	0.000301727	12	8.57143	Fungi	Basidiomycota	Agaricomycetes	Polyporales	Irpicaceae	Byssomerulius	Byssomerulius_corium	AATTCTCAACTCCCCATTTTTATTAATGGGTGAGCTTGGATTTGGAGGTCGTGTCGGCTCTCGTAGTCGACTCCTCTTAAATGTATTAGCGTGAATCTTACGGATCGCCTTCAGTGTGATAATTATCTGCGCTGTGGTGTTGAAGTATTTTTATAGTTCGTGCTTACAATCGTCTCTCACGAGACAACTTTGACA
VR-A-IB2_Seq325	560	0.000301727	2	1.42857	Fungi	Basidiomycota	Agaricomycetes	Agaricales	Strophariaceae	Kuehneromyces	no identification	AATTCTCAACCTTATTAGCTTTTGCTGATAATGGCTTGGATTTGGGGGTCTTTTGCCGGCTTTTAACAAAGTCAGCTCCCCTTAAATGCATTAGCTGGTACCCTCTGGTGGAACCGTCTATTGGTGTGATAATTATCTACGCCGTGGACATCTGCCCTTAGAGTAGGTGTGCTGCTTCTAACGGTCTGTTCATTCGGACAATACATATGACA
LF2-A-O3_Seq411	549	0.000295801	9	6.42857	Fungi	Ascomycota	Eurotiomycetes	Eurotiales	Aspergillaceae	Aspergillus	Aspergillus_flavus	CTGCCCATCAAGCACGGCTTGTGTGTTGGGTCGTCGTCCCCTCTCCGGGGGGGACGGGCCCCAAAGGCAGCGGCGGCACCGCGTCCGATCCTCGAGCGTATGGGGCTTTGTCACCCGCTCTGTAGGCCCGGCCGGCGCTTGCCGAACGCAAATCAATCTTTTTCCA
LF-A-O2_Seq260	547	0.000294723	3	2.14286	Fungi	Ascomycota	Sordariomycetes	Xylariales	Diatrypaceae	Eutypa	no identification	CAACCCTCAAGCCCCAGTTGCTTGGTGTTGGGAGTTTACCTGCGGGTAATTCCTGAAAAGCATCGGCGGAGTCGTGTTGGCCCCAAGCGTAGTAATTTTTCCTCGCTTCTGGTGGTTCCAGCGCTGGCGTCCAGCCGCTAAACCCCCTATTTTCTAGT
LF-A-O2_Seq505	546	0.000294184	6	4.28571	Fungi	Basidiomycota	Tremellomycetes	Cystofilobasidiales	Cystofilobasidiaceae	Cystofilobasidium	no identification	AACTCTCACCTCCAATCTTTTTTAACTAGAAGGTTGGGGCGTGGACGTGAGTGCTGCTGGTGCCCTGGCTGCATCGGCTCACTTGAAATTCATTAGCTGAATCCTTTAAAGTAGGTTCTACTCGACGTGATAAGATCTCCGTCGAGGACAGTGCTTCGGCATTGGCCAACGATAAAGTTGATACGCTTCTAATTAGCGCAGACTTCGAGTGCTGGCAATTTTGACA
LF2-D-O1_Seq263	542	0.000292029	15	10.7143	Fungi	Basidiomycota	Agaricomycetes	Russulales	Peniophoraceae	Peniophora	Peniophora_meridionalis	ACTCCTCCACTCCTTACCTTTTTCGAAGGGTACGGGGCTGGGATTTGAGAGTTGCGGGTCCCTGGCCGATCCGCTCTCTTTGAATGCATTAGCGAAGCCCTCGCGGCCTTGGTGTGATAATTATCTACGCCTCGGCTTAGCGCATGACCGGGCTATGCTTCGAACCGTCTCGCAAGAGACAACGACTACCA
VR2-A-O2_Seq591	525	0.000282869	1	0.714286	Fungi	Ascomycota	Pezizomycotina_cls_Incertae_sedis	Pezizomycotina_ord_Incertae_sedis	Pezizomycotina_fam_Incertae_sedis	Pezizomycotina_gen_Incertae_sedis	Pezizomycotina_sp	CAAACCTCAAGCACTCGCTTGGTGTTGGGGCTTCTATAACACTATTATAGGCCCTGAAAGTCCTCTTGGCGGTATCTCTATAGGCCCGAACGTAGTAAATTACTTTTCGTTTAGGGAGTTATAGTGAATACTATAGCCATAAACTTTAACCTTTCTA
LF-A-O3_Seq627	521	0.000280714	11	7.85714	Fungi	Ascomycota	no identification	no identification	no identification	no identification	no identification	TAGACCATCAAGCACTGCTTGGCATTGGGCCTCCGTCCCTGCTGTGGACGGGCCCTAAAGACCTCGGCGACGGCCTTGAGCCTCAAGCGTAGTAGAATCTATCCCGCTTGCAGAGGCTCGACGGCCGCCCGCTTCTAGAAAACCAAACACCATCAA
SO2-A-O3_Seq544	521	0.000280714	8	5.71429	Fungi	no identification	no identification	no identification	no identification	no identification	no identification	TCAACCATCAAGCCCTGCTTGGTATTGGGTGCCGTCCCTGCTGTGGACGCGCCCTAAAGTAATCGGCGGTGGTGTTGAACCTCAAGCGTAGTAAATCTCCAGCTTTCTAGGTGAGACGCCGCTCGGCCTCGAGAACCCATCACCTCAA
VR2-A-IC2_Seq459	514	0.000276943	1	0.714286	Fungi	Basidiomycota	Agaricomycetes	Polyporales	Hyphodermataceae	Hyphoderma	Hyphoderma_roseocremeum	TATTCTCAGCTCCTCTCAGATTTTTCTGTTGTTGGAGACTGGACTTGGAAGCTGCTGGAACGTCAGGTTCAGCTCTTCTTAAATGCATTAGTGTGAATATTTGTTGAATGTTCTCCAGTGTGATAATTGTCTACGCTGTTTGAACTTTGGCAGAAATTATATATTCATGCTTCAAACCGTCTTCGGACAACTTTTTGC
SO2-V-IB1_Seq339	509	0.000274249	7	5	Fungi	Ascomycota	Dothideomycetes	Dothideales	Dothideaceae	Endoconidioma	Endoconidioma_euphorbiae	CACCACTCAAGCACTGCTTGGTATTGGGCATCGTCCGTCGAAAGGCGGGCGTGCCTCGAAGACCTCGGCGGGGTTTCTCCAACTTCGGGCGTAGTAGAGTTAAATCAAAACGTCTTATAAGCTTGGTGAGATCTCATTGCCGTTAAACCTTTTATTTTTCA
LF2-V-IB1_Seq285	504	0.000271555	6	4.28571	Fungi	Basidiomycota	Agaricomycetes	Agaricales	Omphalotaceae	Rhodocollybia	no identification	AATTCTCAACTTCAAAAGTTTTTATTAACTTATTGAAGCTTGGATGTGGGGGTTTGTTGGCGTCTTTAGATGTTCAGCTCCCCTTAAATGCATTAGTGGAATTCCCGTTTGGTTGGTCCATCTTGGTGTGATAATTATCTACGCTTTGCTTGGTTCAACTGTCAGGTGTGCTTAGGCTAGATCCTGGTTGTGATATCGCATTAAGTTGCTTTATCTGATTGTGGGAAATTTATCTGCTTTCTAACCGTCTGTTGTTTCAGACAATTTATTGACT
LF-A-IB1_Seq347	502	0.000270477	20	14.2857	Fungi	Basidiomycota	Agaricomycetes	Polyporales	Phanerochaetaceae	Bjerkandera	no identification	AATTCTCAACCTTCGGCTTTATTGACGAAGGCTTGGACTTGGAGGTCGTGCCGGCTCTCGTAGTCGGCTCCTCTGAAATGCATTAGTGCGAACGTTACCAGCCGCTTCAGCGTGATAATTATCTGCGTTGCTGTGGAGGGTATTCTAGTGTTCGCGCTTCTAACCGTCTTCGGACAAATTTCTGAA
LF-A-O3_Seq454	501	0.000269938	2	1.42857	Fungi	Ascomycota	Eurotiomycetes	Eurotiales	Aspergillaceae	Aspergillus	no identification	CTGCCCTCAAGCACGGCTTGTGTGTTGGGCCCCCGTCCCCCTCCCAGGAAGGGGACGGGCCCGAAAGGCAGCGGCGGCACCGTGTCCGGTCCTCGAGCGTATGGGAAGCAACTTTTTTGTCACCCGCTCCTGTAGGTCCGGCCGGCGGCCTGCCCAACCCCAACCTTCTTTTTTTAACCA
LF2-A-IB2_Seq670	500	0.000269399	1	0.714286	Fungi	Ascomycota	Dothideomycetes	Dothideales	no identification	no identification	no identification	CACCACTCAAGCACTGCTTGGTATTGGGCATCGTCCGTCGAAAGACGGGCGTGCCTCGAAGACCTCGGCGGGGTTTCTCCAACTTCGGACGTAGTAGAGTTAAATCGAACGTCTTATAAGCTTGGTGGGACTCCATTGCCGTTAAACCTTTTATTTTACA
SO2-A-O3_Seq340	500	0.000269399	8	5.71429	Fungi	Basidiomycota	Agaricomycetes	Hymenochaetales	Schizoporaceae	Xylodon	Xylodon_crustosus	AATCATCAATTCTCAACTTCTGTAATGGTCGTTGTTGAATTGGACTTGGGGACTTGCTGGTTCTAATGCTGAATTGGCTTCCCTCAAATGCATTAGCTGAAGTCTTACAAGCAGCGTATATGCGGTGTGATAATATCTTCACTGTATTGCTCTTGTTGAAATCAGCTTCTAATGGTCCTTCAATTGGACAACGCTTTGACA
SO-V-IB1_Seq539	497	0.000267783	1	0.714286	Fungi	Ascomycota	Dothideomycetes	Dothideomycetes_ord_Incertae_sedis	Dothideomycetes_fam_Incertae_sedis	Dothideomycetes_gen_Incertae_sedis	no identification	CACAAATCAAGCTAAGCTTGGTATTGGGCCCTCGTCCCCCCCCTCGCGGGGGGGTCGTGCCCCGAAACCTTCGGCGAAGTCACACCGGCTTTGGGCGTAGTAGAATTTCAACAACGTTCACGAGTCCGGCGGGGCCTTTCTGCCGCAAAAAACACAATTTTTACCAA
SO-D-O2_Seq787	496	0.000267244	4	2.85714	Fungi	Ascomycota	Eurotiomycetes	Chaetothyriales	no identification	no identification	no identification	TCCCCCCTCAAACCCCGGGTTTGGTGTTGGGCCGTGTTGTGTCTGAACAACTGGTCTCAAAGACAATGACGGCGTCCGTGGGACCCTCGGTGCAACGAGCTTTTAGGAGCACGCGTCGAGTTTCAAGGACCTTCCGGGCCGGTCTAACCTCTCAGTTTTTACAA
LF-A-IA1_Seq499	495	0.000266705	2	1.42857	Fungi	Ascomycota	Dothideomycetes	Capnodiales	Neodevriesiaceae	Neodevriesia	no identification	CACCAATCACGCCTGGCGTGGTGTTGGGCGACGGGGCCGTCTCACGACCCCGCGCCTCAAAGACCTTCCGGCGAGACGGACCGAATCTCAGCGTTGTGCAAACGAGTCGCTGGCGAGACGGGACGGCTGTGCCATTAAACTCTTTATCTAAA
LF2-S-IC2_Seq1119	494	0.000266167	1	0.714286	Fungi	Basidiomycota	Agaricomycetes	Agaricomycetes_ord_Incertae_sedis	Agaricomycetes_fam_Incertae_sedis	Agaricomycetes_gen_Incertae_sedis	Agaricomycetes_sp	AACCCTCAAATCGAAAGTTTATTCTTTCTGATTTGGATTTGGACTCTTGCTGTGCTCACGCACGGCTGGTCTTAAATGCATTAGCTCTTTTGGTCTGAATCGTCTTGACTCGGTTTGTACCCAACGTGATAATTATTATCGTTGGGGACGTTCTTCACAGAGCGGCCTGGTTGACTTTTGAAAGACTGCTTCTAATCGTGCGCAAGCACAAACATGACAAACTTCA
LF2-D-O1_Seq734	489	0.000263473	5	3.57143	Fungi	Ascomycota	Dothideomycetes	Mycosphaerellales	Teratosphaeriaceae	Hortaea	Hortaea_werneckii	CACCACTCAAGCCTGGCTTGGTATTGAGCGCCGCGGCCTGCCCGCGCGCTCCAATGTCTCCGGCTGAGCCGTCCGTCTCTAAGCGTTGTGAATAGCGATCGCTTGCGAGGCCCGGGCGGTTCGACGCCGTTAAACCCCCCATTTTCTAT
SO2-A-IB1_Seq385	487	0.000262395	12	8.57143	Fungi	Basidiomycota	Tremellomycetes	Tremellales	Bulleraceae	Bullera	Bullera_unica	AATATCAACCCCTCCTGGTTTCTGATCAGTGTTGGGCTTGGACTTGGGTGTCTGCCAGGACTTGTCCTGGCTCGCCTTAAATGACTTAGTGGGAATAGCATCCACGGCTAAGACGTAATAAGTTTCGTCTGGTCAAGGTGTGAAGCCTGCTCATAACCCGACCGCAAGGTCACTATTTATG
VR2-A-IC2_Seq501	487	0.000262395	2	1.42857	Fungi	Ascomycota	Leotiomycetes	Helotiales	Calloriaceae	Populomyces	Populomyces_zwinianus	TCACCCCTCAAGCCTAGCTTGGTGTTGGGGCCCGCCCGTTAGGGCAGCCCTTAAAATCAGTGGCGGCGCCGTCAGGCTCTAAGCGTAGTAATACTTCTCGCTATAGAGCCCTGGCGGTCTCTTGCCAAAACCCCTAATTTTTTAT
SO2-A-IA3_Seq748	486	0.000261856	3	2.14286	Fungi	Basidiomycota	Agaricomycetes	Amylocorticiales	Amylocorticiaceae	Ceraceomyces	no identification	AATTCTCAACCCAAAGAAATTTTTATTTCTGCGGGCTTGGATTTGGAGGCTGTGTCGGCTCTTTAATGAGTTGACTCCTCTGAAATATATTAGCGTGAATCTTACGGATCGCCTTCAGTGTGATAATTATCTGCGCTGTGGCCGTGAAGTATTTATTTGACTTATGCTTACAAATCGTCTTGAAGACAATTTATATGAC
LF2-A-IB2_Seq2862	483	0.00026024	6	4.28571	Fungi	Basidiomycota	Agaricomycetes	Polyporales	Fomitopsidaceae	Antrodia	no identification	AACTATCAACTCTATTGATTTAGAGCTTGGATGTGGAGGACAATTGCTGGATATCAATTCAGCTCCTCTTGAATATATTAGCTCGAGCCTTCTTGTGAATCAGCTTTGGTGTGATAATTGTCTACACCGCTCTGTGAAGCATTAGTTCGGCTTCTAATTGTCCCAGCTTGGACAACATATTATGAC
SO-A-IA1_Seq460	483	0.00026024	9	6.42857	Fungi	Basidiomycota	Agaricomycetes	Cantharellales	Hydnaceae	Sistotrema	no identification	AACTCTCAAGCTTGATGCTTTAGTGTCATCAGCTTGGTTATTGGACTCTGCTGTCTCCTTCTCTGGAACGGCTGGTCTCAAATGAATTAGCTGGCCCTTGTTGTGGGACTTGGTTCTACTCAGCGTGATAATCTATGACCGCTGAGGACATCTCTCGGGATGGCCAGACCTGCCTAGGACTGCTTCTAACTCATCATTTTCATGATATTTTTCAA
SO2-S-IB2_Seq1071	480	0.000258623	4	2.85714	Fungi	Basidiomycota	Malasseziomycetes	Malasseziales	Malasseziaceae	Malassezia	no identification	ATTCTCCCATCCCAAGCGGTTTTTATCAAAGAATTGCTAGGCGAAGGGGTTGAGATGGGTGCTGACTGCTTTTCTTCTCTAGAAAAGCTCACCCGAAAAACAGCTAACGCCTCTGGGCCACTTTGCATCCGCTTCTCTGAGGGGAGAAGCGGCCAAGCGCGCTCTGATCATCAGGCATAGCATGATACGTCATTTGCTATGCTGTAGGAGAGCATTTGGTTGTGGTATACCGCGTGCGTCATTTTTTTTGCATACGCAAAAAAAGAGCCCCTTTCAT
VR-A-IB2_Seq493	479	0.000258085	1	0.714286	Fungi	Ascomycota	Dothideomycetes	Dothideales	Saccotheciaceae	Aureobasidium	no identification	CACCACTCAAGCACTGCTTGGTATTGGGCGTCTCGTCCCCTCACGGGGGCGCGCCTCAAAGACCTCGGCGAGGCCTCACCGGCTTTAGGCGTAGTAGAATTTATTCGAACGTCTGTCAATGGAGAGGACTTCTGCCGATCGAAGCCTTTAATTTTTCTAA
LF2-A-O1_Seq564	477	0.000257007	4	2.85714	Fungi	Basidiomycota	Agaricomycetes	Polyporales	Ganodermataceae	Ganoderma	Ganoderma_applanatum	AATCTTCAACTTACGAGCTTCTTGCGAGGTTTGTAGGGTTGGACTTGGAGGCTTGTCGGTCTTTAAAGGTCGGCTCCTCTTAAATGCATTAGCTTGGTTCCTTGCGGATCGGGTTGTCGGTGTGATAATGTCTACGCCGCGACCGTGAAGCGTTTGGCAAGCTTCTAACCGTCTCGGTATAGAGACAAGTTTTATGAC
LF2-A-IA1_Seq392	476	0.000256468	4	2.85714	Fungi	Basidiomycota	Agaricomycetes	Agaricales	Typhulaceae	Typhula	Typhula_fistulosa	ATCTCTCAACCTTACCAGTTTCATTACTGTTCTTAAGGCTTGGATGTGAGGGTTTATGCGGGCTCCTTAGTTGAGTCGGCTCCCTTTAAATGTATTAGCGGAACCTCTGCGAACCATCATTGGTGTGATAATATATCTACGCTATTGATCGTAAGCCTTCTTTATTGAAGTTTGGATCAGCTTCTAATCGTCTTCGGACAACGTCTACGTTGGTTTGTAACGAATCACTTAGATATTTTGACA
LF2-A-IB3_Seq363	475	0.000255929	8	5.71429	Fungi	Basidiomycota	Agaricomycetes	Polyporales	Fomitopsidaceae	Amyloporia	no identification	AATTCTCAACTCTCTTACCTTTGTTGGTAAGCAGAGCTTGGATTTGGAGGTTTCTGCTGGCTCTTCATTGAATCAGCTCCTCTTGAATGCATTAGCTTGAACCTTTGTGGAATGGCTTATCGGTGTGATAATTGTCTACGCCGTTGGCTGTGAAGCTCATACACTTCGGTGTGAGGATCAGCTTCTAATGGTCCTTCAATGGACAATCTTTGAC
LF2-A-O1_Seq804	473	0.000254852	3	2.14286	Fungi	Ascomycota	Sordariomycetes	Xylariales	Xylariaceae	Rosellinia	no identification	CAACCCTTAAGCCCCTGTTGCTTAGTGTTGGGAGCCTACGGCTTTGGTCGTAGCTCCTCAAAGTTAGTGGCGGGGTCGGTTCGCACTCTAGACGTAGTAGATTTTACTTTCATCTCGCCTGTAGTGTGCGCCGGTCCTCTGCCGTAAAACACCCAATTTACCAAA
LF2-A-IA3_Seq692	472	0.000254313	4	2.85714	Fungi	Ascomycota	Leotiomycetes	Erysiphales	Erysiphaceae	Golovinomyces	Golovinomyces_ambrosiae	CACCCCCTCAAGCCGCGCCGTGTGTGTGGTTTGGTGTTGGGGCTCGCCCGTCGGGCGGCCCTTAAAGACAGTGGCGGTGCCGTGGTGGTCTCTACGCGTAGTACGATTCTCGCGACAGAGCTGCTGTGGCCGCTTGCCAATCAATCCATCATCTCAA
LF-A-IA1_Seq370	469	0.000252697	3	2.14286	Fungi	Basidiomycota	Agaricomycetes	Hymenochaetales	Schizoporaceae	Lyomyces	no identification	AATCATCAATCCAACAGCTTTGCGGTTGTTGGCTTGGACTTGGGGACTTGCTGTGCCCGTCGAGGCGTTGGCTTCCCTTAAATGCATTAGCTGGAGATTTACTTGCAGCATATATGCGGTGTGATAATATCGTCACTGTGTAGCTCTCGTGAAGTCTGGCTTCTAACCGTCCTTTGGTTGGACAATTTGACA
LF-A-IB1_Seq341	467	0.000251619	2	1.42857	Fungi	Ascomycota	Eurotiomycetes	Chaetothyriales	Trichomeriaceae	Knufia	no identification	TCCCCCCTCAAACCCCGGGTTTGGTGTTGGACCCAAGTTGTGCGGCCCGCGCAACTGGTCTCAAAGACAATGACGGCGTCCGTGGGACCCTCGGTGCAACGAGCTTCTAGGAGCACGCGTCGAGTTTCAAGGTCCCTCCGGGCCGGTCTCCTTCTTTTTACTTTTTGTAA
LF-D-O2_Seq746	467	0.000251619	3	2.14286	Fungi	Ascomycota	Dothideomycetes	Pleosporales	Sporormiaceae	Sporormiella	no identification	AAACCTTCAAGCTCAGCTTGGTGTTGGGTGACTGTCCGCCGCCCCCGGGCGCGTGGACTCGCCTCAAAATTATTGGCGGCCGGTACATTGGCTTCGAGCGCAGCAGAAACGCGAACTCGGGCCCGTCGTATTGGCTCCCAGAAGCTATCTTCACAA
LF2-A-IA2_Seq416	467	0.000251619	12	8.57143	Fungi	Ascomycota	Sordariomycetes	Xylariales	Apiosporaceae	Apiospora	Apiospora_marii	CAACCCTTAAGCCTAGCTTAGTGTTGGGAATCTACTGTATTGTAGTTCCTTAAAGACAGTGGCGGAGCGATAGTTGTCCTCTGAGCGTAGTAAATTTATTTCTCGCTTCTGTAAGGCTCTATCTTCTCGCCATAAAACCCCCAATTTTTTAGT
LF-A-IA2-rep1_Seq3440	465	0.000250541	2	1.42857	Fungi	Ascomycota	Ascomycota_cls_Incertae_sedis	Ascomycota_ord_Incertae_sedis	Ascomycota_fam_Incertae_sedis	Ascomycota_gen_Incertae_sedis	Ascomycota_sp	TCCTCCCTCAAACCTCGGGTTTGGTGTTGGGCCAAGTTGCGATATGTGAACAACTGGCCCCAAAGACAATGACGGCGTCCGCGGGACCCTCGGTGCAACGAGCTTTCAGGAGCACGCGTCGAGTCTAAAGGTCCCTCCGGGCCGGTCCAACCCTTTTTTACTTCTAA
LF-A-IB1_Seq394	458	0.00024677	2	1.42857	Fungi	Ascomycota	Dothideomycetes	Pleosporales	no identification	no identification	no identification	GTACCCTCAAGCTTTGCTTGGTGTTGGGCGTCTTTTGTCTCCAGCCTGCTGGAGACTCGCCTTAAAGTCATTGGCAGCCGGCCTACTGGTTTCGGAGCGCAGCACAAGTCGCGCTCTTGTCCAGCCAAGGTCAGCGTCCAGCAAGCCTTTTTTTCAAC
LF2-A-IA2_Seq353	456	0.000245692	9	6.42857	Fungi	Ascomycota	Sordariomycetes	Hypocreales	Hypocreaceae	Trichoderma	Trichoderma_atroviride	CAACCCTCGAACCCCTCCGGGGGGTCGGCGTTGGGGACCTCGGGAGCCCCTAAGACGGGATCCCGGCCCCGAAATACAGTGGCGGTCTCGCCGCAGCCTCTCCTGCGCAGTAGTTTGCACAACTCGCACCGGGAGCGCGGCGCGTCCACGTCCGTAAAACACCCAACTTCTGAAA
SO2-V-IC3_Seq284	454	0.000244615	13	9.28571	Fungi	Basidiomycota	Agaricomycetes	Russulales	Peniophoraceae	Peniophora	Peniophora_albobadia	ACTCCTCCACCCTCTACCTTTTTCGAAAGGCATTGGGCTGGGATTTGGGAGCTTGCGGGTCCCTGGCCGATCCGCTCTCCTTGAATACATTAGCGAAGCCCTTTGCGGCCTTGGTGTGATAATTATCTGCGCCTTGGCTTAGCGAATCTATAGGGACTTGCTTCCAACCGTCTCGCAAGGGACAACGACTACCA
LF2-A-IA1_Seq555	450	0.00024246	3	2.14286	Fungi	Ascomycota	Sordariomycetes	Hypocreales	Stachybotryaceae	Albifimbria	Albifimbria_verrucaria	CAACCCTCAGGCCCCCAGTGCCTGGTGTTGGGGATCGGCCCAGCCTTCTCGCAAGGCCGCCGGCCCCGAAATCTAGTGGCGGTCTCGCTGTAGTCCTCCTCTGCGTAGTAGCACAACCTCGCAGTTGGAACGCGGCGGTGGCCATGCCGTTAAACACCCCACTTCTGAA
VR-D-IA1_Seq592	447	0.000240843	2	1.42857	Fungi	Basidiomycota	Agaricomycetes	Agaricales	Mycenaceae	Mycena	no identification	AATTATCAACCTTGTTCGCTTTTACGAGCTTGAGCGAGGCTTGGATGTGAGGGTTTGCTGGCTTCCTTCAGTGGATGGTCTGCTCCCTTTAAATGCATTAGTGGGATCTCTTGTGGACCGTCACTTGGTGTGATAATTATCTATGCCATTTGACTGTGAAGCAAAACTATGGGAACCTGCTTATAACCGTCTCGCAAGGGACAATTTAATTGACT
LF-A-IB2_Seq256	446	0.000240304	8	5.71429	Fungi	Ascomycota	Dothideomycetes	Pleosporales	Phaeosphaeriaceae	Setophaeosphaeria	Setophaeosphaeria_badalingensis	GTACCCTCAAGCTCTGCTTGGTGTTGGGTGTTTGTCTCGCCATTGCGCGTAGACTCGCCTTAAAGCAATTGGCAGCCGGCAAAAGCCTGGGAGCGCAGCACATGCGTTGCTTTCAGACTGCTTGTCGAGCGTCCAGCAAGCCTATTATTCTTGC
LF-So-O2_Seq423	446	0.000240304	4	2.85714	Fungi	Ascomycota	Pezizomycetes	Pezizales	Ascobolaceae	Ascobolus	Ascobolus_sp	AATCAATCAAACCTTGGTTTGGTATTGGGAGAAGTGGTTTTGCCTCTCTCCTTTAAGCTATTGGCGACACTATTTAGCTTGTAAGATGTAGTAAGTAATTCCTCATCAAAGCAACTGAATGGCTGTCTGCCAAACGAACGATTTATTTTACA
SO-A-IA1_Seq292	446	0.000240304	12	8.57143	Fungi	Basidiomycota	Agaricomycetes	Polyporales	Incrustoporiaceae	Skeletocutis	Skeletocutis_sp	TATTCTCAAATCCCCTCGCTTTTGTGAGGCTTGGATTTGGATTTGGAGGTTTTCTGCGGGCGATTCGTCGTCCGCTCCTCTTGAATGCATTAGCTGGAACCTTTTGCTAGACCGGCTTCGGTGTGATAATTATCTGCGCCGTGGCCGTGAAAGCGACTTTGTTGAGGATCCGCTTCCAATCGTCTTTTCGGAGACAAACTAATCTGAC
LF2-A-IB3_Seq628	440	0.000237072	2	1.42857	Fungi	Ascomycota	Dothideomycetes	Pleosporales	Pleosporales_fam_Incertae_sedis	Pleosporales_gen_Incertae_sedis	no identification	GTACCTTCAAGCTTTGCTTGGTGTTGGGCGTTTTGTCTTTTCTCTTGTGATTAGACTCGCCTTAAAGTCATTGGCAGCCAGTGTTTTTGGTAGTAAGCGCAGCACATTTTGCGTCTTAGTCCTTAAATGGCGGCATCCATATAGCTACTTTTTCAC
VR-A-IB2_Seq391	440	0.000237072	1	0.714286	Fungi	Basidiomycota	Agaricomycetes	Hymenochaetales	Hymenochaetaceae	Fuscoporia	Fuscoporia_callimorpha	TATTCTCAATCCCCTTGGTTTTTATAATAAGACCTCTGGGCTTGGTTTTGGAGGCTTATGCTGGCTTCACAGTCGGCTCCTCTTGAAAGCATTAGCTGGGCTTTTGCTCGATGCAACGGTGTAATAATTATCTTCACCGATGCAGCTTGCAGTTAAAGCTTGCTTCTAACTGTCTCAGTCTGAGACATTATAAGGGCTCTGGTCCTTTGACAA
SO-A-IB1-rep2_Seq583	436	0.000234916	2	1.42857	Fungi	Ascomycota	Dothideomycetes	Pleosporales	Pleosporaceae	Alternaria	no identification	GTACCCTCAAGCTTTGCTTGGTGTTGGGCGTCTTGTCTCCCGTTCGCTGGGGACTCGCCTTAAAGTCATTGGCAGCCGGCCTACTGGTTTCGGAGCGCAGCACAAGTCGCGCTCTTTTCCAGCCAAGGTCAGCGTCCACCAAGCCACATTTTCAAC
SO-A-IA1_Seq408	434	0.000233839	12	8.57143	Fungi	Basidiomycota	Agaricomycetes	no identification	no identification	no identification	no identification	TAATATCAACCCCGTCGGTTTGTAAATCAAACCGTTGGGTGTTGGACTTGGAGGTTCTTGCTGGCTGCAAAGTCGGCTCCTCTTGAATGCATTAGCTTGGGCCTGTTGTGCGTGCTCGCGGTGTAATAAGTTTTATTCATCGTTTGGGTCGTACACTTATTGGGCTTGCTTCTAACTGTCTTCGGACAAACATAACCTTTGA
VR-A-IB2_Seq399	433	0.0002333	1	0.714286	Fungi	Basidiomycota	Exobasidiomycetes	Entylomatales	Entylomataceae	Entyloma	no identification	ATTCTCAACCCTCAATGCTTTATTGTATTGTTTGGGGTTGGTCCTTGGGTGTTTGCCGATGTATTTCGGCTCACCTCAAATGTATTAGCTGGACCCGTACTATTCTGTGTAAGAGTCCTCAACGTGATAAAGTCATTCGTTGAGGCGGTAGGCAACCACCCTTACCTTGTCTGTACATGTGTCTGCTTCTAACCTCGGCGAAAGACTCTTTGTAGTCTGACCCATGACTTAAAG
VR-A-IB1_Seq791	432	0.000232761	3	2.14286	Fungi	Ascomycota	Leotiomycetes	Helotiales	Helotiales_fam_Incertae_sedis	Helotiales_gen_Incertae_sedis	no identification	CAACCCATCAAGCTTCGGCTTGGTCTTGGGGCCTGCGATTCCGCAGCCTCTAAACCCAGTGGCGGTGCCTCCGAGCTCTGAGCGTAGTAATTCTTCTCGCTATAGGGTCTCGGTGGTGTCTTGCCAGTAACCCCCAATTTTATCAA
VR-A-IC2_Seq318	431	0.000232222	1	0.714286	Fungi	Basidiomycota	Agaricomycetes	Agaricales	Strophariaceae	Hypholoma	Hypholoma_lateritium	AATTCTCAACCTTTGCTTACTTTTTTGGTTAGCAAATGGCTTGGATGTGGGGGTATGCAGGTTTCTGTAATGAAATTAGCTCCCCTGAAATACATTAGCTGGTTGCCTTGTGTGAACCTGTCTATTGGTGTGATAATTATCTACGCCGTGGACTATTCGCCGTTTTTAGCACTGCTTATAACCGTCTGTTCATTCGGACAATATATGACA
LF2-A-O2_Seq16	425	0.00022899	11	7.85714	Fungi	Ascomycota	Eurotiomycetes	Eurotiales	Aspergillaceae	Aspergillus	Aspergillus_westerdijkiae	CTGCCCTCAAGCACGGCTTGTGTGTTGGGTCGTCGTCCCCCCCGGGGGACGGGCCCGAAAGGCAGCGGCGGCACCGCGTCCGGTCCTCGAGCGTATGGGGCTTTGTCACCCGCTCTTGTAGGCCCGGCCGGCTGCTGGCCGACGCTGAAAAGCAACCAATCTATTTCATCA
LF-A-IA1_Seq410	424	0.000228451	4	2.85714	Fungi	Basidiomycota	Agaricomycetes	Hymenochaetales	Schizoporaceae	no identification	no identification	AATTATCAACTCCCTTTCTTTGTTGAAAGGTGAGCTTGGACTTGGGGACTTGCTGGTTCTCAATCAGCTTCCCTTGAATGCATTAGCTGGACTTTGATTTGCAGCATATATGCGGTGTGATAATGTCGTCACTGTGTAGCTCAAGTCGTTTGGCTTCTAATCGTCCTTTCACGAGGACATTCTGATCA
LF-A-O2_Seq371	414	0.000223063	2	1.42857	Fungi	Basidiomycota	Tremellomycetes	Cystofilobasidiales	Cystofilobasidiaceae	Cystofilobasidium	no identification	AACTCTCACCTGCAGCACTCTTTTATTAGAGGGCTGGAGCGTGGACGTGAGTGCTGCTGGTGCCCTCGCTGCATCGGCTCACTTGAAATTTATTAGCTGAATCCTCTAGTGTTGGTTCTACTCGACGTGATAAGATCTCCGTCGAGGACAGTGCTCCTTGTGGGCGTTGGCCACTGCTAGCTGTTGATACGCTCCTAATTAGCGCAGACTTCGAGTGCTGGCAACTTTTGACA
VR-A-IB3_Seq317	413	0.000222524	1	0.714286	Fungi	Ascomycota	Sordariomycetes	Amphisphaeriales	Discosiaceae	Discosia	Discosia_pseudoartocreas	CAACCCTTAAGCCTAGCTTAGTGTTGGGAATCTACTGTATTGTAGTTCCTGAAATACAACGGCGGATCTGTAATATCCTCTGAGCGTAGTAAATTTTTTCTCGCTTTGGTTAGGTGTTGCAGCTCTCAGCCGCTAAACCCCCCAATTTTAAT
SO2-A-O3_Seq765	412	0.000221985	4	2.85714	Fungi	Basidiomycota	Agaricomycetes	no identification	no identification	no identification	no identification	TATTCTCAACCTTCATAACTGTTTTATTGGTTTATCGAAGGCTTGGACTTGGAGGTCGTGCTGGCTTTTTATAATAAAGTCGGCTCCTCTTAAATGCATTAGCGTGAGTGTAACGGATCGCTTCGGTGTGATAATTATCTGCGCCGTGGTCGTGAAGTAACATAAGCTTGCGCTTCTAATCGTCCTTCAGTTGGACAACTGTGGGGTGTTTTTAAATAATACTCTCTGAC
LF2-A-IA1_Seq688	411	0.000221446	4	2.85714	Fungi	Ascomycota	Dothideomycetes	Pleosporales	Fuscostagonosporaceae	Fuscostagonospora	Fuscostagonospora_sasae	ACCCCCTCAAGCACTGCTTGGTGTTGGGCGTTGTCCCGCTTCGGCGAGGACTCGCTCTAAAGGTATTGGCAGCGTCCGTGCCAGCTTCTTGCGCAGCACAATGCGTTCCTGAGGCGGCCGGTCAGTGTCCATGAAGCCCACATCTCA
SO2-V-IB2_Seq660	411	0.000221446	1	0.714286	Fungi	Basidiomycota	Tremellomycetes	Tremellales	Bulleribasidiaceae	Hannaella	Hannaella_oryzae	TAGACTCACCTAATCGGGTTTCCGATCTAGGTGCTTTGGACGTCTGCCGCCCTCTGGCTCGTCTTAAATGTCTAAGTGGAATGCGTAATAAGTTTTCGCTCCCTCCACTCTAATTACACTTTAG
VR-A-IB3_Seq329	411	0.000221446	2	1.42857	Fungi	Ascomycota	Dothideomycetes	Pleosporales	Leptosphaeriaceae	Sphaerellopsis	no identification	GTACCCTCAAGCCTAGCTTGGTGTTGGGTGTTTGTCTTAGCTTTTACGCCTAGACTCGCCTTAAAATAATTGGCAGCCGGCATTTTGGCCTGGATCGCAGCACATTTTGCGTCCTTGCCTGAGTTGTTAGCATCCAGTAAGACGATTTAAC
SO2-A-IC3_Seq644	410	0.000220908	1	0.714286	Fungi	Basidiomycota	Pucciniomycetes	Pucciniales	Pucciniaceae	Puccinia	Puccinia_graminis	AACCCTCTCATTAAACATTTTATTTTTGATTTGTTTAGTGGATGTTGAGTGTTGCTGTACCTATAGCTCACTTTAAATATATAAGTCACTTTTCAAATAAGTTGGATTGACTTGGTGTAATAATTTTATCATCACATCAAGGAAAGTAGTAAAACACTTGCCATCTTGTTTGTTAATAAGAGACTCCTAAAACCCAATATCTTATTT
LF-A-O1_Seq652	408	0.00021983	2	1.42857	Fungi	Ascomycota	Dothideomycetes	Pleosporales	Pleosporaceae	Alternaria	Alternaria_armoraciae	GTACCCTCAAGCTTTGCTTGGTGTTGGGCGTCTTTGTCTCCAGCTTGCTGGAGACTCGCCTTAAAGTCATTGGCAGCCGGCCTACTGGTTTCGGAGCGCAGCACAAGTCGCGCTCTTCATCCAGCCAAGGTCAGCGTCCAGCAAGCCTTTTTTCAAC
SO2-S-IA3_Seq2083	408	0.00021983	2	1.42857	Fungi	Ascomycota	no identification	no identification	no identification	no identification	no identification	TCAACCATCAAGCTCTGCTTGGCATTGAGTGTCACCTCCCCCCACGGGGTGGGCGCGCTTCAAAACGGTCGGCGGTGGCTCAGGCCTCTTAAGCGTTAGTAATACTTCCCGCTTCTAGAGCTTGTGGTCGCCCGCCTCCAAAACCCAACACCTCAA
LF2-D-O1_Seq1247	405	0.000218214	2	1.42857	Fungi	Basidiomycota	Agaricomycetes	Agaricales	Stephanosporaceae	Stephanosporaceae_gen_Incertae_sedis	no identification	AATCATCAACCTCAAAAGTGTTTGTTCACATTTGAAGGCTTGGTCTTGAGGGTTTTGCGGGCTCTTCACGAGTCGGCTCCCTTTAAATGCATTAGCGAGACTTCCCTCTGCTGACCGTCTCTGGCGTGATAATTATCTGCGTCAAAGTCGCGGTTCTCGTTGGGCTTGCTTCTAATCGTCTTCGGACAACAGGATCGAAGCGCATATATGCGCCTCTTTTCGAACCT
VR-A-IB2_Seq407	399	0.000214981	1	0.714286	Fungi	Basidiomycota	Agaricomycetes	Cantharellales	Ceratobasidiaceae	no identification	no identification	AAATTATCAAAACACACTTTTTGTTAATTCAACTGGTTTTGTTTTGGACTTGGAGGTCTTGCGGATTCACGTCTGCTCCTCTTAAAAATATTAGCTGGATCTCAGTGAACTCGGTTCCACTCGGCGTGATAAGTATCACTCGCTGAGGACACCCGTAAAAAAGGTGGCCGCGATTGCAGATGAACCGCTTCTAATAGTCTATTAAATTGGACAGCATACTTTATG
LF-V-IA2_Seq819	397	0.000213903	8	5.71429	Fungi	Basidiomycota	Ustilaginomycetes	Ustilaginales	Ustilaginaceae	Ustilago	no identification	ATTGTTTCGAACGACAACTTTTTTCACAAAGAGTTGGCGGATCGGTATTGAGGGTTTTGCCATTCACCGTGGCTCTCTCGAAATGCATTAGCGCATCCATTTGATAGGCAAGACGGACGAAAGCTCCTCTTTCGCTCTCTCTTCCCTGCCGGGTTTTGATAATATCAGGACTTCGGAGAGGTTGAGATGGGTACGGAGCTGGACGCAACGGCTTGCTGTTTGGAGTGCTTCTGAAACCCGCCCATGTCGAGCTTTTTTGCTCGAAAGGGATTTACTAATTCA
SO-A-IA3_Seq614	397	0.000213903	14	10	Fungi	Ascomycota	no identification	no identification	no identification	no identification	no identification	CACCACTCAAGCACAGCTTGGTATTGGGCAACCGCCCCCGCCAGTCGGGGACGCGCCTCAAACACCTCGGCGGAGCCTCACCGGCTTTGGGCGTAGTAGAATTTCTAATAACGTCCTTTAACGGAGATGGTTCCTTTGCCGATAGAATCCTTTTATTTTTCTA
LF2-A-O1_Seq815	395	0.000212826	12	8.57143	Fungi	Basidiomycota	Agaricomycetes	Agaricales	Agaricaceae	Agaricus	Agaricus_bitorquis	TATTCTCAACTCCCTAATACTTTGTTGTAAAGGAGAGCTTGGATTGTGGAGGCTTGCTGGCCACTTGCTTGCGGTCAGCTCCTCTGAAATGCATTAGCAGAACCGTCTGCGATCTGCCACAAGTGTGATAAATTATCTACACTAGCGAGGGGATTGCTTTCTGTGATGTTCAGCTTCTAATCGTCTTAGGACAATTTCTTGAAT
LF-A-IA2-rep1_Seq382	391	0.00021067	4	2.85714	Fungi	Basidiomycota	Agaricomycetes	Agaricales	Physalacriaceae	Cylindrobasidium	Cylindrobasidium_evolvens	AAATCTCAACCTCTCATGCTTTGTTGGCATTGAGAGGATTGGATGTGGAGGCTTGCTGGATTTTATTCAGCTCCTCTGAAATGTATTAGCAGGAACCATTGCTAAGGTTTACTGCAGCCGTGTGATAATTATCTTGCGGTTGAAGTAAATGTTTAGTTTGTCTCACTTTTGGTCTGAAGAAATGCTCTTTGAGCTTTCTTTGCCTTCTCTCTTCGGAGTGATACCTATCCAAGTGTAGATTTTAATGGTCTTATCCAGCTTCTAACCATCTGGAAACAGATAACACTTGACC
SO-So-O3_Seq515	386	0.000207976	7	5	Fungi	Ascomycota	Dothideomycetes	Pleosporales	Didymosphaeriaceae	Didymosphaeriaceae_gen_Incertae_sedis	Didymosphaeriaceae_sp	ACACCCTCAAGCTCTGCTTGGTGTTGGGCGTTTGTCCGCGCCTTCGCGCGTGGACTCGCCCCAAAGACATTGGCAGCCCTGGCCGACGACCGCCCTCGCAGCACAATTGCGCAGGGACCGGCGGCCGAGGCGTTCCATCCAAGTCTCCTCTCCAC
SO-A-IA1_Seq895	385	0.000207438	12	8.57143	Fungi	Basidiomycota	Microbotryomycetes	Sporidiobolales	Sporidiobolaceae	Sporobolomyces	Sporobolomyces_ruberrimus	ATTCTTCAACCCAATCTTTTCTTGTAATCGATTGGTGTTTGGATTTTGAGCGCTGCTGGCTTCGGCCTAGCTCGTTCGTAATACATTAGCATCCCTAATACAAGTTTGGATTGACTTGGCGTAATAGACTATTCGCTAAGGATTCGGTGGAAACATCGAGCCAACTTCATTAAGGAAGCTCCTAATTTAAAAGTCTACCTTTTG
VR-A-IA_Seq2780	385	0.000207438	8	5.71429	Fungi	Ascomycota	Leotiomycetes	Helotiales	Helotiales_fam_Incertae_sedis	Cryptocline	no identification	CACCACTCAAGCATAGCTTGGTATTGGGCAACCGCCCCCGCCAGTCGGGGACGCGCCTCAAACACCTCGGGGGAGCCTCACCGGCTTTGGGCGTAGTAGAATTTCTAATAACGTCCTTTAACGGAGATGGTTCCTTTGCCGATAGAATCTTTAAATTTTTCTA
SO-A-IA1_Seq440	384	0.000206899	7	5	Fungi	Ascomycota	Sordariomycetes	Diaporthales	Valsaceae	Cytospora	no identification	CAACCCTCAAGCCTAGCTTGGTGTTGGGGCATTACCCTGTTAAAGGGTAAGCCCTGAAATTTAGTGGCGAGCTCGCCAGGACTCCGAGCGCAGTAGTTAAACCCTCGCTTTGGATTGTACTGGCGCGGCCCTGCCGTAAAACCCCCAACTTATGAAA
LF2-D-O2_Seq541	377	0.000203127	6	4.28571	Fungi	no identification	no identification	no identification	no identification	no identification	no identification	AATTCTCAACCTCACCAGTTTTCTGAACTGTTCTTCGAGGCTTGGATGTGGGGGTTTGTGCAGGCTGCCTCACGGCGGTCTGCTCCCCTGAAATGCATTAGCGAGTTCATACTGAACTTCCGTCTATTGGTGTGATAATTATCTACGCCGTGGACGAGGATCAGACTCGCTTCTAACCGTCCGCGAGGACAATACCTTGACA
LF-A-O1_Seq535	374	0.000201511	2	1.42857	Fungi	Basidiomycota	Agaricomycetes	Cantharellales	Hydnaceae	Sistotrema	no identification	AACTCTCAAGCTGGATGGGCTTTTATTAGTCTGTCTTGGTTTGGATGTGGACTCTGCTGTGTTACAAACGGCTGGTCTTAAAGGCATTAGCTGAATCTTGATTGGGACTTGGTTCTTACTCGGCGTGATAATTATCTGACCGCTGAGGACATCTTTCGGGATGGCCAGACTCTTTCTCGAATCGCTTCTAACATGCCGGATAAGTCTCTCTGGGACTTTTCCGTGCAACTTTTTCAAC
SO2-So-O2_Seq414	374	0.000201511	1	0.714286	Fungi	Ascomycota	Dothideomycetes	Dothideomycetes_ord_Incertae_sedis	Dothideomycetes_fam_Incertae_sedis	Dothideomycetes_gen_Incertae_sedis	no identification	GTACCCTCAAGCTCTGCTTGGTGTTGGGTGTTTGTTCCGCCTCTGTGTGTGAACTCGCCTCAAAACAATTGGCAGCCGGCGTACTTGTTTCGGAGCGCAGCACATTTTGCGATCCAGATCAACGTACAGCGGCATCCAAGAAGCCTCATTTAACGC
LF2-A-IB2_Seq777	371	0.000199894	1	0.714286	Fungi	Ascomycota	Eurotiomycetes	Chaetothyriales	Chaetothyriales_fam_Incertae_sedis	Chaetothyriales_gen_Incertae_sedis	no identification	TCAACCATCAAGCTCTGCTTGGCATTGACTGTCCCCCGCCTGGCGGGAGCCGTCTAAAAGAGTCGGCTGAGGATCACAACCGCAAGCGTTAGTAATACTTCCCGCTTGACTGGTTCTGTCCGAAAGCCTCCAAAAACAAACACCTCAA
SO2-V-IC3_Seq1078	369	0.000198817	7	5	Fungi	Ascomycota	Eurotiomycetes	Chaetothyriales	Trichomeriaceae	Knufia	Knufia_epidermidis	TCCTCCCTCAAACCCCGGGTTTGGTGTTGGACCCAAGTTTTTGGCTATTAAAAACTTGGTCCTAAAGACAATGACGGCGTCCGTGGGACCCTCGGTGCAACGAGCTTTTAGGAGCACGCGTCGAGCTTTTAAAGGTTCCTTCGGGCCGGTCTAACCCCTTTTTTCTAA
LF-A-IB2_Seq366	364	0.000196123	7	5	Fungi	Basidiomycota	Agaricomycetes	Hymenochaetales	Rickenellaceae	Resinicium	Resinicium_bicolor	AATCATCATGGTCATGATCTTTAATTAATCATGGCTTGGTTTTGGAGGTTATGTTGGCTTTTTATTAAGTTGACTCCTCTTAAATACATTAGCTCAGTGTTTAATGCTTAGAGCGGTTCACGGTGTGATAATTATCTACACTTCAACCAATTTAAGTTAGCTGGCTTCTAATCGATCCTTAGTGATCACTTTGTGT
LF-A-IC2_Seq480	364	0.000196123	1	0.714286	Fungi	Basidiomycota	Agaricomycetes	Auriculariales	Exidiaceae	Exidia	Exidia_glandulosa	CAACCCTCATTCATGTGATGTTACAGTCGCATGAATGGATTTGGACCGTGTCGTAATCGACTCGTCCCGAAATGCATTAGCTTGCGCTTTTAGAGTGCTGGGCACCGGTGTGATAATTATCTGCGCCAACGCCTTAAGCCTCTTCAGCGGCGCTGCTTACAGCCGTCCTGACGGACAACTATTTTAACG
LF2-A-IB2_Seq842	361	0.000194506	1	0.714286	Fungi	Ascomycota	Dothideomycetes	Dothideomycetes_ord_Incertae_sedis	Dothideomycetes_fam_Incertae_sedis	Dothideomycetes_gen_Incertae_sedis	no identification	TCAACCATCAAGCCCCGCTTGGTATTGGGTGTCGTCCCTGCTGTGGACGCGCTCTAAAGATGTTGGCGGCGGTGTTAAACCTCAAGCGTAGTAAAATCTCCAGCTTTTCAGGTGTGACATTGCTTTGCCTCTAGAAACCATTCTTCTTAA
LF-A-O1_Seq640	357	0.000192351	2	1.42857	Fungi	Ascomycota	Sordariomycetes	Myrmecridiales	Myrmecridiaceae	Myrmecridium	no identification	CAACCCTCAAGCCTGGCTTGGTGTTGGGGCTCTGCGTCTGCAGTCCCTTAAATCCAGTGGCGGACACGCTAGGTCTCCGAGCGCAGTAGTTTCTTCTCGCTTCGGGCGTCCGGCGTGGGCTTGCCTCGCACCCCATTTTATCAA
LF-A-O3_Seq713	349	0.000188041	5	3.57143	Fungi	Basidiomycota	Agaricomycetes	Hymenochaetales	Schizoporaceae	Lyomyces	Lyomyces_wuliangshanensis	AATCATCAATCTTATATTGCTTTTGTGATGTCTGATTGGATTTGGAGACTGCTGGCTTAATCGCTGGCTTCTCTTGAATGCATTAGTTGAATCGACTTGCAACGCTACGTGTGGTGTGATAATATCTTCACTGCATAGTTGTAATGAAGTTTGGCTTCTAACAGTCCTTCGTTGGACAATACTTGACC
LF2-A-IB1_Seq866	349	0.000188041	1	0.714286	Fungi	Ascomycota	Dothideomycetes	Pleosporales	Phaeosphaeriaceae	Paraloratospora	Paraloratospora_gahniae	GTAACCTCAAGCCTTGCTTGGTGTTGGGTGTTTGTCCTTGCCTTTTATGCTTGGACTCACCTTAAAGTAATTGGCAGCCAGTGTTTTGGTGTAAAGTGCAGCACATTTTGCGGTTTTACTCTAATATATCAGCAGCCATTAAGCCTATTTTAGCAC
LF-A-IA1_Seq430	347	0.000186963	14	10	Fungi	Basidiomycota	Malasseziomycetes	Malasseziales	Malasseziaceae	Malasseziaceae_gen_Incertae_sedis	Malasseziaceae_sp	AATCTCCCACCCCTAGCGGTTGCCGCAAGGCGCCGCCGGGCGGCGGGGTTGGTTGGGTGCCGCTGCCTGGGCTTTGGCCCAGGCTCGCCCGAAATGCATGAGCGCTTAGCACTCGCACCGTCTCGAGGGAAGGCGGCGGAGCTGGCATCTGCGCATGGCATGATACGTCATTTGCTGTGTGGCAGCCCAGCGACCCGAGAGTGTGTGTGCGCTACTACACGCCCTTTCAT
LF-So-O1_Seq638	345	0.000185886	2	1.42857	Fungi	Ascomycota	Sordariomycetes	Hypocreales	Hypocreales_fam_Incertae_sedis	Fusariella	no identification	CAACCCTCGCCCCCGGCTTCTGTCGGGGACGGTGTTGGGGATCGGCCTCCCGTCTTCCGGGTGGCCGGCCCCTAAATCGAGTGGCGACCACGTCGTAACCTCCTCTGCGTAGTAGTTAAACACTCGCGGGCGGAGAGCGATGCGGCCTGCCGTAAAACCCCCAACTCTTCTAA
LF2-A-IC2_Seq663	343	0.000184808	1	0.714286	Fungi	Basidiomycota	Agaricomycetes	Agaricomycetes_ord_Incertae_sedis	Agaricomycetes_fam_Incertae_sedis	Agaricomycetes_gen_Incertae_sedis	no identification	AATCATCAACCCCCTCGAGTGACTTGCGTCGCTCGGGCGGATTGGACTTGGAGGGCTCTGTCGGCGCAAGTCGACTCCTCTCGAAGGCATTAGCTGGACGTCGTCGCTCGGTAGCCTCGGTAACTACGCGGTGTGATAGTCTTATTCACCTCCGTTGTTACTTTGGGCGAGTGGTGTGCGCGTACGCTTCTCATTAATATATTCTATCAA
LF2-S-IB3_Seq798	343	0.000184808	1	0.714286	Fungi	Ascomycota	no identification	no identification	no identification	no identification	no identification	ACACCCTCAAGCTATGCTTGGTGTTGGGCGTCTGTCCCGCTCCCCGGAGCGCGGACTCGCCTCAAAGTCATTGGCGGCGGTCTTGCCGGCTCCTCGCGCAGCACATTTGCGCTTCTCGGAGGTCCGGCGGATCAGCGTCCAGCAAGCCCACTTTATG
VR-A-IB3_Seq473	343	0.000184808	4	2.85714	Fungi	Ascomycota	Dothideomycetes	Pleosporales	no identification	no identification	no identification	ACACCCTCAAGCTCTGCTTGGTGTTGGGCGTCTGTCCCGCCTTTGCGCGCGGACTCGCCCCAAATTCATTGGCAGCGGTCTTTGCCTCCTCTCGCGCAGCACAATTGCGTCTGCGAGGGGGCGTGGCCCGCATCCACGAAGCAACATTACCGT
VR2-A-IC1_Seq809	343	0.000184808	1	0.714286	Fungi	Ascomycota	Dothideomycetes	Pleosporales	Pleosporaceae	no identification	no identification	GTACCCTCAAGCTTTGCTTGGTGTTGGGCGTTGTTTGTCTTTGGTCCGCCCAAAGACTCGCCTTAAAACAATTGGCAGCCGGCCTACTGGTTTCGCAGCGCAGCACATTTTTGCGCTTGCAATCAGCAAAAGAGGTTGGTCATCCATCAAGACTACATTTATAC
LF-V-IA2_Seq186	342	0.000184269	4	2.85714	Fungi	Ascomycota	Dothideomycetes	Pleosporales	Pleosporaceae	Alternaria	Alternaria_chlamydosporigena	GTACCCTCAAGCTTTGCTTGGTGTTGGGCGTCTTGTCTCCAGTCCGCTGGAGACTCGCCTTAAAGTCATTGGCAGCCGGCCTACTGGTTTCGGAGCGCAGCACAAGTCGCACTCTTTTCCAGCCAAGGTCAGCGTCCAACAAGCCTTTTTTCAAC
LF2-A-IB3_Seq736	342	0.000184269	3	2.14286	Fungi	Ascomycota	Dothideomycetes	Myriangiales	no identification	no identification	no identification	CACCAATCAAGCACAGCTTGGCATTAGGTCTCTTTCGTCCGCGGTCAAACGCGGGCGGGCCTCAAAACCTTCGGCGGAGTCCATCCGGCTTCGGGCGTAGCAGAATTTCTACAAACGTCCGTGTGGCCGGGGGATCTTTAGCCGTCAAAACACCAATTTTATCAA
SO2-A-IC3_Seq717	340	0.000183192	5	3.57143	Fungi	Ascomycota	Dothideomycetes	Dothideales	Dothioraceae	Hormonema	Hormonema_sp	CACCACTCAAGCTCTGCTTGGTATTAGGCATTCGTCCTCCTCACGGTGGGCGGGCCTCAAAAATCTCGGCGGAGCCTTTCCGGCTTTGGGCGTAGTAGAATTTCTAATCACGTCTTTAAACGGAGAGGTTTCCATTGCCGCTAAACCTTTTATTTTTCA
LF-A-O1_Seq507	339	0.000182653	2	1.42857	Fungi	Basidiomycota	Agaricomycetes	Agaricomycetes_ord_Incertae_sedis	Agaricomycetes_fam_Incertae_sedis	Agaricomycetes_gen_Incertae_sedis	Agaricomycetes_sp	AATTCTCAACTCTGTATACTTTTGTGTATAGATGTTGGATTGTGGGGGGTTTATGCTGGCAATTTCTTGTCAGCTCCTCTTAAATGCATTAGCAAAAAGATGGTCTTGCAATTGTCAGTGTGATAATGATCGCTGCATTTGACTGAGACTTATAATCTTGGCTTATAGTCGTCCTTTTAGGACAATATATTGAAA
LF2-A-IA2_Seq822	335	0.000180498	3	2.14286	Fungi	Basidiomycota	Agaricomycetes	Trechisporales	Hydnodontaceae	Trechispora	Trechispora_dimitica	AGTCATCAACCCTTCCCGTTTTGTTGCGGGCTGGGCTGGATGTTGGGGGCCCTGCTGCCGTGAGGCGGCTCCCCTTAAATGCGTCGGTTGGGCCTGTGGGTCAAACTCGACTGGGCGTTGTACCATCCTCGCTCGACAGAGTCCCCCCTTTTGAGCCCTTCCACGACCTGCCTCTCAGAGCGGCGGTCAAAGCAAACTTTGAA
LF2-A-IB2_Seq462	335	0.000180498	5	3.57143	Fungi	Basidiomycota	Agaricomycetes	Hymenochaetales	Tubulicrinaceae	Butlerelfia	Butlerelfia_eustacei	AATTCTCAACCTCTACTCGGTTTTGCGACTGATGTTAGTAGGCTTGGACTTGGAGGCTGCCGGCATCTGTAAAAAGAAGTCAGCTCCTCTTAAAAGTATTAGCAGTAACTAGATAACTGTTCCTTGATGTGATAATTATCTACGTCTTGGTCAATGGAAATCATTATAACGTTATGCTTCTAACTGTCTGTTAACTCAGACTGTTTGCTTGTCAAACATTATGAC
LF2-A-O1_Seq490	332	0.000178881	11	7.85714	Fungi	Basidiomycota	Agaricomycetes	Agaricales	Psathyrellaceae	no identification	no identification	AATTCTCAACCTCACCAGTTTTGTAACGAGACAGGTGAAGGCTTGGATGTGGGGGTTTTGCAGGCTGCCTCAGTGCTGGTCTGCTCCCCTGAAATGCATTAGCGAGCTCATATTGAGCTTCCGTCTATTGGTGTGATAATTATCTACGCCGTGGATTGGACTCATGCTTGCTTCTAACCGTCCGCAAGGACAATTTACTTGACCA
LF2-S-IA2_Seq626	331	0.000178342	1	0.714286	Fungi	Basidiomycota	Tremellomycetes	Tremellales	Bulleribasidiaceae	Vishniacozyma	no identification	AACCTCACCCCACTTGGGTTTTTGCCCGAGCGGTGGTGGATTGGGTGTTTGCCGTCACTGGCTCACCTTAAAAGCATAAGCAACTTTGGATGTAATACGTTTCATCCTTACGAGTGGCTGATAACCCCACATAACTCATG
SO2-A-IB1_Seq877	325	0.00017511	3	2.14286	Fungi	Basidiomycota	Agaricomycetes	Corticiales	Corticiaceae	Laetisaria	no identification	ATCTCTCAACTCTTAATGTTTCTGTAATGGATTCATTGAGAGCTTGGACTTGGAGGCTTGCCGGTAATCATTTATCAGCTCCTCTTAAATACATTAGCTCTGGATTACGATGTAGTTTATCTACGGTGTGATACATGTCTACGCTATTAAGATAACTACGAACGTTACCATTCCCTATAAATTGGGGAGTAGTGCTTTGTATCAACAAAGCCGTGTGACTAGTAAATACAAAGCTTCTAATCGTCCTTTGGGACAAAACTTCTTTTGAC
SO2-V-IC2_Seq557	321	0.000172954	8	5.71429	Fungi	Basidiomycota	Agaricomycetes	Corticiales	Vuilleminiaceae	Vuilleminia	no identification	ATCTCTCAACCCACAAATTGTTTGTTCAGTCTGTGCGGCTTGGACTTGGAGGCATTGCTGGCGATGGTCAGCTCCTCTTAAATGTATTAGCTGGGCTTAGCTCGGTGGAACGGTTAGTGTGATAATTATCTGCGCTGCCTACTACATCGGATCCCGCTTCTAATCGTCCGCAAGGACAATTCACTTTGA
LF2-D-O1_Seq602	315	0.000169722	6	4.28571	Fungi	Basidiomycota	Agaricomycetes	Polyporales	Phanerochaetaceae	Hyphodermella	Hyphodermella_rosae	TATTCTCAACCTTCCTCACTTTTGTGACTGGAAGGCTTGGATGTGGAGGTCGTGCGGGCTCTCGCGAGTCGGCTCCTCTGAAATGCATTAGCGTGAACGTTTACGGATCGCTATCAGTGTGATAATTATCTGCGCTGTTAGTGTTGAAGTATTGCTTAGTGTCGCGCTTCTAACCGTCCTTCAGTTGGACAACTTATCTGAC
LF2-A-IB2_Seq1103	310	0.000167028	1	0.714286	Fungi	Basidiomycota	Tremellomycetes	Filobasidiales	Filobasidiaceae	Filobasidium	no identification	AACCCTCAACTCCAAGTTTGGTTAATCTGAGCCTGGATGTTGGATTTGGGCGTTTGTCAATGATGAGTTGACTCGCCTTAAAAACATAAGCTGGATTGGTCTTTGCACTGGTTCCCCTAGGCGTGATAAGTATTTCGCTTAGGACACGAGCTCGCTCGTGGCCAGGACTTTGACGATGGTCTGCTTCCTATACCCATACGCACTTGTGTGTATAATTCTTGAC
VR2-V-IA1_Seq851	310	0.000167028	2	1.42857	Fungi	Ascomycota	Saccharomycetes	Saccharomycetales	Pichiaceae	Pichia	Pichia_terricola	CTATCTCACGCAAGTGGAGCTGGCCCGGCCTTGGCCCCGCCGAAAAGAAACGAGGGCGAAGCGAACTATGTTGTGCGCCGACCCCAGCTATCAA
SO2-S-IC1_Seq1056	306	0.000164872	8	5.71429	Fungi	Ascomycota	Sordariomycetes	Sordariales	Chaetomiaceae	no identification	no identification	CAACCATCAAGCCCCGGGCTTGTGTTGGGGACCTGCGGCTGCCGCAGGCCCTGAAAAGCAGTGGCGGGCTCGCTGTCACACCGAGCGTAGTAGCATATATCTCGCTCTGGGCGTGCTGCGGGTTCCGGCCGTTAAACCACCTTTTAACCCAA
VR-A-IB_Seq212	306	0.000164872	6	4.28571	Fungi	Basidiomycota	Agaricomycetes	Corticiales	Corticiaceae	Lyomyces	no identification	ATGTAATCATCAATCCTTCTTTACTTTTGTGAAGTTGGCTTGGATTTGGGGATTGCTGGCCTTTCATTAGGTCCTGGCTTCCCTTGAATGCATTAGTTGAATCAAGTTACAATGTTACGTGTGGTGTGATAATATCTTCACTGCATAGTTGTAATGAAGTTTGGCTTCTAACAGTCCTTCACTGGACAATACTTTGAAC
LF-A-IC2_Seq723	304	0.000163795	8	5.71429	Fungi	Basidiomycota	Agaricomycetes	Hymenochaetales	Schizoporaceae	Xylodon	no identification	AATTATCAACTCCCTTTCTTTATTGAAGGGTGAGCTTGGACTTGGGGATTGCTGGTGCAAATTGGCTTCCCTTGAATGTATTAGCTGGAATTTGATTCGCAGCATATATGCGGTGTGATAATGTCGTCACTGTGTAGCTCGGATTGTCTGGCTTCTAATCGTCCGTCACGGGACAATTTGATCT
LF2-So-O1_Seq1857	302	0.000162717	1	0.714286	Fungi	Ascomycota	Dothideomycetes	Dothideales	Dothioraceae	Dothiora	Dothiora_agapanthi	CACCACTCAAGCACTGCTTGGTATTGGGCACTCGTCCGTCGAAAGACGGGCGTGCCTCGAAGACCTCGGCGGGGTTTCTCCAACTTCGGGCGTAGTAGAGTTAAATCAAAACGTCTTATAAGCTTGGTGAGATCTCATTGCCGTTAAACCTTTTTTTTTTTCA
SO-D-O2_Seq1079	300	0.00016164	5	3.57143	Fungi	Ascomycota	Dothideomycetes	Coniosporiales	Coniosporiaceae	Coniosporium	no identification	CAACCCTCAAGCTCTGCTTGGTGTTGGGCCCTCGTCCCTGCAGCGGACGTGCCCGAAACCCGTCGGCGGCGCGGCTCGCCCGGCTTCAGGAGTAGCAAAGCCCTCGCGCCCTCTCCTCGTGTGCCCGAGCCCCGCCCGCCGGACAACGCGCGACCCGCGGGCGCGCAACCCACCCACAA
LF-A-IB1_Seq561	298	0.000160562	5	3.57143	Fungi	Ascomycota	Dothideomycetes	Dothideomycetes_ord_Incertae_sedis	Dothideomycetes_fam_Incertae_sedis	Dothideomycetes_gen_Incertae_sedis	no identification	TCAACCATCAAGCCCTGCTTGGTATTGGGTGCCGTCCCTGCTGCGGACGCGCCCTAAAGACGTTGGCGGCGGTGTTATACCTCAAGCGTAGTAAAATCTCCAGCTTTTCAGGTGTGACGCTGTTTTGCCTCAAGAAACCCATCTTTTTAA
LF-A-O2_Seq431	298	0.000160562	1	0.714286	Fungi	Ascomycota	Sordariomycetes	Sordariales	no identification	no identification	no identification	CAACCATCAAGCCCCAGGCTTGCGTTGGGGGCCTGCGGCTGCCGCAGCCCCTGAAAAGCAGTGGCGGGCTCGCTGTCATTCCGAGCGTAGTAGTTACATCTCGCTCCGGGTGTGGCGGTGGGCACCTGCCGTGAAACACTCTTTCTAA
VR-A-IB1_Seq509	296	0.000159484	4	2.85714	Fungi	Ascomycota	Dothideomycetes	Capnodiales	Cladosporiaceae	Toxicocladosporium	no identification	CACCACTCAAGCCTCGCTTGGTATTGGGCGACGCGGTCCGCCGCGCGCCTCGAATCGACCGGCTGGGTCGATCGCACCCTCAGCGTTGTGGAAACTATTCGCTAAAGGAATTGTGGTCGGTCACGCCGTGAAACAAACCAATCTTTCAAT
LF2-A-IA2_Seq846	295	0.000158946	3	2.14286	Fungi	Ascomycota	Dothideomycetes	Pleosporales	Pleosporales_fam_Incertae_sedis	Pleosporales_gen_Incertae_sedis	Pleosporales_sp	GTACCCTCAAGCTTTGCTTGGTGTTGGGCGTTTGTCTCGCGTTGCGCGTAGACTCGCCTTAAAGCGATTGGCAGCCGGCATATTGGCCTTGGAGCGCAGCACATTTTGCGAATCCAGTCATTTATGTTGGCGTCCATTAAGCCTATACATTTTGC
LF2-So-O3_Seq267	293	0.000157868	4	2.85714	Fungi	Ascomycota	Sordariomycetes	Hypocreales	Hypocreales_fam_Incertae_sedis	Acremonium	Acremonium_sclerotigenum	CAACCCTCAGGACCCGTTCGCGGGACCTGGCGTTGGGGATCAGCCTGCCCCTGGCGGCGGCTGGCCCTGAAATCCAGTGGCGGTTCCCTCGCGAACTCCTCCGTGCAGTAATTAAACCTCTCGCGGCAGGATAGCGGTTGAACCACGCCGTTAAACCCCCCACTTCTCAA
LF-A-IB1_Seq485	292	0.000157329	6	4.28571	Fungi	Ascomycota	Eurotiomycetes	Chaetothyriales	Chaetothyriales_fam_Incertae_sedis	Chaetothyriales_gen_Incertae_sedis	Chaetothyriales_sp	TCCTCCCTCAAACCTCGCGTTTGGTGTTGGGCCGCGTTGCCGTCCGCCTCAGGACCAACTGGCCTCAAAGACAATGACGGCGTCCGTGGGACCCTCGGTGCAACGAGCTTCTAAGGAGCACGCGCCGAGTCTAAAGGACCTTCCGGGCCGGTCTCCCCTTTTTACTTACAA
VR-A-IA_Seq518	290	0.000156252	2	1.42857	Fungi	Basidiomycota	Agaricomycetes	Agaricales	Mycenaceae	Mycena	no identification	AATTATCAACCTTGCTCGCTTTTACTAGCTTGAGTTAGGCTTGGATGTGAGGGTTTTGCTGGCTTTCGTGGTCTGCTCCCTTTAAATGCATTAGTGGGATCTATTGTGGACCGTCACTTGGTGTGATAATTATCTATGCCTTGGGACTTTGAAACAAACTTATTAGAATCCGCTCATAACCGTCCTCACGGACAACTATTGACA
LF2-A-IC3_Seq1222	286	0.000154096	1	0.714286	Fungi	Ascomycota	Eurotiomycetes	Chaetothyriales	Trichomeriaceae	Lithohypha	no identification	TCCTCCCTCAAACCCCCGGTTTGGTGTTGGACCGCGTCGGCCTGCGAGGGTCGACTGGTCTCAAAGACAATGACGGCGTCCGTGGGACCCCCTTCGCAACGAGCTTTCGGGCACGCGAACACAAAGGACCCGCGGGCCGGCCACCCTTATCATTTACAA
SO-A-O2_Seq477	286	0.000154096	4	2.85714	Fungi	Ascomycota	Lecanoromycetes	Lecanorales	Parmeliaceae	Evernia	no identification	CACCCCTCAAGCGTAGCTTGGTATTGGGCCTCGCCCCCGCGGCGTGCCCGAAAATCAGTGGCGGTCCGGAGTGACTTTAAGCGTATTAAAATAATCCCGCTTTGAAAGTTGTCCCGTGGTCGGCCAAATCAACCCCTAATTTTCAAT
VR2-S-IA1_Seq2012	286	0.000154096	1	0.714286	Fungi	Basidiomycota	Tremellomycetes	Trichosporonales	no identification	no identification	no identification	AATCTCAACCATTAGGGTTTTCTAATGGCTTGGATTTGGGCGTCTGCCTCCTTGGCTCGCCTTAAAGGTGTTAGCGTGAACTAGCAGTGACCGTCTGGCGTAATAAGTTTCGCTGGGCTAGCTGCGACGCATGCTCATAACCGCCTTCGGGCAACTACTTTTG
Mock-2_Seq28	284	0.000153019	4	2.85714	Fungi	Ascomycota	Sordariomycetes	Hypocreales	Sarocladiaceae	Parasarocladium	Parasarocladium_wereldwijsianum	CAACCCTCAGAACCCCTCTCTCGGGAGGGCGTTACTGGTGTTGGGGAACGAGCGCCCCCCGCGGCGCCCGTCCCTTAAATCTATTGGCGGCTCCGGAGTCTGTCTCCCCTGCGTAGTATTGCATCTCGCTTTGGTGACGTCCCCGGGCTGCTGTGGCTCTGCCACGAAACCCCCACTA
VR-D-IA1_Seq781	284	0.000153019	2	1.42857	Fungi	Basidiomycota	Tremellomycetes	Tremellales	no identification	no identification	no identification	AACCTCACCCCCTCTGGGTTTTTGCCTGGTCGGTGGTGGATTGGGCGCCTGCCGTCACTGGCTCGCCTGAAAAGCATAAGCACCTTGGATGTAATACGTTTCATCCTTACGGGTGGCTGACAACCCCACATACTTCATG
SO-A-IA1_Seq527	282	0.000151941	8	5.71429	Fungi	Basidiomycota	Tremellomycetes	Cystofilobasidiales	Mrakiaceae	Udeniomyces	no identification	AACTCTCACTCCTCATCTTTCTTTATTGAGAGGTAGGGACGTGGATTTGGATCTGTTGCTGGTGAATCTGATTCATCGGCTCGTCCGAAATATATTAGCTGGATCCTCTTTGTCAATTGGTTCTACTCGACGTAATAAGTATTTCGTCGAGGACGGTCTTCGGATCGGCCGATAGAAAGAGTCTTTAGATCCGCTTCTAATCCGTGCGATTTTATTATCCACACACTTTTATG
LF2-A-IB1_Seq971	281	0.000151402	2	1.42857	Fungi	Ascomycota	Sordariomycetes	Hypocreales	no identification	no identification	no identification	CAACCCTCAGGCCCCAGCGGCCTGGTGTTGGGGATCGGCCGCAACGGCCGGCCCCGAAATTCAGTGGCGGTCTCGCTGTAGTACTCCCTTGCGTAGTAGCACACCTCGCACGTGGAACGCAGCGGTGGCCTCGCCGTTAAACACCCCAAACTTCTGAA
LF2-A-IB2_Seq1093	280	0.000150864	2	1.42857	Fungi	Ascomycota	Dothideomycetes	Mycosphaerellales	Teratosphaeriaceae	Salinomyces	Salinomyces_thailandicus	CACCACTCAAGCCTCGCTTGGTATTGGGCGCCGCGGTCCCCCCCGCGCGCCCCAATGTCTCCGGCTGAGCCGTCCGTCCCATCAGCGTTGTGGTTCAATCAACTCGCTCTCGGGCCCGGACCGGCTCGACGCCGTCAAACCCTTCTTTCAAA
LF2-A-IC2_Seq653	279	0.000150325	3	2.14286	Fungi	Basidiomycota	Agaricomycetes	Polyporales	Fomitopsidaceae	Laetiporus	Laetiporus_zonatus	AACTCTCAACCCCTGCCATCTTTGCGGATGAGCGTCGGTTGGATTTTGGAGGTTGCCGGACGCGCGTTCGGCTCCTCTTGAATGCATAGTAAAGCTTGGACCTGACCGACCGAGTGGACGTGATAGAAAGTCACCGTCGACTGAAGGGTCCGTCGTTGAACGGTTCAAGCTTTGTCTTCGGACGAAACATCTCTGAC
SO-A-IA1_Seq343	278	0.000149786	11	7.85714	Fungi	Basidiomycota	Agaricomycetes	Agaricales	Schizophyllaceae	Schizophyllum	Schizophyllum_commune	AATACCATCAACCCTCTTTTGACTTCGGTCTCGAGAGTGGCTTGGAAGTGGAGGTCTGCTGGAGCCTAACGGAGCCAGCTCCTCTTAAATGTATTAGCGGATTTCCCTTGCGGGATCGCGTCTCCGATGTGATAATTTCTACGTCGTTGACCATCTCGGGGCTGACCTAGTCAGTTTCAATAGGAGTCTGCTTCTAACCGTCTCTTGACCGAGACTAGCGACTTGTGCGCTAACTTTTG
SO2-A-IB3_Seq1129	276	0.000148708	6	4.28571	Fungi	Ascomycota	Sordariomycetes	Hypocreales	Hypocreaceae	Trichoderma	Trichoderma_lixii	CAACCCTCGAACCCCTCCGGGGGGTCGGCGTTGGGGATCGGCCCTGCCTTGGCGGTGGCCGTCTCCGAAATACAGTGGCGGTCTCGCCGCAGCCTCTCCTGCGCAGTAGTTTGCACACTCGCATCGGGAGCGCGGCGCGTCCACAGCCGTTAAACACCCAACTTCTGAAA
LF-A-IB1_Seq545	275	0.00014817	2	1.42857	Fungi	Ascomycota	Ascomycota_cls_Incertae_sedis	Ascomycota_ord_Incertae_sedis	Ascomycota_fam_Incertae_sedis	Ascomycota_gen_Incertae_sedis	no identification	CACCAATCAAGCCTCGCTTGGTATTGGGCCCTTTCGTCCCCTGCCGGGAACCCGTCCGCGGGCACTCGGTCGCGGGGGGCGGGCCTCAAACACTTCGGCGGAGTCTCACCGGCTTTGGGCGTAGCAGAATATGTTACACGTCTACGGGCTCGGGGGGGTCTCCCGCCGTCTAAGCGGAAGCCCGGACTGCACCCTTCTCCCTCTCCCCTCACGGGGTCTGGAAAAGGACAGGACGGCTCCATCCATCTAAA
LF2-A-IB2_Seq1070	275	0.00014817	2	1.42857	Fungi	Basidiomycota	Exobasidiomycetes	Microstromatales	Microstromatales_fam_Incertae_sedis	Pseudomicrostroma	no identification	ATCCCTCAAATCCCAATGTTTTTTAAAAAGAAGCGTTGCTTGGATTTGGTTGTGGGCCCTTGCAGTCTTTCACGAGTCTGCTGGCCTTAAAGATATTAGCTGGACCTCTCTAATCTCTAAGCAGAGTACTTCCATTTGATGTAATAAAATTGCATTGGTGGAAGCTCGACTTGGTACCTAGAGGAAGTCTGCTTCTTAATCCGGCGCGAGTGGCAACACTCAACCCACTATTTCATAA
LF-A-O1_Seq588	273	0.000147092	1	0.714286	Fungi	Ascomycota	Dothideomycetes	Capnodiales	Capnodiales_fam_Incertae_sedis	Capnodiales_gen_Incertae_sedis	no identification	CACCAATCAAGCCTGGCTTGGTATTGGGCGACGGGGCCGTGAAACGCCCCGCGCCTTAATGACTCCGGCGAGACAGATCGAATCCTCAGCGTTGTGGTAAAAGGCCGCTGGCGAGACGGGATGTCCGTGCCGTTAAACAACCCCCCATTAAA
LF-A-IB1_Seq560	270	0.000145476	1	0.714286	Fungi	Basidiomycota	Cystobasidiomycetes	Cystobasidiales	Cystobasidiaceae	Cystobasidium	Cystobasidium_lysinophilum	AACTCTCAACCCCCCTATTTTGTAATGAGATGGGTGTGGGCTTGGATTATGGTTGTTGTCGGCGTAATTGCCGGCTCAACTGAAATACACGAGCAACCCCTTTGAAATAGACGGTTTGACTCGGCGTAATAATTATTTCGCTGAGGACGTCTTCTTCAAAAGTAAGCGGTGCTTCTAATGCGCTTTTAAAGCATCTTAAGC
SO2-S-IA3_Seq1346	269	0.000144937	5	3.57143	Fungi	Ascomycota	Dothideomycetes	Pleosporales	Lophiostomataceae	no identification	no identification	ACAAATTCAAGCTCAGCTTGGTGATGGGTGTCTGTCCCGCCTTTGCGCGTGGACTCGCCTCAAATGCAGTTGGCAGCTTGTTCCTCGGCTCTAAACGCAGCAGATTTGCGTCGGGCGTCGGGCGGACGGGCTCTCCAGTAAGCAAACCCCACA
LF-A-IC3_Seq579	268	0.000144398	2	1.42857	Fungi	Ascomycota	Sordariomycetes	Diaporthales	Diaporthaceae	Diaporthe	Diaporthe_baccae	CAACCCTCAAGCCTGGCTTGGTGTTGGGGCACTGCTTTCTAACGAGAGCAGGCCCTGAAATATAGTGGCGAGCTCGCCAGGACTCCGAGCGTAGTAGTTAAACCCTCGCTTTGGAAGGCCTGGCGGTGCCCTGCCGTTAAACCCCAACTTCTGAAA
VR2-A-IC2_Seq854	267	0.000143859	3	2.14286	Fungi	Basidiomycota	Agaricomycetes	Hymenochaetales	Tubulicrinaceae	Tubulicrinis	no identification	ATACCATCACCCCTCCGGCGCTTTCGAGCGCTCGGTGGGCGTGGATTTGGGGATCTGCTGGCCCTTCGCGGGTCGGCTTCCCTCGAATGCATTAGCGGTCGCTTGGTTCTGACCACGGTGTGATAACTATTTCACCTTGGGAGGGCCGCTCGGGCGTCGCTCACAGCCGTCTTCGGACAACCCATTTGTTA
LF-A-IC2_Seq943	265	0.000142782	3	2.14286	Fungi	Basidiomycota	Agaricomycetes	Hymenochaetales	Hymenochaetaceae	no identification	no identification	TTTATCTCAATCTCCTTGTCTTCTTAATTGAAGTCTCGGGGCTTGGATTTGGAGGTCTTGCTGGCAGTTATGTCGGCTCCTCTTAAATACATTAGTTGGACTTTGGTTCGCGTTACTGGTGTAATAGATTTATGTTCGCCAGACGCTTGCCTAATGGGTCTGCTTCTAATCGTCTTCGGACAAGGTCTTTGACCTTCTTGACAC
VR-A-IB2_Seq549	264	0.000142243	1	0.714286	Fungi	Ascomycota	Dothideomycetes	Tubeufiales	Tubeufiaceae	Helicosporium	no identification	CAACCCTCAAGCTTCTGCTTGGTATTGGGCTTTTCGTCCGCCTTAAGGACGTGCCTGAAACTCATAGGCGGTTATACCCAACTCCCTTGCGTAGTTATTTTATTTTCCTCGCTCTGGGTGATTTTTTTTGGGTGTGACTCGCCTGAGAACCTATTTTACTTTTTTAAAG
LF2-A-IC2_Seq826	263	0.000141704	3	2.14286	Fungi	Basidiomycota	Agaricomycetes	Hymenochaetales	no identification	no identification	no identification	ACATATCAACCCCAGTTGGATTTGAAATCTGACTGGTGGCTTGGACTTGGGGGCTTGCTGGCCGTTTTGATTCGGTCGGCTCCCCTTGAATGCATTAAGCTTAGACTTGTTCTATGGGCTACATGGCGTGATAACTATCTACGCTTTGTATTGTCTGTGGGATGTTCATGAGTCTGGCTTCTAATCGTCCTCTGGACAATTACTTTACG
VR-A-IB3_Seq474	261	0.000140627	1	0.714286	Fungi	Ascomycota	Sordariomycetes	Xylariales	no identification	no identification	no identification	CGACCATCAAGCCTCAGTTGCTTGGTTTTGGGAGCCTACCTCTGGGTAGCTCCTCAAATGGAGTGGCGGAGTCGTGCCGACCCCAAGCGTAGTAATCTTTTCTCGCTTCAGGTGCCGGTGCTGACGTCCTGCCGTTAAACCCCCCTATTTTTAACAG
LF2-S-IB3_Seq919	260	0.000140088	2	1.42857	Fungi	Ascomycota	Eurotiomycetes	Chaetothyriales	Herpotrichiellaceae	Exophiala	no identification	TCACCCCTCAAGCCCCCCTTCTTAATTGAACCCGGCTTGGTGTTGGACGGTTTGGTGTCGGCAACGTCACCCCTCCCAAAGACAATGACGGCGGCTTCGTGAGACCCCCGGTACACTGAGTTCCTCACCGAACACGTACTGGATCAAGGGTAGACGGGGCCCCGGTCGACCTCCCCTCACCGGGAGATTATTTTTTCA
LF-A-IC1_Seq556	259	0.000139549	2	1.42857	Fungi	Basidiomycota	Agaricomycetes	Hymenochaetales	Tubulicrinaceae	Tubulicrinis	no identification	AAACCATCAACCCTGACTTTGCTCTTGCGAGTGTGGTCTGCGGCTTGGACTTGGGGGTGTTCTGCTGGCGCCGTGAGGCGTCGGCTCCTCCTGAATGTATTAGTGGTGGCCTTTGAGGTTCCTCTCGCGGCGTGATAATTATTTCGTCTCGATGGCCTCTTGAGTGGGACTCTGCTTCTTAACCGTCCGCACGGACAACCTCTTTCAA
SO2-V-IC1_Seq939	259	0.000139549	1	0.714286	Fungi	Ascomycota	Dothideomycetes	Pleosporales	Leptosphaeriaceae	Leptosphaeriaceae_gen_Incertae_sedis	Leptosphaeriaceae_sp	GTACCTCAAGCTCTGCTTGGTGTTGGGTGTTTGTCCAGCCTCTGTGGCTAGACTCGCCTTGAATACATTGGCAGCTAGAGCGTTGGCTTTGGAGCGCAGCACAATTTGCGTCCCTAGCTGAGGCTATAGCACCCATGAAGCTACCATAAC
LF2-D-O1_Seq612	256	0.000137933	14	10	Fungi	Basidiomycota	Tremellomycetes	Tremellales	Cryptococcaceae	Kwoniella	no identification	AAACCTCAATCCCTCCGGTTTTTACGAACCGGTTGGACTTGGATTTGGGTGTTGCCGCGGCTCACGCCGTCGGCTCGCCTTAAAAGTGTTAGTGGGACGGTAAACACCCGTCAGCCTGGCGTAATAAGTTTCGCTGGGCCTCTGGGGTCGTTTGACGGCTTGCTCATAACAAACCATTTTCTATGAC
VR2-A-IA3_Seq869	256	0.000137933	5	3.57143	Fungi	Basidiomycota	Agaricomycetes	Agaricales	Agaricales_fam_Incertae_sedis	Agaricales_gen_Incertae_sedis	Agaricales_sp	CATTCTCAACCATTGGATTTGTTTTCGATGGGTTGGACTTGGGGGTGTGTGCCGGCCCTAAAGGTCGGCTCCCCTTAAATGCATTAGCTGGTTGCCCCTCTCGCGTCGACTTGGTGTGATAAATCTTACTTTGCGCCGTTTTTGACGTGGATGTCTTTTGGGTGGCTGCTTTCTAACCGTCCCTTGTGGACAACGATAAAATCCCCTCTTCGGAGGGCTTTTTTTGACCTC
SO2-A-IA3_Seq775	254	0.000136855	4	2.85714	Fungi	Basidiomycota	Agaricomycetes	Russulales	Peniophoraceae	Peniophora	no identification	ACTCCTCCACCCTCTACCTTTTTCGAAGGGCATTGGGCTGGGATTTGGGAGCTTGCGGGTCCCTGGCCGATCCGCTCTCCTTGAATACATTAGCGAAGCCCTTGCGGCCTTGGTGTGATAGTCATCTACGCCTCGGCTTAGCGAACATACGGGAATCGCTTCCAACCGTCTCGCAAGAGACAACGACTACCA
SO-A-IC2_Seq497	253	0.000136316	1	0.714286	Fungi	Ascomycota	Pezizomycetes	Pezizales	Pezizaceae	Iodophanus	no identification	CGTCTTCTCAAGCTCTTTTGCTTGGATAACATTGGATCAGCAATACAAGCTCCTTTTGGGGTCTGTGTGCCTTCCAGAAATTAATAGGCGGTACGGTTCTAGCAAACCAGACGTAATAATATTCTTATCTATCGTTAATTTGTTTAAACTGTTGCTTGCCTTCTAATCCACATCTTTTTCA
SO2-A-IB1_Seq1199	253	0.000136316	2	1.42857	Fungi	Ascomycota	Leotiomycetes	Helotiales	Helotiaceae	no identification	no identification	AAACCAATCCAGCTCGCTGGGTCTTGGGCTCTCGCCTCCGGGCGGGCCTTAAAATCAGTGGCGGCGCCATCCGGCTCTAAGCGTAGTAATACTCCTCGCTACAGAGCTCCGGGTGGAGGCTTGCCAGCAACCCTCAATTTTATCA
SO2-A-IB2_Seq997	252	0.000135777	4	2.85714	Fungi	Ascomycota	Dothideomycetes	Pleosporales	no identification	no identification	no identification	GTACCCTCAAGCCTTGCTTGGTGTTGGGCGTTTGTCCTTTGGGACTCGCCTTAAAAAGATTGGCAGCCGGCATATTGGTTCGGAGCGCAGCACAAATTGCGGTCTCTCCATGAATGTCGGCATCCATGAAGCCCACTTCTCAC
VR-A-IC2_Seq483	251	0.000135239	1	0.714286	Fungi	Ascomycota	Leotiomycetes	Helotiales	Hyaloscyphaceae	Brunnipila	no identification	TAACCAATCCAGCTTGCTGGGTCTTGGGCTGCGCCTCCCTGGCGGGCCTTAAAAACAGTGGCGGTGCTCTTCAGCTCTACGCGTAGTAATTTCTCTCGCGATTGGGCCTGGAGGGATGCTTGCCAACAACCCCCAATTTTTTTA
LF2-A-IB3_Seq944	250	0.0001347	1	0.714286	Fungi	Ascomycota	Dothideomycetes	Pleosporales	Pleosporaceae	Curvularia	Curvularia_tuberculata	GTACCCTCAAGCTTTGCTTGGTGTTGGGCGTTTTTGTCTTTGGCTACAGCCCGAAGACTCGCCTTAAAACGATTGGCAGCCGGCCTACTGGTTTCGCAGCGCAGCACATTTTTGCGCTTGCAATCAGCAAAAGAGGTTGGCGATCCATCAAGTCTTACTTTCTCAC
LF2-S-IB3_Seq649	250	0.0001347	6	4.28571	Fungi	Ascomycota	Saccharomycetes	Saccharomycetales	Phaffomycetaceae	Cyberlindnera	Cyberlindnera_jadinii	CTCTCTCAAGATCCTCTAGGGGACTTGGTATTGAGTGATACTCTGTGTTAACTTGAAATACTCTAGGCAGAGCTCCCCCTAGAAATCCTCTGGGCCGAAATAATGTATTAGGTTCTACCAACTCGTTATTTTCCAGACAGACTTCCAGGCAGAGCTCGGCTGAACAACCTTTCTAA
LF-A-IC1_Seq1009	246	0.000132545	2	1.42857	Fungi	Basidiomycota	Agaricomycetes	Polyporales	Fomitopsidaceae	Fomitopsidaceae_gen_Incertae_sedis	no identification	AATCATCAACTCTATTTACTTTTGTGAATAGGGCTTGGACTTGGAGGTTTTGCCGGTACTTGTGATCGGCTCCTCTTGAATGCATTAGCTTGAACCTTTGTGGATCAGCTTATCGGTGTGATAATTGTCTACGCCGTTACTGTGAAGCATATATTAAAGGGCTCGGCTTCTAATCGTCCTTTACGGGACAATAACTTTGAC
SO2-A-IA1-rep1_Seq917	246	0.000132545	7	5	Fungi	Ascomycota	Dothideomycetes	no identification	no identification	no identification	no identification	CACCACTCAAGCCTGGCTTGGTATTGGGCCCCGCGGGTCAACCGCGCGCCCTAATGTCCTTCGGCTGGACCGCCCGTCTCTAAGCGTTGTGGCTAAAACTATCCGCTTGCGAGACCGGGGGGTGACCCGGCCGTTAAATAACCCACACCAAA
LF2-A-IC2_Seq868	244	0.000131467	4	2.85714	Fungi	Basidiomycota	Agaricomycetes	Cantharellales	Ceratobasidiaceae	Ceratobasidiaceae_gen_Incertae_sedis	Ceratobasidiaceae_sp	GAATTCTCAACTCTCAAGTTTCTTGAAGCTTGACGAGCTTGGACCTGGAGGTTGTGTCGGCTTTTGTCAGTCGACTCCTCTGAAATGCATTAGCGTGAACCTTACGGATCGCCTTCAGTGTGATAATTATCTGCGCTGTGGCTGTGAAGTATTTGTGTGTTCATGCTTACAGTCGTCTCTTAGAGACAGCTTTTTAAC
LF2-V-IC1_Seq739	244	0.000131467	4	2.85714	Fungi	Basidiomycota	Microbotryomycetes	Sporidiobolales	Sporidiobolaceae	Rhodotorula	Rhodotorula_diobovata	AATCTTCAACCCACCTCTTTCTTAGTGAATCTGGTGGTGCTTGGTTTCTGAGCGCTGCTCTGCTTCGGCTTAGCTCGTTCGTAATGCATTAGCATCCGCAACCGAAACTTCGGATTGACTTGGCGTAATAGACTATTCGCTGAGGATTCCAGACTTGTTCTGGAGCCGAGTTGGGTTAAAGGAAGCTTCTAATCCTAAAGTCTATTTTTTG
LF2-S-IB3_Seq898	241	0.000129851	8	5.71429	Fungi	Basidiomycota	Agaricomycetes	Agaricales	Omphalotaceae	Gymnopus	Gymnopus_quercophilus	AATTCTCAACTTCAACAGTTTGTAATGAACTTGTCGAAGATTGGATGTGGAGGTTTGCTGGCGTCTTTGGACATTCGGCTCCTCTTAAATGTATCAGTGGAACCCGTTTATTGGACCATCCTTGGTGTGATAATTATCTACGCTTTGGTGTGTACAATTAACTCTATAAGTACTTCAGGAAGCACTTCGGTGTTAACTGGTTTTGACTTTTGCATTGGTGTGCTTAGTCTGGCTTATTAGAGTAGGGATTATCTGCTCTCTAACTGTCTGTGTATTGCGGACAATTACTTGACT
SO2-A-IA3_Seq575	241	0.000129851	9	6.42857	Fungi	Basidiomycota	Agaricomycetes	Polyporales	Phanerochaetaceae	Phanerochaete	Phanerochaete_chrysosporium	TATTCTCAACCTTCATAACTTTTTTGGTTATCGAAGGCTTGGACTTGGAGGTTTGTGCTGGCTTCTCGTTAAGCCGGCTCCTCTTAAATGCATTAGCGTGAGTGTAACGGATCGCTTCGGTGTGATAATTATCTGCGCCGTGGTCGTGAAGTAACATAAGCTTGCGCTTCTAACCGTCCTTCAGTTGGACAACTTACCCCTGAC
SO2-V-IB1_Seq1105	241	0.000129851	5	3.57143	Fungi	Basidiomycota	Agaricomycetes	Agaricales	Psathyrellaceae	Hormographiella	Hormographiella_verticillata	CATTCTCAACCTCACCCGTTTTCTGAACGGGGTCGAGGCTTGGATGTGGGGGTTTGTGCAGGCTGCCTTCACTGGCGGTCTGCTCCCCTGAAATGCATTAGCGAGGTTCATGCTGAACTTCCGTCTATTGGTGTGATAATTATCTACGCCGTGGACGAGGATCAGACTCGCTTCTAACCGTCCGCGAGGACAATACCTTGACA
SO-A-IA2_Seq1771	240	0.000129312	6	4.28571	Fungi	Basidiomycota	Cystobasidiomycetes	Cystobasidiomycetes_ord_Incertae_sedis	Buckleyzymaceae	Buckleyzyma	Buckleyzyma_salicina	AACTCTCAACCCCACTATTTTGTAATGAAATAGGTCGTGGGCTTGGTTTATGGTTGTTGCTGGCTTTACCGTCAGCTCGACTGAAATATACGAGCTACCCAATTCAACTTTGAATTAGACGGTTTGACTCGGCGTAATAATCTATTTCGCTGAGGACGTCTTCATCAAATTTAATGATAGTGGTGCTTCTAACGCATTAGCAATTTAAGC
VR-A-IB1_Seq393	237	0.000127695	2	1.42857	Fungi	Ascomycota	Eurotiomycetes	Eurotiales	Aspergillaceae	Talaromyces	Talaromyces_cecidicola	CTGCCCTCAAGCACGGCTTGTGTGTTGGGTGTGGTCCCCTCCCTGGCGGGGGGACCTGCCCGAAAGGCAGCGGCGACGTCGCGTCCGGTCCTCGAGCGTATGGGGCTTTGTCACTCGCTCGGGAAGGACCTGCGCACGTCTGTCACAACTGTATTTTTTACCAC
LF-A-IB2_Seq468	235	0.000126618	7	5	Fungi	Basidiomycota	Tremellomycetes	Cystofilobasidiales	Cystofilobasidiaceae	Cystofilobasidium	no identification	AACTCTCACCTCCAGCCTTCTTTAATTAGAGGTGTTGGGGCGTGGACGTGAGTGCTGCTGGTGCCCTGGTTGCATCGGCTCACTTGAAATATGTTAGCTGACTCCTCTAGAGGTGGTTCTACTCGACGTGATAAGATCTCCGTCGAGGACAGTGCAACTTGTTGTGCTGGCCGCTCCTAGCAGTTGACGTCGCTTCTAATTAGCGCAGACTTCGAGTGCTGGCAACTTTTGACA
VR2-V-IA3_Seq857	235	0.000126618	7	5	Fungi	Ascomycota	no identification	no identification	no identification	no identification	no identification	CAACCTTCAAGCCTGGCTTGGTGTTGGGCGCTGTCCCGCCCCCGCGCGCGGACTCGCCTCGAATGAATTGGCAGTCGCACCCTCCGAGCCGCGAGCGCAGCACAAGTCGCGCCCGCCGGCCCGCTGGGACGGACGCTCCACAAGACCCCCCCAAAG
LF-A-IC2_Seq691	234	0.000126079	1	0.714286	Fungi	Ascomycota	Sordariomycetes	Phomatosporales	Phomatosporaceae	Phomatosporaceae_gen_Incertae_sedis	no identification	CAACCCCTCAGGCCCTGGTGCCTGGCGTCGGGGCGTTCCCTCTCCCGTAGGGGGAACCCCTTAGAAACAGTGGCGGGCCCGCCGCGGCTCCGAGCGCAGTAGTAAAATTCTCGCTTAGGAGGTCCGTGGTGGGTTTCCCGGCCGTTAAACCGGACTCTTCGGAGACCATCTTTACAA
LF-A-O2_Seq524	234	0.000126079	1	0.714286	Fungi	Basidiomycota	Microbotryomycetes	Sporidiobolales	Sporidiobolaceae	Rhodotorula	no identification	AATTCTTCAACCCACCTATTTCTTAGTGAATCAGGCGGTGTTTGGATTCTGAGCGCTGCTGGCCTCACGGCCTAGCTCGCTCGTAATGCATTAGCATCCGCAATCGAACTTCGGATTGACTCGGCGTAATAGACTATTCGCTGAGGATTCTGGTCTCTGACTGGAGCCGGGTGAGATTAAAGGAAGCTACTAATCCTCATGTCTATCTTGAG
LF-D-O2_Seq952	234	0.000126079	1	0.714286	Fungi	Ascomycota	Dothideomycetes	Pleosporales	Coniothyriaceae	Coniothyrium	no identification	GTACCCTCAAGCTTTGCTTGGTGTTGGGCGTCTTGTCCCGCGTTTGCGTGTGGACTCGCCTTAAAGCGATTGGCAGCCGGCATATTGGCCTTGGAGCGCAGCACATTTTGCGCTTCTGGTCCTAAATGTTGGCGTCCATTAAGTACAATTTTTGC
VR2-A-IC2_Seq878	234	0.000126079	1	0.714286	Fungi	Basidiomycota	Agaricomycetes	Corticiales	Corticiaceae	no identification	no identification	ATCTCTCAACCTATCAGATTGCAAAATCGAAGTAGTGTTGGACTTGGAGGCTTGCTGGCCTAGTCAGCTCCTCTCAAATGCATTAGCTATGGATCGCGCGGCGATTAGATCTACGGTGTGATACATGTCTTACCAATGGATCGAAAGCTATAATCACCGCTTCGGCAGTGTATACTTTACTGTGTACCGTGTGATGAGTGAATACAAAGCTTCTAATCGTCTGTAATGGACAACTCTTTTTGAC
LF-A-IB2_Seq689	233	0.00012554	5	3.57143	Fungi	Basidiomycota	Agaricomycetes	Agaricales	Psathyrellaceae	Coprinellus	Coprinellus_micaceus	AATTCTCAACCTCACCCGTTTTCTGAACGGTACCCGAGGCTTGGATGTGGGGGTTTGTGCAGGCTGCCTCAGCGCTGGTCTGCTCCCCTGAAATGCATTAGCGAGTTCATACTGAACCTCCGTCTATTGGTGTGATAATTATCTACGCCGTGGACTGGGTTTAGACTCGCTTCTAACCGTCCGCAAGGACAATACCTTTGACA
SO-D-O3_Seq973	233	0.00012554	2	1.42857	Fungi	no identification	no identification	no identification	no identification	no identification	no identification	GTACCTTCAAGCTCTGCTTGGTGTTGGGTGTTTGTCCTGCAAAGGACTCGCCTTAAAAGTATTGGCAGCCGGCATACTGGTCTCGGAGCGCAGCACAATTTGCGCTCTTATTCCTGAATACTGGCGTCCATGAAGTCTCAAATTTCAC
LF2-A-IA3_Seq1032	232	0.000125001	1	0.714286	Fungi	Ascomycota	Dothideomycetes	Pleosporales	Phaeosphaeriaceae	no identification	no identification	GTACCTTCAAGCTTTGCTTGGTGTTGGGCGTTTTGTCTTTTTTTACAAAGACTCGCCTTAAAGTAATTGGCAGCCAGTGTTTTGGTAGTAAGCGCAGCACATTTTGCGTCTTAGTCCCTTGACAGCGGCATCCATAAAGCCTCTTTCTCAC
VR2-A-IC2_Seq832	232	0.000125001	1	0.714286	Fungi	Basidiomycota	Agaricomycetes	Agaricales	Tricholomataceae	Tricholomataceae_gen_Incertae_sedis	Tricholomataceae_sp	AATTATCAACCTCTTCAGTTTGTTTATACACATTTTGAATTGGCTTGGATATGGGAGTTGCGGGCTTCTCAGCAAGTCGGCTCTTCTTAAATGCATTAGTGGAACTTTGTTTGTTGACCATCATTGGTGTGATAATTATCTACGCCATTTCTGATGTGAAGCACTGTTCAGCTTCTAACCGTCTATTATTGACTTTGATTGACT
VR-A-IC2_Seq573	231	0.000124463	1	0.714286	Fungi	Basidiomycota	Agaricomycetes	Polyporales	Meripilaceae	Meripilaceae_gen_Incertae_sedis	no identification	TATTCTCAATTCTCTCAGCTTTTGCTGGGATGATATTGGACTTGGAGGTTATTGCCGGTATCCTTGTGAGATCGGCTCCTCTCAAATGCATCAGTGTGAATATTCACTTCATACTCAGTGTGATAATTATCTACGCTGTGCGTGAGTGATGGGACTTCATGCTTCAAACTGTCGCGAGACAATCTCTTTGAC
SO2-V-IC1_Seq803	228	0.000122846	8	5.71429	Fungi	Basidiomycota	Tremellomycetes	Cystofilobasidiales	Cystofilobasidiaceae	Cystofilobasidium	Cystofilobasidium_macerans	AACTCTCACCTCCAGCCTTCTTTAATTAGAGGTGTTGGGGCGTGGACGTGAGTGCTGCTGGTGCCCTGGTTGCATCGGCTCACTTGAAATACATTAGCTGAATCCTCTAGAGGTGGTTCTACTCGACGTGATAAGATCTCCGTCGAGGACAGTGCAACTTGTTGTGCTGGCCGCCGCTAGCAGTTGATACGCTTCTAATTAGCGCAGACTTCGAGTGCTGGCAACTTTTGACA
VR2-S-IC1_Seq1329	227	0.000122307	4	2.85714	Fungi	Ascomycota	Saccharomycetes	Saccharomycetales	Debaryomycetaceae	Lodderomyces	no identification	CTCCCTCAAACCCCCGGGTTTGGTGATGAGCAATACGCCAGGTTTGCTTGAAAGTTAGGAGGAGTATTTATAACAATGTATTAGGTCTAACCACTCCATTGTGCTTAATAAAGGCTCCAATCTATATTTCAAA
LF-A-IC4_Seq594	226	0.000121769	4	2.85714	Fungi	Fungi_phy_Incertae_sedis	Fungi_cls_Incertae_sedis	Fungi_ord_Incertae_sedis	Fungi_fam_Incertae_sedis	Fungi_gen_Incertae_sedis	Fungi_sp	TAAACCTTCACCCCTGCTTTTGTCTAGTACAAGGACAGGTTGGTGCTTTGGGCGTCTGCCGTTTACTCTGGCTCGCCTTAAATGTCTAAGTGGATTTTGCGTGATTAAGTCTTCGCAGAGATGTCCACTCTAATCAAACCTTTATA
LF-So-O1_Seq461	226	0.000121769	4	2.85714	Fungi	Ascomycota	Eurotiomycetes	Eurotiales	Aspergillaceae	Penicillium	Penicillium_tropicum	CTGCCCTCAAGCACGGCTTGTGTGTTGGGCCCCGTCCCCCCCGCGCCGGGGGGACGGGCCCGAAAGGCAGCGGCGGCACCGCGTCCGGTCCTCGAGCGTATGGGGCTTCGTCACCCGCTCTTGTAGGCCCGGCCGGCGCCAGCCGACCCCCAACCTTTATATTTTCTCA
LF2-A-O1_Seq1052	226	0.000121769	4	2.85714	Fungi	Ascomycota	Eurotiomycetes	Eurotiales	Aspergillaceae	Aspergillus	Aspergillus_japonicus	CTCCCCTCCAGCCCCGCTGGTTGTTGGGCCGCGCCCCCCCGGGGGCGGGCCTCGAGAGAAACGGCGGCACCGTCCGGTCCTCGAGCGTATGGGGCTCTGTCACCCGCTCTATGGGCCCGGCCGGGGCTTGCCTCGACCCCCAATCTTCTCA
SO2-A-IA3_Seq1203	226	0.000121769	2	1.42857	Fungi	Ascomycota	Dothideomycetes	Pleosporales	Phaeosphaeriaceae	Dematiopleospora	Dematiopleospora_salsolae	GTACTCTCAAGCTCTGCTTGGTATTGGGTGCTTGTCCTCTCCTTTGTAGTGGACTCACCTTAAATTCATTGGCAGCCAATGTATTGGTCTTGAAGCGCAGCACATTTTGCGTCTCTAGCTGATAATCATTAGCGTCCATAAGTATAATTAACAC
LF2-A-IC2_Seq1083	225	0.00012123	6	4.28571	Fungi	Basidiomycota	Agaricomycetes	Hymenochaetales	Rickenellaceae	Sidera	Sidera_vulgaris	AATCATCAACCCCCTACAATTTGTTTTGTTGGGAGGCTTGGAATTGAGGGTTCTTGTCGGAGGTTACTTCGACTCCCTCGAAAGTCATTGGCTTCCGGTGAACCCTTCGTTGGCGTGATAGGCAATATCTACGTCTGTGCGGGCGGGGACGTCGGCGCCTTGTGGAAACTACTTTTTTTC
VR-D-O_Seq1106	225	0.00012123	3	2.14286	Fungi	Ascomycota	Dothideomycetes	Mycosphaerellales	no identification	no identification	no identification	CACCAATCAAGCCTGGCTTGGTATTGGGCGTCGGGAGACCCCGCGCCCCCAATTCATCGGCTGGACGGTTCGAATCTCAGCGTTGTGGTCATTCAATTCGCTGGCGAGGACGACCGGACGCGCCGTTAAACCTCTCATCACA
LF2-D-O2_Seq1474	222	0.000119613	9	6.42857	Fungi	Basidiomycota	Microbotryomycetes	Sporidiobolales	Sporidiobolaceae	Rhodotorula	Rhodotorula_glutinis	AATCTTCAACCCACCTCTTTCTTAGTGAATCTGGTGGTGCTTGGTTTCTGAGCGCTGCTCTGCTTCGGCTTAGCTCGTTCGTAATGCATTAGCATCCGCAACCGAACTTCGGATTGACTTGGCGTAATAGACTATTCGCTGAGGATTCTAGTTTACTAGAGCCGAGTTGGGTTAAAGGAAGCTCCTAATCCTAAAGTCTATTTTTTG
LF2-D-O1_Seq1258	221	0.000119075	9	6.42857	Fungi	Basidiomycota	Agaricomycetes	Agaricales	Psathyrellaceae	Coprinellus	Coprinellus_micaceus	AATTCTCAACCTCACCCGTTTTCTGAACGGTTCTCCGAGGCTTGGATGTGGGGGTTTGTGCAGGCTGCCTCAGCGCGGTCTGCTCCCCTGAAATGCATTAGCGAGTTCGTACTGAGCTCCGTCTATTGGTGTGATAATTATCTACGCCGTGGACAGGGTTTAGACTCGCTTCTAACCGTCCGCAAGGACAATACCTTTGACA
LF2-V-IB1_Seq1008	221	0.000119075	1	0.714286	Fungi	Basidiomycota	Agaricomycetes	Polyporales	Polyporales_fam_Incertae_sedis	Polyporales_gen_Incertae_sedis	no identification	AGTTCTCAAACTCTCAGCTTTGCGGCTGACCGTTTGGAGTTGGAGCCTGTCGGCGAGAGTCGACTGCTCTGAAATGTATTAGCCATTACCACGATCGGCTGAAGTGTAATAAATCTTTGTTCACTAAAGTCGATTTACGGTGAAGGCTCATAGAAACCCCTTTATTCAC
LF2-S-IB3_Seq1048	219	0.000117997	1	0.714286	Fungi	Ascomycota	Dothideomycetes	Pleosporales	Parabambusicolaceae	Neoaquastroma	Neoaquastroma_krabiense	GTACCTTCAAGCTATGCTTGGTGTTGGGCGATTGTCCGGCCTCTGCGCCTGGACTCGCCTCAAAGTCATTGGCAGCCGTCGTCGAAGTAGGAGCACGCAGCACATATTGCGAGCAACCACCCCGACCGCGGCGTCCACAAGCACTTCTCAC
LF2-So-O1_Seq381	219	0.000117997	1	0.714286	Fungi	Ascomycota	Eurotiomycetes	Chaetothyriales	no identification	no identification	no identification	TCCTCCCTCAAACCTCGGGTTTGGTGTTGGACCCAAGTTGTGCGATGAACAACTGGTCTCAAAGACAATGACGGCGTCCGTGGGACCCTCGGTGCAACGAGCTTCAAGGAGCACGCGTCGAGTTTTAAAAGGACCCTCCGGGCCGATCTACCTCTCTTTCTCA
VR2-A-O1_Seq1562	217	0.000116919	5	3.57143	Fungi	Ascomycota	Dothideomycetes	Pleosporales	Pleosporaceae	Stemphylium	no identification	GTACCCTCAAGCTTTGCTTGGTGTTGGGCGTCTTTTTGTCTCTCACGAGACTCGCCTTAAAACGATTGGCAGCCGACCTACTGGTTTCGGAGCGCAGCACAATTCTTGCACTCTGAATCAGCCTTGGTTGAGCATCCATCAAGACCACATTTTTTAAC
SO-A-IA2_Seq1107	216	0.000116381	2	1.42857	Fungi	Ascomycota	Eurotiomycetes	Chaetothyriales	Paracladophialophoraceae	Paracladophialophora	Paracladophialophora_carceris	TCACCCCTCAAGCCCAGCTTGTCGTTGAACACGGCGACATTCGGTTGTCGCCCGTTCCAAAGATAATGACGGCGTCTGTGAGGACTCCAGTACACTGAGCTTTCGGGCACGTACTTGGCTAGAAATCCAGACCCGGTCTTTTTTACTTTATGTATTTTCTAA
LF-A-IA3_Seq680	215	0.000115842	8	5.71429	Fungi	Ascomycota	Eurotiomycetes	Eurotiales	Aspergillaceae	Talaromyces	Talaromyces_bannicus	CTGCCCTCAAGCACGGCTTGTGTGTTGGGTGCGGTCCCCCCGGGGACCTGCCCGAAAGGCAGCGGCGACGTCCGTCTGGTCCTCGAGCGTATGGGGCTTTGTCACTCGCTCGGGAAGGACCTGCGGGGGTTGGTCACCACCATATTTTACCAC
LF-A-IB3_Seq741	214	0.000115303	2	1.42857	Fungi	Basidiomycota	Agaricomycetes	Polyporales	Polyporales_fam_Incertae_sedis	Polyporales_gen_Incertae_sedis	no identification	AATCATCAACCGTCCGTCCTTTGTTGGATGTGTGGCGGCTTGGACTTGGAGGCTTATGCTGGTTTCTTAACGGGATCGGCTCCTCTTGAATGCATTAGCTTGAACCTATGCTGTATCGGCTGTTCGGTGTGATAATTGTCTACGCCGTGGCTGTGAGGCCCGTTGAAAGACGGTGGTAGGATCAGCTTCTAACCGTCCCTGCGAACGGGACAACATCTTAATTGAC
VR-A-IC2_Seq512	213	0.000114764	1	0.714286	Fungi	Basidiomycota	Agaricomycetes	Agaricales	Clavariaceae	Mucronella	Mucronella_sp	AACAATCAATCTCATTTGCTTCTTGTAGGCAAATGTGACTTGGACTGTGAGAGGTTGCTGGTGTGTCAAACACTGGCTCTCTTCAAATTGATTAGCAAGTGCCGTCGCCTTGGCTTTAGATTGATAAACATGTCTATCTGCTGCTTGTGTGATTGGTCTGCTTCCAACCGTCCTTCGTGGACTGTCCCTTGGGGCATTTTTGA
LF2-S-IA2_Seq811	212	0.000114225	8	5.71429	Fungi	Basidiomycota	Tremellomycetes	Tremellales	Cryptococcaceae	Cryptococcus	Cryptococcus_uniguttulatus	AACTCTCAAACTCTTGTTTTGGATGCAAATCCTTGCTTGAGTTTGGACTTGGGTGTTTGCCGGTGATGAACCGACTCGCCTTAAACATATTAGCTGGACTTGTCTATATGACTGGTTTGACTTGGCATAATAAGTATTTTGCTAAGGACATCTTCGGATGGCCAGTACCTAGGCTCTGTGTCTGCTAACTAAACCATCACTTGGAGTGCATCTTTATGGTGTTGCTTCCTGTGTATACTTTGAC
LF2-S-IA1_Seq3919	211	0.000113687	7	5	Fungi	Basidiomycota	Cystobasidiomycetes	Cystobasidiales	Cystobasidiaceae	Cystobasidium	Cystobasidium_ritchiei	AACTCTCAACCCCCCTATTATTGTAATGAGATGGGCGTGGGCTTGGATTATGGTTGTCTGTTGGCGTAATTGCCGGCTCAACTGAAATACACGAGCAACCCTACTGAAATAAACGGTTTGACTTGGCGTAATAATTATTTCGCTAAGGACGTTTTCTTCAATTATAAGAGGTGCTTCTAATTCGCTTCTAATAGCATTTAAGC
LF2-D-O1_Seq1084	210	0.000113148	9	6.42857	Fungi	Ascomycota	Saccharomycetes	Saccharomycetales	Dipodascaceae	Galactomyces	Galactomyces_sp	CTCTCTTGGAATTGCATTGCTTTTCTAAAATTTCGAATCAAATTCGTTTGAAAAACAACACT
SO2-A-IB2_Seq768	206	0.000110993	5	3.57143	Fungi	Ascomycota	Sordariomycetes	Hypocreales	Hypocreales_fam_Incertae_sedis	Acremonium	no identification	CAACCCTCAGGACCCGTTCGCGGGACCTGGCGTTGGGGATCAGCCCTCCGGGGCTGGCCCTGAAATCTAGTGGCGGTCCTCTCGCGACCTCCTCTGTGCAGTAGTAATACCTCGCAGCTGGAAAGCGTAAGGGCCACGCCGTAAAACCCCCTACTTCTCAA
VR2-A-IB1_Seq1013	206	0.000110993	1	0.714286	Fungi	Ascomycota	Leotiomycetes	Erysiphales	Erysiphaceae	Podosphaera	Podosphaera_ampla	ACACCCCTCAAGCCTCGCTTGGTCTTGGGGCCCGCCGACCTGGCGGCCCCTAAACGTAGTGGCGGTCCCGTTGTGCTCTCCGCGTAGTCACGTATCTCGCGACAGGGCGGCGACGGAACCTGCCAGAACCCCCAAGTTTTTTCT
LF2-A-IC2_Seq1161	204	0.000109915	4	2.85714	Fungi	Ascomycota	Eurotiomycetes	Eurotiales	Aspergillaceae	Aspergillus	Aspergillus_fumigatus	CTGCCCTCAAGCACGGCTTGTGTGTTGGGCCCCCGTCCCCCTCTCCCGGGGGACGGGCCCGAAAGGCAGCGGCGGCACCGCGTCCGGTCCTCGAGCGTATGGGGCTTTGTCACCTGCTCTGTAGGCCCGGCCGGCGCCAGCCGACACCCAACTTTATTTTTCTAA
LF2-A-O1_Seq1605	204	0.000109915	8	5.71429	Fungi	Basidiomycota	Pucciniomycetes	Helicobasidiales	Helicobasidiaceae	Helicobasidiaceae_gen_Incertae_sedis	Helicobasidiaceae_sp	ATACCTCAATCTCCATCTTTTCTTCGGATTGATGGGTGACTTGGATGTTGAGCCCTGCTGGTATGCTATATCAGCTGGCTTTAAACTTATTAGCCGGCTCTGTACTGGATCGGTTTGACTCGACGTGATAATATTATCGTTGAGGATGCATGTCTCATGCAGCCGGAAAGTATCAAAGCAGCTTCTAGCTTGCCTTTAGTGCACTTTTACAT
SO2-A-IA3_Seq1375	204	0.000109915	1	0.714286	Fungi	Basidiomycota	Agaricomycetes	no identification	no identification	no identification	no identification	AATCTTCAACCTATAAGCCTTTGCGGGGTTTGTAGGCTTGGACTTGGAGGCTCGTCGGCCTAACGGTCGGCTCCTCTTAAATGCATTAGCTTGATTCCTTGCGGATCGGCTCTCGGTGTGATAATTGTCTACGCCGCGACCGTGAAGCGTTTGGCGAGCTTCTAATCGTCTCGCATGAGACAATCTATTGAC
LF-A-IB1_Seq643	203	0.000109376	1	0.714286	Fungi	Ascomycota	Eurotiomycetes	Eurotiales	Aspergillaceae	Penicillium	no identification	CTGCCCTCAAGCACGGCTTGTGTGTTGGGCTTCGCCCCCCGTTCTTCGGGGGGCGGGCCCGAAAGGCAGCGGCGGCACCGCGTCCGGTCCTCGAGCGTATGGGGCTTTGTCACCCGCTCTGTAGGCCCGGCCGGCGCCCGCCGGCGACCCCAAATCAATCTATCCA
SO2-A-O1_Seq1124	202	0.000108837	3	2.14286	Fungi	Ascomycota	Saccharomycetes	Saccharomycetales	Trichomonascaceae	Wickerhamiella	Wickerhamiella_cachassae	CTCTCTCCACACCTAGTGGGTATTGGCACTCTACAAAGTGCTTAAAACAATCATGCGTATATGTTAACCACAATGTGCGCTTTAAACATTATAA
LF2-A-IB2_Seq1265	201	0.000108299	3	2.14286	Fungi	Ascomycota	Dothideomycetes	Pleosporales	no identification	no identification	no identification	GTACCTTCAAGCTTTGCTTGGTGTTGGGTGTTTTGTCCTCTCCTTGGTGTTTGGACTCGCCTTAAAACAATTGGCAGCCAGTGTTTTGGTATTGAAGCGCAGCACAAGTCGCGATTCTGACCTAATAACACTTGCATCCACAAGTCTTTTTTAAC
SO2-V-IC2_Seq935	201	0.000108299	1	0.714286	Fungi	Ascomycota	Dothideomycetes	Myriangiales	Myriangiaceae	Myriangium	no identification	CACCAATCAAGCCACGCTTGGTATTGGGCGCGCGGCCTCTGCTAGCCAGAGGCCCGCCCGAAATGCATCGGCGAGGAAACCGACCCCCGGCGTGTTAGATTTCTGAACGTCAGGAGCACCGGTGCCCTCCGCCGTACAATCTTTTTTTTATCAA
LF-A-IA3_Seq718	200	0.00010776	4	2.85714	Fungi	Ascomycota	Eurotiomycetes	Eurotiales	Aspergillaceae	Talaromyces	Talaromyces_columbinus	CTGCCCTCCAGCGCGGCTGGGTGTTGGGTGCTGTCCCCCCGGGGACACGCCCCAAAGGCAGTGGCGGCGCCGCGTCGGGTCCTCGAGCGTATGGGGCTCTGTCACCCGCTCGGGAAGGACTCGCCGGCGCCTGGTCTCCTTCAACTAATTTTCC
LF-A-IC3_Seq706	200	0.00010776	1	0.714286	Fungi	Ascomycota	Eurotiomycetes	Chaetothyriales	Chaetothyriales_fam_Incertae_sedis	Chaetothyriales_gen_Incertae_sedis	no identification	TCACCCCTCAAGCCCCCGGGCTTGGTGTTGGACGGCCGGTGGAGGCTTTCGAGCCTCTACCCCTCCTAAAGACAATGACGGCGGCCTCGCAGGAACCCCCGGTACACTGAGTTCTTTGACTGGACACGTACTGGATCAGGGCGCCCGAGGACCCGGTCACAAACCCATTTATTTTCTA
LF2-A-IC2_Seq996	200	0.00010776	1	0.714286	Fungi	Basidiomycota	Agaricomycetes	Trechisporales	Hydnodontaceae	Hydnodontaceae_gen_Incertae_sedis	Hydnodontaceae_sp	AGTCATCAACCCCAAGCGTTTTGTGCGTTTTGGCGGTTGGAGCTGGGGGCTTGCTGCCGCAAGGCTGCTCCCCTCAAATGCATCGGTTGGACCTGTGGGTCGAACTCGACTGGGCGTTGTACCATCCTCGCTCTTACCCGAGACGTTCCCCTTTGTCGCGTCCTTCCGCAGACCCCTGCCCGTTGGAGTTGGCGGTCAACACTTTTGAAA
LF-A-O1_Seq611	199	0.000107221	3	2.14286	Fungi	Basidiomycota	Agaricomycetes	Agaricales	Cystostereaceae	Cystostereaceae_gen_Incertae_sedis	no identification	AATTCTCAACCTTACCATTTTGTAATGAAATGTTGTAAGGCTTGGATTGTGGAGGTTTGCAGGCTTTTCATAGTCAGCTCCTCTGAAATGTATTAGCGGAGACTTGTAGGCTATCTCCCATGGTGTGATAATTATCTACGCCTTGGTTGTCTATGAAATGCTTTGCTTTCTAATCGTCTTGCAAAGGACAACTATCAAA
VR-A-O_Seq1427	198	0.000106682	4	2.85714	Fungi	Ascomycota	Dothideomycetes	Pleosporales	Phaeosphaeriaceae	Dematiopleospora	no identification	GTACTCTCAAGCTATGCTTGGTATTGGGTGCTTGTCCTCTCCTTTGTAGTGGACTCACCTTAAATTCATGGCAGCCAATGTATTGGTCTTGAAGCGCAGCACATTTTGCGCCTCTAGCTGATAATCATTAGCGTCCATAAGTAAATTTAACAC
LF2-A-IB3_Seq1019	197	0.000106143	3	2.14286	Fungi	Ascomycota	no identification	no identification	no identification	no identification	no identification	CACCAATCAAGCTCTGCTTGGCATTAGGTCTCTTCGCCCCCGGTCTCTTCTGACGGCGGGGCGGGCCTCAAACCCTTCGGCGGAGTCTCACTGACTTTGGGCGTAGCAGAATTTCTAAAACGTCAAGAGCAGCGGGCCTTCAGCCGCGAAAAACGGCGGTCGAGAGACCCCATATTTTCTCAAA
SO2-A-IB2_Seq1160	197	0.000106143	1	0.714286	Fungi	Ascomycota	Dothideomycetes	Dothideomycetes_ord_Incertae_sedis	Dothideomycetes_fam_Incertae_sedis	Dothideomycetes_gen_Incertae_sedis	no identification	AACCCTTCAAGCATTGCTTGGTGTTGGGCGCTTGTCCCGCCTCGGGCGCGGACTCGCCTTAAAAACATTGGCGGCCTGTGTATTGGCTTCGAGCGCAGCAGATTCGCGCCTTCGACCCAGCACACTGGCATTCCAGCAAGTTCTTTCACCCAA
VR-A-IC2_Seq742	197	0.000106143	2	1.42857	Fungi	Basidiomycota	Agaricomycetes	no identification	no identification	no identification	no identification	AATCATCAACCCCAGTTGGATTTGAAATTTGACTGGTGGCTTGGACTTGGGGGTTTGCTGGCCGTTTTGATTCGGTCTGGCTCCCCTTGAATGTATTAGCTTGGACTTGTTCCTAAGGCTTCATGGCGTGATAATTATCTACGCTTTGTACTGTCTGTGGAATATCTATGAGTCTAGCTTCTAACTGTCCTCTGGACAATCTTTCAAT
LF2-A-IC2_Seq933	196	0.000105605	1	0.714286	Fungi	Ascomycota	Dothideomycetes	Pleosporales	no identification	no identification	no identification	GTACCCTCAAGCTCTGCTTGGTGTTGGGTGTTTGTCCTCTCCCCAGTGTTTGGACTCGCCTTAAAATAATTGGCAGCCAGTGTTCTGGTATAGAAGCGCAGCACAAGTCGCGATTCTTATCAAATACTTGCGTCCACAAGCCTTTTTAAC
LF-A-IB1_Seq810	194	0.000104527	2	1.42857	Fungi	Ascomycota	Eurotiomycetes	Eurotiales	Aspergillaceae	Talaromyces	no identification	CTGCCCTCCAGCACGGCTGGGTGTTGGGCGCTGTCCCCCCGGGGACACGCCCCAAAAGCAGTGGCGGCGCCGCGTCGGGTCCTCGAGCGTATGGGGCTTTGTCACCCGCTCGGGAGGGACTCGGTCGGCGCTGGTCTTCCTTTTAGGCAGCCCTTCGGGGTGCGCCTCTTCC
SO2-S-IA3_Seq813	192	0.000103449	6	4.28571	Fungi	Ascomycota	Eurotiomycetes	Chaetothyriales	no identification	no identification	no identification	TCCTCCCTCAAACCCCGGGTTTGGTGTTGGACCCAAGTTGTGCATCTGAACAACTGGTCTCAAAGACAATGACGGCGTCCGTGGGACCCTCGGTGCAACGAGCTTCTAGGAGCACGCGTCGAGTTTCAAGGTCCTTCCGGGCCGGTCTCCTTTTTACTTTTCACAA
LF-A-IA3_Seq729	191	0.000102911	3	2.14286	Fungi	Ascomycota	Eurotiomycetes	Eurotiales	Aspergillaceae	Talaromyces	Talaromyces_radicus	CTGCCCTCCAGCACGGCTGGGTGTTGGGCGCTGTCCCCCCGGGGACACGCCCCAAAGGCAGTGGCGGCGCCGCGTCGGGTCCTCGAGCGTATGGGGCTCTGTCACCCGCTCGGGAGGGACTCGGTCGGCGCTGGTCTTCCCCCAGGCGGCCCTTTCGGGCTCGTCTCCTTCC
SO-A-IB1-rep2_Seq345	191	0.000102911	3	2.14286	Fungi	Ascomycota	Sordariomycetes	Myrmecridiales	Myrmecridiaceae	Myrmecridium	Myrmecridium_schulzeri	CAACCCTCAAGCCTGGCTTGGTGTTGGGGCTCTGCGCAACGCAGTCCCTTAAATTCAGTGGCGGACACGCTAGGTCTCCGAGCGCAGTAGTTTCTTCTCGCTTCGGGCGTCCGGCGTGGGCTTGCCTCGCACCCAACTTCTCAA
LF-A-IC1_Seq897	190	0.000102372	4	2.85714	Fungi	Ascomycota	Dothideomycetes	Botryosphaeriales	Botryosphaeriaceae	no identification	no identification	CAACCCTCAAGCTCTGCTTGGTATTGGGCTCCGTCCTCAGGGACGCGCCTCAAAGACCTCGGCGGTGGCGTCTTGCCTCAAGCGTAGTAGAAAACACCTCGCTTTGGAGCGCACGGCGTCGCCCGCCGGACGAACCTTTGAATTTTTCTCAA
SO2-A-IC3_Seq1039	190	0.000102372	1	0.714286	Fungi	Ascomycota	Eurotiomycetes	Chaetothyriales	Herpotrichiellaceae	Exophiala	Exophiala_dermatitidis	TCACCCCTCAAGCCCCCCGGCTTGGTGTTGGACGGTCTGGTCGAGCGTTTCCGCGCGACCCCTCCCAAAGACAATGACGGCGGCCTGGTTGGACCCCCGGTACACGGAGCTTCTTCACTGAGCACGTATCGGTTTCAAGGTGTCCCCGGGACCCGGTCGACCTCTCTTGCTCCCCTGCGGGAGTGGGAGAGAACCCCCCTTTTTATCAA
SO2-D-O1_Seq1400	190	0.000102372	8	5.71429	Fungi	Fungi_phy_Incertae_sedis	Fungi_cls_Incertae_sedis	Fungi_ord_Incertae_sedis	Fungi_fam_Incertae_sedis	Fungi_gen_Incertae_sedis	Fungi_sp	ACACCTCACCCCCTCGGGTTTCCGATCGGGTGGATTTGGGTGCTGCCAGTTACATGGCTCGCCTTAAACGCATTAGCGGTTGTTGACGTAATAAGTTTCGTCTTGTCGACCGCTTCTAATCTCCTTCGGGATGTCTTTCGGGACACTTCATG
LF2-A-IB1_Seq906	189	0.000101833	2	1.42857	Fungi	no identification	no identification	no identification	no identification	no identification	no identification	CAACCCTCGAGCTCCCCTTTCGGGGGGAGCCCGGCGTTGGGGACCCGGCGCTAACAACGCCGGCCCCGAAATGGAGTGGCGGCCCGTCCGCGGCGACCTCTGCGTAGTAACAACCACTCGCACCGGGACCCGGGCGCGGCCACGCCGTAAAACACCCCACCTTCCGAA
VR2-A-IB1_Seq1031	189	0.000101833	1	0.714286	Fungi	Basidiomycota	Agaricomycetes	Sebacinales	Sebacinaceae	Chaetospermum	no identification	TAATCTCACACCCAAGACTTCTTGTCGAGGGAGGTGGACTTGGACGCTGCCGCTTCACCGCGGCTCGTCTCAAATGTGTTAGCGCGGCTCTAGATGAAGCGTTGATGCCCAGTGTAATAAGATTTCGCTGTGGTTAGCATTAGTCAGAGTTGTTGTGCTTACAACCGTCTTCGGACCGATCCTCGCGATCGTTTGACA
LF2-A-IB1_Seq1657	188	0.000101294	3	2.14286	Fungi	Basidiomycota	Agaricomycetes	Agaricales	Amanitaceae	Amanitaceae_gen_Incertae_sedis	no identification	TTATTATCAACCCTTTTCATTTTTGTTAAGGAAGTTGGAAGTGGGAGCATATACTGCAGGCTTTATATAAAGTCTGCTCTCCTCAAATTCATTTAGCAGAGTTTTATTTTTTACAAGTGAAATTATCTCTGTAGGTGTGATAACTATCTGCATCCAAGGAATAATTTCAATTATACTTGTAAAAATAAAAGTGGCTCAGCTTCTAAAACTAAAATTATGACAA
LF-A-IA2-rep1_Seq1261	186	0.000100217	9	6.42857	Fungi	Basidiomycota	Tremellomycetes	Filobasidiales	Filobasidiaceae	Filobasidium	no identification	AACTCTCAAACCCAAGTTTTGGATTTCGATCCATGCTTGAGTTTGGATTTGGATGTTTGCCGGTGATAAGCCGACTCATCTTAAAAGTATTAGCTAGATCTGTCTCTATGACTGGTTTGACTTGGCATAATAAGTATTTTGCTGAGGACATCTTCGGATGGCCAGGACCTAGACTATTGTCTGCTAACTAAACCATCACTTTAAGTGCATCTTCGGATGTTACTCATTGTGTAACTTTGAC
VR-A-IB3_Seq872	186	0.000100217	3	2.14286	Fungi	Basidiomycota	Wallemiomycetes	Wallemiales	Wallemiaceae	Wallemia	Wallemia_ichthyophaga	ACATCTCCAAAATTAACTTTTTTCAATTGTTAATTGAGGGTTATGAGGTTGTTTATGCCTAGTCATAGACTTTCTTTAAAATAATTAGTAGGACTCTATTAAAGGGTTAATACTGTGTGTTATAGTGGAAATTTAATCTCCATCACCAGTCAGTAACTTTTCAAGTTATGCCTTTTAATATTAGTCAATCTGCTTCTAACAGTTGTATTATACAACAATTTAAAACTGATCA
LF-A-O1_Seq834	185	9.96778e-05	2	1.42857	Fungi	Basidiomycota	Tremellomycetes	Cystofilobasidiales	Mrakiaceae	Itersonilia	no identification	AACTCTCAACCTCTGACTTTCTTAATCGTCGGTCAGCGGCTTGGATGTGGGCGCTGCCGGTCTTAATTGATCGGCTCGCCTGAAAAACATTAGCGAATCCCTTCTGTAATCGGTTCCACTCGACGTGATAAGTATTTCGTCGAGGACATCTTTATTGATGGCCGAGATAAAGCTGGTTTAAGATCTGCTTCTAACTCTTTCGTTGCCTTTTGGTAAAGAAAACCCCTCATG
LF2-A-IB1_Seq1509	185	9.96778e-05	7	5	Fungi	Basidiomycota	Agaricomycetes	Agaricomycetes_ord_Incertae_sedis	Xenasmataceae	Xenasmataceae_gen_Incertae_sedis	no identification	AACCCCCATAGGCCGAAAGGTCTGATTCGGATGTGTGCCGGTCTCGGCTCCGTCTAAGATGCAATTGGAACGTGGCCAAAGCCATGTCTTCCGGGACTTTGATCGTAATTACCTTCATGTGTCTCCGACGGAAGACGTCGGTTCTTGTGCTCCCCGCGGCGGAGTGCCCTAGTGGCGCCGCGGCGTGGTCTTTTAGTG
SO2-V-IC1_Seq510	184	9.9139e-05	6	4.28571	Fungi	Basidiomycota	Agaricomycetes	Atheliales	Tylosporaceae	Tylosporaceae_gen_Incertae_sedis	Tylosporaceae_sp	AATCCTCAACCCCGTCCGTCGGTCGGGGCTTGGACTTTGGAGCGTGCTGGCGAAGGTCGGCTCCTCTTTAAATGCATCAGCGGAGAAAAACAAACCTTTTTTCCCCCTTCAGCGTGATAACTGTGTTGCGCTGTGGTCGCGAAAGGGTCCGCTCATAATCGTCCTCGGACAAACACCGAATCTG
LF-A-IC3_Seq677	183	9.86002e-05	3	2.14286	Fungi	Ascomycota	Saccharomycetes	Saccharomycetales	Debaryomycetaceae	Meyerozyma	Meyerozyma_caribbica	CTCTCTCAAACCCCCGGGTTTGGTATTGAGTGATACTCTTAGTCGAACTAGGCGTTTGCTTGAAAAGTATTGGCATGGGTAGTACTGGATAGTGCTGTCGACCTCTCAATGTATTAGGTTTATCCAACTCGTTGAATGGTGTGGCGGGATATTTCTGGTATTGTTGGCCCGGCCTTACAACAACCAAACAA
LF2-S-IB2_Seq1286	182	9.80614e-05	1	0.714286	Fungi	Ascomycota	Lecanoromycetes	Lecanorales	Ramalinaceae	Toninia	Toninia_populorum	CACCACTCAAGCGTAGCTTGGTATTGGGCCGTGCTCACCCGCCAAGGGGCACGCCTGCAAATCAGTGGCGGTCCGGCGAGACCTTGAACGCAGTAAAACTCTTCTCGTTCGGGGCCCTCTCGCGCCTGGGACCCGCCAGAATCGCGCCATTTTCAAT
SO2-D-O2_Seq1851	182	9.80614e-05	1	0.714286	Fungi	Ascomycota	Dothideomycetes	Pleosporales	Cucurbitariaceae	Pyrenochaetopsis	no identification	TGTACCCTCAAGCACTGCTTGGTGTTGGGCGTTTGTCCTGCAAAGGACTCGCCTGAAAGCGATTGGCGGCCAACGTACTGGTGGTAGAGCGCAGCACAATTTGCGTCTCTCCCTGCTACGTCGGCGTCCATGAAGCCCATTTTCAAC
LF-So-O3_Seq1219	181	9.75226e-05	7	5	Fungi	Ascomycota	Sordariomycetes	Hypocreales	Cordycipitaceae	Beauveria	Beauveria_bassiana	CAACCCTCGACCTCCCCTTGGGGAGGTCGGCGTTGGGGACCGGCAGCACACCGCCGGCCCTGAAATGGAGTGGCGGCCCGTCCGCGGCGACCTCTGCGCAGTAATACAGCTCGCACCGGAACCCCGACGCGGCCACGCCGTAAAACACCCAACTTCTGAA
LF-A-O2_Seq681	180	9.69838e-05	1	0.714286	Fungi	Ascomycota	Leotiomycetes	Helotiales	Ploettnerulaceae	Cadophora	no identification	CAACCACTCAAGCTCACGCTTGGTATTGGGGTTCGCGATTAGCGGCCCCTAAAATCAGTGGCGGTGCTCTCAAGCTCTACGCGTAGTAATACTTCTCGCTATAGGGTCTTGAGAGTGTCTTGCCAACAACCCCCAATTTTTTCA
LF2-S-IB3_Seq574	180	9.69838e-05	2	1.42857	Fungi	Basidiomycota	Agaricomycetes	Polyporales	Irpicaceae	Meruliopsis	Meruliopsis_faginea	AATTCTCAACTCCCCAAATTTTTTAATAATAAAAATCTGGTGAGCTTGGACTTGGAGGTTGTGTCGGCTCTTAGTCAGTCGACTCCTCTGAAATGCATTAGTGTGAATCTTACTGATCGCCTTCAGTGTGATAATTGTCTACGCTGTGGTGGTGAAGTATCTCATATATTCATGCTTATAACTGTCTCTCATTAGAGACAATGAATTTAATGAC
SO-A-IB2_Seq596	180	9.69838e-05	2	1.42857	Fungi	Ascomycota	Dothideomycetes	Pleosporales	Phaeosphaeriaceae	Neosetophoma	no identification	GTACCCTCAAGCTCTGCTTGGTGTTGGGTGTTTGTCCACTATCGTGGACTCGCCTTAAAGTCATTGGCAGCCAGTGTTTTGGTATTGGAGCGCAGCACATTTTGCGCCTCTAGCCTAGAACACTAGCGTCCAGTAAGTCTTTTTCCAC
LF2-So-O1_Seq57	178	9.59062e-05	5	3.57143	Fungi	Ascomycota	Sordariomycetes	Hypocreales	Nectriaceae	Bisifusarium	Bisifusarium_penzigii	CATCCCTCAAGCCCCAGCGGCTTGGTGTTGGGCATCGGCCGTCCTCAGCGGCGGCCGTGCCCCAAATACAGTGGCGGTCTCGCCCCCGGCTCCTCTGCGTAGTAGTAACATCTCGCACTGGGACGGAGCGTAGGCCACGCCGTAAAACAACCCAATTTCTGAA
LF-A-IB1_Seq711	177	9.53674e-05	4	2.85714	Fungi	Ascomycota	Dothideomycetes	Pleosporales	Phaeosphaeriaceae	Phaeosphaeriaceae_gen_Incertae_sedis	Phaeosphaeriaceae_sp	GTACCCTCAAGCTTTGCTTGGTGTTGGGCGTTTTGTCTTTTAATTTAGACTCGCCTTAAAGTGATTGGCAGCCAGTGTTTTGGTAGTAAGCGCAGCACATTTTGCGTCTTAGTCCCCTAACAGCGGCATCCATAAAGCCTCTTTCTCAC
LF-A-O1_Seq735	177	9.53674e-05	2	1.42857	Fungi	Ascomycota	Sordariomycetes	Hypocreales	Hypocreaceae	Trichoderma	Trichoderma_reesei	CAACCCTCGAACCCCTCCGGGGGGTCGGCGTTGGGGATCGGCCCCTCACCGGGCCGCCCCCGAAATACAGTGGCGGTCTCGCCGCAGCCTCTCCTGCGCAGTAGTTTGCACACTCGCACCGGGAGCGCGGCGCGGCCACAGCCGTAAAACACCCCAAACTCTGAAA
LF-A-O2_Seq661	177	9.53674e-05	1	0.714286	Fungi	Ascomycota	Leotiomycetes	Helotiales	Hyaloscyphaceae	Hamatocanthoscypha	Hamatocanthoscypha_podocarpi	CAACACTCAAGCTCTGCTTGGTCTTGGGCCGCGTCAGCTCTGACCGGCCTTAAAATCAGTGGCGGTGCCGTCGGGCTCTAAGCGTAGTAATACTCCTCGCTACAGGGTCCCGGCGCGTGCTAGCCAGCAACCCCCAACTTTCTAA
LF2-A-IA3_Seq1309	177	9.53674e-05	2	1.42857	Fungi	Ascomycota	Ascomycota_cls_Incertae_sedis	Ascomycota_ord_Incertae_sedis	Ascomycota_fam_Incertae_sedis	Ascomycota_gen_Incertae_sedis	Ascomycota_sp	ACACCCTCAAGCCTAGCTTGGTGTTGGGCGTCTGTCCCGCTCCCCGTAGCGCGGACTCGCCTCAAAGTCATTGGCGGCGGTCGTGCCGGCTCCTCGCGCAGCACATTTGCGCTTCTCGGAGGCCCGGCGGATCAGCGTCCAGCAAGCTACCTTTTATG
SO2-D-O3_Seq1033	177	9.53674e-05	9	6.42857	Fungi	Basidiomycota	Tremellomycetes	Tremellales	Cryptococcaceae	Cryptococcus	Cryptococcus_festucosus	ACAACCTCAACCTTGATTGGTTTTACCATCAAGGCTTGGACTTGGGTGTTGCTGCTGCAAAGTGGCTCGCCTTAAAACTATTAGCTGGACTTGTCTATGACTTGGTTCGACTCGATGTAATAAGTATTCATCGGGGACAGGGTTAAACCTGGCCAAGGCTTGATGCCGTCTGCTTCTAATCATGTTCTCACTATGAGACGCTACTTTACT
LF-A-IA1_Seq659	174	9.3751e-05	3	2.14286	Fungi	Basidiomycota	Agaricomycetes	Cantharellales	Hydnaceae	Sistotrema	Sistotrema_sp	AGCTCTCAAACACTATCTTTTCTTTAACTTGAGAAGGTGGCCGTTTGGATTTGGACTCTGCCGTGTAACAAGCGGCTGGTCCGAAAGATATTAGCTGATCCTAGCAAAGCTTGGTTCTACTCGGCGTGATAATTATCTGACGTCGAGGACATCGCAAGATGGCCAAAATTTGTTTTATGGATTGCTTCTAATCGTCTTCATCGACAATACATCATCA
VR2-V-IA1_Seq785	174	9.3751e-05	3	2.14286	Fungi	Ascomycota	Saccharomycetes	Saccharomycetales	Debaryomycetaceae	Schwanniomyces	Schwanniomyces_occidentalis	CCTTCTCAAAATCTCGATTTTGGTTGTGAGTGATACTCTGTTACAGGGTTAACTTGAAAGTGCTATTGCCCTAGCTACTCTTTTTTTTTACTTGCTAAGAAAAAGATTTTTGGATAATTTCAATGTATTTAGGTATTTATACCGACTTTCATTGGATGCTGAGAGTCTTGACTAGGCGTTTTTGTGAGATTTGAGCAGAAGGGATTAACAGTATTCATAAA
LF-A-IC1_Seq905	173	9.32122e-05	1	0.714286	Fungi	Basidiomycota	Agaricomycetes	Cantharellales	Hydnaceae	Sistotrema	Sistotrema_sp	AACTCTCAAGCAGAATTAACTTTATTGTTTAATTCTTGTTTGGATTTGGACTCTTGCCGCGTTACTGCGGCTGGTCTTAAAAGTATTAGCTGGTCTGTAAGAACCTTGGGTTTGACTTGGCGTGATAAATATTCGCTGAGGACACTTTGGTGGCCTAATTTCTTACTGGATTGCTTCTAATCGTCTTTACCGACAACTTAAATTTCAA
SO2-A-IA3_Seq687	172	9.26734e-05	9	6.42857	Fungi	Basidiomycota	Agaricomycetes	Sistotremastrales	Sistotremastraceae	Sistotremastrum	Sistotremastrum_guttuliferum	TAATCTCAAATCAACATTTTAGTTAATCTAATTTGTTGACTTGGACTTGGAGGTTGTGCTGATTTTATTATTGGCTCCTCTTAAATGCATTAGCTGGATTACTATCAGTAATAGTCCATGGTGTTGTAATCTCGGCGCTGTGACTTAACTAATACAATCTGCTTCTAAAATAGTTGCCTTTGGCAATATTTGCAA
LF-A-IC3_Seq1010	170	9.15958e-05	2	1.42857	Fungi	Basidiomycota	Agaricomycetes	Polyporales	Polyporaceae	Rhodonia	no identification	AATTCTCAACCCTCTTATCCTTGTGGTGAGATTGGGTTGGATTTGGAGGTTTATGCTGGCTTGTAATGAGTCGGCTCCTCTTGAATGCATTAGCTTGGACCTTTGCGGACCAGCTTTTCGGTGTGATAATTGTCTACGCCGTGGGCTTGTGATGCTGTTTAACATGCTTCGGCGTGTTGGGGTTCTGCTTCTAATGGTCCCTTTGGTGGGACAACTTACTTTGAC
SO2-A-IA3_Seq1412	170	9.15958e-05	5	3.57143	Fungi	Basidiomycota	Agaricomycetes	Trechisporales	Hydnodontaceae	Hydnodontaceae_gen_Incertae_sedis	no identification	AGTCATCAACCCCTCCCGGTTTTGCGCCGGGGGTTAGGGTTGGAGCTGAGGGCTTGCTGCCGTGAGGCGGCTCCCTTCAAATGCATCGGTTGGACCTGTGGGTCGAACTCGACTGGGCGTTGTACCATCCTCGCTCGACAGAGACGTTCCCCTTTGGTGTCCTTCCACGACCTTTGCCTGTGGAGTGGCGGTCAACAATACTTTGAA
LF-A-IB2_Seq631	169	9.1057e-05	8	5.71429	Fungi	Ascomycota	Dothideomycetes	Pleosporales	Coniothyriaceae	Foliophoma	no identification	GTACCCTCAAGCTCTGCTTGGTGTTGGGCGTTTGTCCCCTTTACAAGGACTCGCCTTAAAAATATTGGCAGCCGGCATACTGGTCTCGGAGCGCAGCACATTTTGCGCCCCATTTCCTGAATACTGGCGTCCATGAAGCCCACATATTTTAAC
LF-A-IB2_Seq712	169	9.1057e-05	7	5	Fungi	Basidiomycota	Agaricomycetes	Agaricales	Physalacriaceae	Strobilurus	Strobilurus_esculentus	AATTCTCAACCCCTCTCACTTTGTTGTGACGAGGTGGATTGGATGTGGAGGTTGCTGGACGCTTTATTGCGATCAGCTCTTCTGAAATGTATTAGCAGTAGTACCATTACTTGGCTTGCTAAGCTTGTGATAATATCTCTAGCTTGCTCGCTGGGTAGAGTTCGGGTTTGAAGGGTTGCTTTAACGAGCTCTCTTTGCCTTCTCTCTTTCGAGGGAGATAACTATGCGACTCTACTAGATGGCTTCAGCTTCTAACCGTCTGTAACAAGACAATACAACTGACT
SO2-A-IA3_Seq715	169	9.1057e-05	3	2.14286	Fungi	Basidiomycota	Agaricomycetes	Agaricomycetes_ord_Incertae_sedis	Agaricomycetes_fam_Incertae_sedis	Agaricomycetes_gen_Incertae_sedis	Agaricomycetes_sp	AACTCTCAAAACTCTTGGTCTTTTATTGGACTCAAGAAGTTTTGGACTTTGGATGACTGCTGGCCTTTCTCAGGTTGGCTCGTCCTAAATGCATCAGCTGACCTTGCAACAGTTTGGCCGCCCGGTGTGATAAGTATCACTCGCCAGGCTCAGGACTGTAAAGGGTTGCTTCCAACTGTCCGGTCTCGGACAACATCTTTCAAGT
SO2-V-IB1_Seq1060	169	9.1057e-05	1	0.714286	Fungi	Ascomycota	Lecanoromycetes	Acarosporales	Acarosporaceae	Acarospora	Acarospora_nodulosa	CACCACTCAAGCTATGCTTGGTGTTGGGTCATCGTCCCCCGTGGACGTGCCCGGAAATCAGTGGCGGCGCAGCCTGGCTTCAAGCGGTATCGATTTACCTTCGCTTTGGAAGCCCGGTCCTGAGTTTGCCAGACCAACCCCATATTCTATCAA
SO2-V-IC2_Seq1041	169	9.1057e-05	1	0.714286	Fungi	Ascomycota	Dothideomycetes	Pleosporales	Pleosporaceae	no identification	no identification	GTACCCTCAAGCTTTTGCTTGGTGTTGGGCGTTTTTGTCGTGGGTCTGCCCACGACTCGCCTTAAAATCATTGGCAGCCGGCCTACTGGTTTCGGAGCGCAGCACATTTTTGCGCTCAGTCCAGCAGCGGTCACGCGTCCACGAAGCGAATTTTTTTCAAC
SO2-A-IB1_Seq1656	168	9.05182e-05	2	1.42857	Fungi	Fungi_phy_Incertae_sedis	Fungi_cls_Incertae_sedis	Fungi_ord_Incertae_sedis	Fungi_fam_Incertae_sedis	Fungi_gen_Incertae_sedis	Fungi_sp	CACCTCTCAACCCCCGCTCTACTGTTGAGCGCGCGGGCTTGGACCGTGGCTGCCTTGGTCGCTCGCGAGAGCGGCCCAGCCGAAATACACACCAAGCGGATGTCCGTCCTTCTTGGACTGCGGCTTGACCGAGTGTTGTAGTGTCGTACAAAGCACATTCGGGACGCGGACCTTGCGAAAGACGGCTCTGCGCCGGACACAGCGATAACTATTGT
VR2-A-IB2_Seq2069	168	9.05182e-05	8	5.71429	Fungi	Basidiomycota	Agaricomycetes	Agaricales	Agaricaceae	Coprinus	Coprinus_subdomesticus	AATTCTCAACCTCACCCATTTTTGTAATGAAAGTGTGTGTGTAGGCTTGGATGTGGAGGCTTTGCAGGTCCGCCATACCGGTGGTCTGCTCCTCTGAAATGTATTAGTGGGTTGTTCCCCTAATCTATTGGTGTGATAATTATCTACGCCGTGGATCAGGTTGGTAACGATAGACCTGCTTCTAACCGTCCGACTCGGACAACATTTGACAT
LF-A-IB2_Seq674	167	8.99794e-05	12	8.57143	Fungi	no identification	no identification	no identification	no identification	no identification	no identification	CACCACTCAAGCCTGGCTTGGTTTTGGGCGCCGCGCCCCCGCGCGCGCCCTAATGTCTCCGGCTGGACCGCCCGTCTCTAAGCGTTGTGCAATCAATCCGCTTGCGAGGCCGGGGGGGCTCCACGCCGTTAAACCCTTCTACA
LF2-D-O1_Seq683	167	8.99794e-05	10	7.14286	Fungi	Basidiomycota	Agaricomycetes	Hymenochaetales	Schizoporaceae	Xylodon	Xylodon_erastii	AATCATCAATCTAGCTTTGCTTTTGTGAAGTTGGATTGGATTTGGGGATTGCTGGTGAAAGCTAGCTTCCCTTGAATGCATTAGTTGGACCGAGTTGCAACGCTACGTGTGGTGTGATAATATCTTCACTGCATAGTTGTAATGAAGTTTGGCTTCTAACCGTCCTTCACTGGACAATTATTGACC
VR-A-IC2_Seq824	167	8.99794e-05	4	2.85714	Fungi	Basidiomycota	Agaricomycetes	Boletales	Serpulaceae	Serpula	no identification	AATTCTCAACCCCATCGATTTGTTTCGGTTGTGGGATTGGATTGTGGGGGTTTGCTGGTGGACTTCTTGTCCGTCGGCTCCTCTGAAATGTATTAGCAAAGGTTGATGTGCGAACCAGTGTCTCGGTGTGATAATGATCATCGTGCCTGACGTGCAGTGTCCTGTGCTTACAGTCGTCGTAAGACAACGTTTTGAAC
SO-A-IA3_Seq780	164	8.8363e-05	10	7.14286	Fungi	Basidiomycota	Agaricomycetes	Agaricales	Lycoperdaceae	Lycoperdon	Lycoperdon_pratense	AATTCTCAACCCCTCCAGCTTTTGCGAGTTGTGATGGGGCTTGGATATGGGAGTTTGCGGGTCCTTTATCAGTAAAGGTCGGCTCTCCTGAAATACATTAGCGGAACCGTTTGCAGTCCCGTCACTAGTGTGATAATTATCTACACTGTGATGATTGCTCTCTGACTAGTTCAGCTGCTAATCGTCCGGTATGGACAACATTTAATGAACT
SO-A-IC1_Seq764	164	8.8363e-05	1	0.714286	Fungi	Basidiomycota	Agaricomycetes	Agaricales	Strophariaceae	Tubaria	Tubaria_furfuracea	AATTCTCAACCATATCAGCTTTGCTGGTAAGGCTTGGATGTGGAGGTTTGCAGGCTTCTAACGAGGTCAGCTCCTCTGAAATGCATTAGCGGTACCCGTGCGGAACCGTCTATTGGTGTGATAACTATCTACGCCGTGGACATCTGCTTTGAATGGGTTATGCTGCTTCTAATAGTCTGTAATAGACAACTATAATGACA
SO2-S-IB1_Seq1542	164	8.8363e-05	1	0.714286	Fungi	Ascomycota	Dothideomycetes	Pleosporales	Phaeosphaeriaceae	Leptospora	Leptospora_phraeana	GTACCCTCAAGCTATGCTTGGTGTTGGGTGATTGTCCCACTAGGACTCGCCCTAAAGTCATTGGCAGCCAGTATTTTGGTATAAAGCGCAGCACATTTTGCGATTTACTCCAGTAATATTAGCACCCATTAAGCTCATTTTATCAC
SO2-V-IB2_Seq619	163	8.78242e-05	5	3.57143	Fungi	Ascomycota	Dothideomycetes	no identification	no identification	no identification	no identification	CACCACTCAAGCCTCGCTTGGTATTGGGCGCCGCGCCTGCCGCGCGCCTTAATGTCTCCGGCTGAGCTCATCGTCTCTTAGCGTTGTGGCAAACAATGTTCGCTTGTGAGATTGAGGGGTTCGCGCCGTTAAACATCTTCTAAA
LF-A-IC1_Seq1036	162	8.72854e-05	3	2.14286	Fungi	Basidiomycota	Agaricomycetes	Amylocorticiales	Amylocorticiaceae	Amyloxenasma	no identification	ACCTCTCAACCCCACCGGTTTCGCGACCGGCTGGCGGCTTGGACTTGGAGCGTGCTGGCGCAAGTCAGCTCCTCTTGAAATGCATTAGCGAGTTCACTTCTCTCGCGGTTGGTGTGATAACTATCTACGCCTGCATGCCGCGTCTGTCGAGTGCTCGCTCACAGCCGTCCCTTGCGGACAACTTCAACCA
LF-A-IC4_Seq908	162	8.72854e-05	1	0.714286	Fungi	Fungi_phy_Incertae_sedis	Fungi_cls_Incertae_sedis	Fungi_ord_Incertae_sedis	Fungi_fam_Incertae_sedis	Fungi_gen_Incertae_sedis	no identification	ACATCTCCATAAGCTGGTTTTACTAGTGAGTGGGTTATGAGGCTGTCTAGTAATAGACTTCCTTCAAGTGAATTAGCAGGGCTCTATAGAAGGGTTAATACTGTGTGTTATAGTGGATCTCATCCATCACCAGTCAGAAGTGAAAGCTTCGCCTTGACATAGTAGCTATTCAGCTTCCAACTGCCTTCATTGGCAAACACCTCGATCA
LF-A-IA2-rep1_Seq812	161	8.67466e-05	5	3.57143	Fungi	Ascomycota	Dothideomycetes	Pleosporales	no identification	no identification	no identification	AACCCTTCAAGCTCAGCTTGGTGTTGGGTGCTTGTCCCGCCCCGCGCGGCGACTCACCTCAAAGTCATTGGCAGCCCGCACCCGCCGGCCACGAGCGCAGCACAGTCGCGCTAGAGGCCTGGCAGGTCGGCTCTCCAGAAGCACACCCCAA
LF-A-IC1_Seq625	161	8.67466e-05	4	2.85714	Fungi	Basidiomycota	Agaricomycetes	Agaricomycetes_ord_Incertae_sedis	Agaricomycetes_fam_Incertae_sedis	Agaricomycetes_gen_Incertae_sedis	Agaricomycetes_sp	TAATCTCAAGTCAACAATTTAGTTTATCTGAAATGTTGATTTGGACTTGGAGGTTGTGCTGATCTTTGTATTGGCTCCTCTTAAATGCATTAGCTGGATTACTATCAGTAATAGTCCATGGTGTTGTAATCTCGGCGCTGTGACTTAACTGAATGACGATCTGCTTCTAGTGTAATTGCTTCTGGCAATATTTGTAC
SO-A-IA1_Seq724	161	8.67466e-05	6	4.28571	Fungi	Basidiomycota	Agaricomycetes	Hymenochaetales	Hymenochaetales_fam_Incertae_sedis	Hymenochaetales_gen_Incertae_sedis	no identification	AATCATCAATCCGACTTCGCTTTTTGTGAAGCTCGGACTTGGATTTGGAGGTTCTTGCTGGCTTTCCGTCGGCTCCTCTTGAATGCATTAGCTGGACTCCGTCGCGGTTCGCGGTGTGATAACTTATTCACCCTTGGACTTCGAAGTAAGACCGGCTTCTAAAACCCCTTTACTTTTGACC
SO2-V-IC2_Seq1088	160	8.62078e-05	2	1.42857	Fungi	Basidiomycota	Agaricomycetes	Agaricales	Lycoperdaceae	Lycoperdon	Lycoperdon_utriforme	AATTCTCAACCCCTCCAGCTTTTGCGAGTTGTGATGGGGCTTGGATATGGGAGTTTGCGGGTCTTTATCAATAAAGGTCAGCTCTCCTGAAATGCATTAGCGGAACCGTTTGCAGTCCCGTCACTAGTGTGATAATTATCTACACTGTGATGATTGCTCTCTGACTAGTTCAGCTGCTAATCGTCCACTATGGACAATACTTAATGAACT
SO2-A-O2_Seq1113	158	8.51302e-05	4	2.85714	Fungi	Ascomycota	Sordariomycetes	Hypocreales	Nectriaceae	Fusarium	Fusarium_oxysporum	CAACCCTCAAGCCCCCGGGTTTGGTGTTGGGGATCGGCGAGCCCTTGCGGCAAGCCGGCCCCGAAATCTAGTGGCGGTCTCGCTGCAGCTTCCATTGCGTAGTAGTAAAACCCTCGCAACTGGTACGCGGCGCGGCCAAGCCGTTAAACCCCCAACTTCTGAA
SO2-V-IB2_Seq1316	158	8.51302e-05	2	1.42857	Fungi	Basidiomycota	Agaricomycetes	Polyporales	Polyporaceae	Fomes	no identification	AATTCTCAACCTATAAACTTTTGTGGGTTTGTAGGGTTGGCTATTGGAGGCTTTTGCTGGCCCTCGTTTGAGTCAGCTCCTCTCAAATGCATTAGCTTGGTTCCTTGCGGATCGGCTGTCGGTGTGATAATGTCTACGCCGCGACCGTGAAGCGTTTGGAGAGCTTCTAATGGTCTCGTCAGAGACAGCTTTTATGAA
LF2-V-IB1_Seq1269	157	8.45914e-05	1	0.714286	Fungi	Basidiomycota	Agaricomycetes	Trechisporales	Hydnodontaceae	Trechispora	Trechispora_sp	AGTCATCAAGCCCTCCCGTTTCTTGCGGGATGGGCTTGGAGCTGGGGGCTTGCTGCCGTGAGGCGGCTCCCCTCAAATGCGTCGGTTGGGCCTGTGGGTCGAACTCGGCTTGGCGTTGTACCATCCTCGCTTTTTACCGAGAAGTTCCCCTTCTGTGCCGGACCCCGACCTGCCTTTCAGAGTGGGCGGTCAAGCTAAAACTTTTTGAA
SO2-A-IB2_Seq1274	156	8.40526e-05	1	0.714286	Fungi	Ascomycota	Dothideomycetes	Pleosporales	Phaeosphaeriaceae	Phaeosphaeria	no identification	GTACTCTCAAGCCTTGCTTGGTGTTGGGTGCTTGTCTTTGCTTTGCGTAGACTCTCCCTAAATACATTGGCAGCCGATATATTGGTTTGAAGCGCAGCACAATTGCTATTCAGGCTTGTTGTATCAGCATCCACAAAGAATTATAACAC
LF-A-IB3_Seq875	155	8.35138e-05	2	1.42857	Fungi	Ascomycota	Dothideomycetes	Pleosporales	Dictyosporiaceae	Pseudocoleophoma	no identification	ACACCCTCAAGCTCATGCTTGGTGTTGGGCGTCTGTCCGCGCTTTCTGCGCGGACTCGCCCCAAATACATTGGCAGCGGCTTCGCCGGCTTCTTGCGCAGCACTTTGCGCTCTTGAAGGCTTTCGGCGAGCTTGCGTCCATCAAGTAACCCCTCA
SO-A-IC3_Seq880	155	8.35138e-05	3	2.14286	Fungi	Basidiomycota	Agaricomycetes	Russulales	Stereaceae	no identification	no identification	AATTCTCAACCCTCTTCGCTTTTGTGAACGTAGGGATTGGACTTGGAGGCTTTGCCGGCTCTTGGTCGGCTCCTCTCAAATGCATTAGTGCGTCTTGTTGCGACGTGCGCCTCGGTGTGATAATTATCTACGCTGTGGTGCGCTTGCTTCTGTGGAGACACGCTTTCAAACCGTCCGAAAGGACAGCTTTCATCGAA
SO2-D-O3_Seq1541	155	8.35138e-05	3	2.14286	Fungi	Ascomycota	Lecanoromycetes	Teloschistales	Teloschistaceae	Calogaya	no identification	CAACCTCAAGCTTTGCTTGGTCTTGGGCGTTCGCGTCCCCGTTCCCGGGGATGCGTGCCCGTAAATCAGTGGCGGTCCAGGGGGACTTCAAAGCGCAGTAGTATCTATCCGCTTCAGAGGTCTCGCCTGTGGCCCGGCCATCAAACCCCCAATGTCCAAT
VR-A-IC2_Seq745	155	8.35138e-05	1	0.714286	Fungi	no identification	no identification	no identification	no identification	no identification	no identification	AACTCTCAACCTTGGTTTGGGTATCAACCCTTGCCTTGGCTTGGATTTGGGTGTTTGCTGATGACAAGTCGGCTCGCCCTAAAAGCATTAGCTGGATCTGTCTTGTGACTGGTTTGACTTGGCGTAATAAGTATTTCGCTGAGGACATCCTCTGGATGGCCATCCACTTGACTCAAGTCTGCTATCAAACCTTTTGCTTCTCATGGAGCATAACTTTGAC
LF-A-O3_Seq817	154	8.2975e-05	1	0.714286	Fungi	Ascomycota	Dothideomycetes	Pleosporales	Phaeosphaeriaceae	Muriphaeosphaeria	no identification	GTACTCTCAAGCTTTGCTTGGTGTTGGGTGTTTGTCCTTGCCTTTGCGTCTGGACTCGCCTTAAATGAATTGGCAGCCGATGTATTGGTTTGAAGCGCAGCACAATTTGCGGTTCTGACTGGTTATCATCAGCGTCCATGAAGCACAATTAACAC
LF2-A-IA1_Seq1373	154	8.2975e-05	1	0.714286	Fungi	Ascomycota	Sordariomycetes	Sordariales	Sordariales_fam_Incertae_sedis	Papulaspora	Papulaspora_equi	CCACCATCAGGCCCCCGGGCCTGTGTTGGGGACCTGCGGCTGCCCGCAGGCCCCGAAATTCAGTGGCGGTCGCGCCGTAGCAACCGAGCGTAGTAACTAAAACGTCTCGCTCTGGCTCGCTGGGCGCGCTCCGGCCGTAAAACACCCCCCCTTTTCGCAAA
VR-A-IA1-rep1_Seq601	154	8.2975e-05	7	5	Fungi	Ascomycota	Leotiomycetes	Helotiales	Myxotrichaceae	Oidiodendron	Oidiodendron_cereale	CAACCCTCAAGCTCTGCTTGGTGTTGGGCCACGCCCCCGCGGCCGGCCCCAAAGCTAGTGGCGGTGCCGTCTGGCTCTAAGCGTAGTACATCTCTCGCTCTAGGGCCCGGCGGTTGCTTGCCAGAACCCACACTCTTAT
LF2-A-IB1_Seq1467	153	8.24362e-05	3	2.14286	Fungi	Basidiomycota	Agaricomycetes	Cantharellales	Botryobasidiaceae	Botryobasidium	Botryobasidium_sp	TATCATCAAACGCCCCCCGCCTTTTCTGGTGGGTCGGCGATTTGGACTTGGACGTGCTGCTGGGTGCTCTGCGCTCGGCTCGTCTTGAATGCATTAGCTGGATCTCCCTCCGGCCTCGGACCTTATGGCGTGATAAGATCACCCGTCGAGCAGTCCTTGGTCAACGTTGGGTTCCGCTTCCAACCGTCCCCCGTGGACAACACCGGAAACCTGGTTTTCGAC
LF2-S-IB3_Seq1311	153	8.24362e-05	1	0.714286	Fungi	Ascomycota	Dothideomycetes	Pleosporales	Phaeosphaeriaceae	Phaeosphaeria	no identification	GTACTCTCAAGCCTTGCTTGGTGTTGGGTGTTTGTCTTTGCTTTGCATTGACTCTCCCTAATTACATTGGCAGCCGATATATTGGTTTGAAGCGCAGCACAATTGCTATTCAGGCTTGTTGTATCAGCATCCACTAAGAATTATAACAC
LF2-D-O1_Seq552	152	8.18974e-05	4	2.85714	Fungi	Ascomycota	Dothideomycetes	Pleosporales	Pleosporaceae	Curvularia	Curvularia_fallax	GTACCCTCAAGCTTTGCTTGGTGTTGGGCGTTTTTTGTCTTTGGTTGCCAAAGACTCGCCTTAAAAGGATTGGCAGCCGGCCTACTGGTTTCGCAGCGCAGCACATTTTTGCGCTTGCAATCAGCAAAAGAGGACGGCAATCCATCAAGACTCCTTCTCAC
SO2-S-IC3_Seq1091	152	8.18974e-05	2	1.42857	Fungi	Ascomycota	Saccharomycetes	Saccharomycetales	Debaryomycetaceae	Debaryomyces	Debaryomyces_delbrueckii	CCTTCTCAAACAATCATGTTTGGTAGTGAGTGATACTCTGTCAAGGGTTAACTTGAAATTGCTAGCCTGTTATTTGGTTGTGATTTTGCTGGCTTGGATGACTTTGTCCAGTCTAGCTAATACCGAATTGTCGTATTAGGTTTTACCAACTTCGGCAGACTGTGTGTTGGCTCGGGCGCTTTAAAGACTTTGTCGTAAACGATTTATCGTTTGTTTGAGCTTTTCGCATACGCAATCCGGCGAACAATACTCTCAAA
VR2-S-IB3_Seq1567	152	8.18974e-05	1	0.714286	Fungi	Ascomycota	Dothideomycetes	Pleosporales	Phaeosphaeriaceae	Juncaceicola	no identification	GTACCCTCAAGCTTTGCTTGGTGTTGGGTGTTTGTCCTCTCCTTTGTGACTGGACTCGCCTTAAAACAATTGGCAGCCAGTGTTTTGGCATTGAAGCGCAGTACATTTTGCGAATCAAGCCCAAATACTTGCGTCCATGAAGCGTATTTTTTACAC
SO2-V-IC3_Seq1360	151	8.13586e-05	7	5	Fungi	Basidiomycota	Tremellomycetes	Filobasidiales	Filobasidiaceae	Filobasidium	Filobasidium_wieringae	ACCTCTCAAACCCAAGTTTTGGATTTATCCTTGCTTGAGTTTGGATTTGGGTGTTTGCCAGTGATGAACTGACTCACCTTAAAAGTATTAGCTAGATCTGTCTTTGACTGGTTTGACTTGGCATAATAAGTATTTTGCTAAGGACATCTTCGGATGGCCAGGACTTGACTTTTGTCTGCTTACTAAACCTTACTTTAAGTGCATCTCTGGTGTTACTTATAGTATTACTTTGAC
LF-A-IC4_Seq671	150	8.08198e-05	1	0.714286	Fungi	Basidiomycota	Agaricomycetes	no identification	no identification	no identification	no identification	AACTCTCAAGCTAGATGCTTTAGTGTCATCTACTTGGTTATTGGACTCTGCTGTCTCCTTGTCTGGAACGGCTGGTCTCAAATGTATTAGCTGGTCCTTGTTGTGGGATTTGGTTCTACTCAGCGTGATAATCTATGACCGCTGAGGACATCTCTCGGGATGGCCAAGCCTGCCTTGGGCTGCTTCTAACTCATCATCATGATATTTTTCAA
LF2-A-IA3_Seq1340	150	8.08198e-05	3	2.14286	Fungi	Basidiomycota	Agaricostilbomycetes	Agaricostilbales	Agaricostilbaceae	Sterigmatomyces	Sterigmatomyces_halophilus	AACTCTCAACCCCGCCTCATGCTTTATTGCGTGTGGGTAGCTTGGGCTTGGATCATGATCTTTGCAGTAATGCGCTAGCAGAACTGCTGGATTGAAATACAACAAGCTGAATCTATATACTTGCGGCTTGACCTGTCGTTGTAAGCACACAAATGCATTCGATGGGGACGCGAGAAAATGGAATGAGCTTTCCAAATGTGTTACACTTTGCAGCTTCTATTAACTTAGAGCTCTTAGTGCA
SO2-A-IB3_Seq1275	149	8.0281e-05	1	0.714286	Fungi	Basidiomycota	Agaricomycetes	Polyporales	Meruliaceae	Mycoaciella	Mycoaciella_bispora	AATCATCAACTTCCAAAACTTTTGTGATGGAAGCTTGGACTTGGAGGTCGTGCCGGCTTTTACTAGTCGGCTCCTCTGAAATGTATTAGCGTGAATCTTATGGATCGCCTTCAGTGTGATAATTGTCTACGCTGTGGTGTGAAGTATATTAGTGTTCATGCTTATAACCGTCCGCAAGGACAATTACTTGACC
SO2-V-IB2_Seq1209	149	8.0281e-05	2	1.42857	Fungi	Ascomycota	Dothideomycetes	Pleosporales	Phaeosphaeriaceae	Phaeosphaeriaceae_gen_Incertae_sedis	no identification	GTACCCTCAAGCTCTGCTTGGTGTTGGGTGTTTGTCCTTTTCTCCGCAATTGGACTCGCCTTAAATTCATTGGCAGTCAAACTATCGCGGCAATCGCAGCACATTTTGCGGGCGCAGTGGATAGTGTTTGGCCTCCAGTAAGCCTATTTATCAC
VR-D-O3_Seq1188	149	8.0281e-05	1	0.714286	Fungi	Ascomycota	Pezizomycotina_cls_Incertae_sedis	Pezizomycotina_ord_Incertae_sedis	Pezizomycotina_fam_Incertae_sedis	Pulvinella	no identification	TCACCCCTCAAGCTAAGCTTGGTAATGGAGGCCTGCCCCCCGGGCACCTTCGAAATGAATCGGCGACGTGGGAGGTTCCCCTAGCGAAGTGACAAATTCAACGCTACATTGGTTCCTGCCCCCGTTTGCCGCAAAACCACCAATTTCTAAC
LF2-A-IA1_Seq1243	148	7.97422e-05	2	1.42857	Fungi	Basidiomycota	Wallemiomycetes	Wallemiales	Wallemiaceae	Wallemia	no identification	ACATCTCCATAAGCTGGTTTTACTAGTGAGTGGGTTATGAGGCTGTCTAGTAATAGACTTCCTTCAAGTGAATTAGCAGGGCTCTATAGAAGGGTTAATACTGTGTGTTATAGTGGATCTCATCCATCACCAGTCAGAAGTGAAAGCTTCGCCTTGACATAGTAGCTTATCAGCTTCTAATAGTCATAACATGACAACTTACTCGATCA
SO2-A-IA3_Seq788	148	7.97422e-05	5	3.57143	Fungi	Basidiomycota	Agaricomycetes	Trechisporales	Hydnodontaceae	no identification	no identification	AGTCATCGACCCCTCCCGTTTCTTTGCGCGGAGGGGGCCGGATCTGGGGGCTTGCTGCCGCGAGGCTGCTCCCCTCAAATGCGTCGGTTGGACCTGTGGGTCGAACTCGATCGGGCGTTGTACCATCCTCGCTCTTGGTCGAGACGTTCCCCTCTTAGCGTCCTTCCCAGACCTGCCTATGGAGTGGCGGTCAACACGTTTTTGAA
SO2-A-IB1_Seq1559	147	7.92034e-05	2	1.42857	Fungi	Ascomycota	Leotiomycetes	Helotiales	Helotiales_fam_Incertae_sedis	Chalara	Chalara_holubovae	CAACACTCAAGCTCTGCTTGGTATTGGACCGCATCAGTTCTGATCGGTCTTAAAATCAGTGGCGGTGCCATCGTGCTCTAAGCGTAGTAATACTCCTCGCTACAGGGTCCTCGGTGCGTGCTTGCCAGCAACCCCCAACTTCTAA
SO2-S-IA3_Seq975	147	7.92034e-05	8	5.71429	Fungi	Ascomycota	Dothideomycetes	Pleosporales	Phaeosphaeriaceae	Phaeosphaeria	no identification	GTACTCTCAAGCCTTGCTTGGTGTTGGGTGCTTGTCTTTGCTCTGCCTAGACCCTCCCTAAATACATTGGCAGCCGATATATTGGTTTGAAGCGCAGCACAATTGCTATTCAAGCTTGGTTTATCAGCATCCACAAAGAATCATAACAC
LF-A-IA3_Seq1341	146	7.86646e-05	4	2.85714	Fungi	Ascomycota	Dothideomycetes	Pleosporales	Didymellaceae	Neoascochyta	Neoascochyta_graminicola	GTACCTTCAAGCTCTGCTTGGTGTTGGGTGTTTGTCCCGCCTTTGTGCGCGGACTCGCCTTAAAGCAATTGGCAGCCGGCGTATTAGTTTCGGAGCGCAGCACAAATCGCGCTCTGTGTCTTATACGGTAGCATCCATCAAGACTATTTTACAC
LF2-A-O1_Seq1145	146	7.86646e-05	2	1.42857	Fungi	Ascomycota	Dothideomycetes	Pleosporales	Sporormiaceae	Preussia	Preussia_persica	AAACCTTCAAGCTCAGCTTGGTGATGGGTGACTGTCCTCCCCTCGCGGGGGGACTCGCCTCAAAAACATTGGCGGCCGGTACATTGGCTTCGAGCGCAGCAGAAACGCGGTCTCGAGCCCGGTGGATCGGCTCCCATAAGTCTATTCTTTTA
SO-A-IC3_Seq708	146	7.86646e-05	3	2.14286	Fungi	Basidiomycota	Tremellomycetes	Tremellales	Bulleribasidiaceae	Dioszegia	no identification	TAAACCTCCAACTATAGTTTATTCTGTAGTTGGCTTTGGGTGCTGCCAGCGATGGCTCGCCTTAAATGTCTAAGTGGAATGCATAATAAGTTCTTGCAACCCTCCACTCTAACACACTTTATA
LF-A-IA3_Seq690	144	7.7587e-05	3	2.14286	Fungi	Ascomycota	Sordariomycetes	Hypocreales	Nectriaceae	Fusarium	Fusarium_verticillioides	CAACCCTCAAGCCCAGCTTGGTGTTGGGACTCGCGAGTCAAATCGCGTTCCCCAAATTGATTGGCGGTCACGTCGAGCTTCCATAGCGTAGTAGTAAAACCCTCGTTACTGGTAATCGTCGCGGCCACGCCGTTAAACCCCAACTTCTGAA
LF2-A-IA3_Seq1206	144	7.7587e-05	3	2.14286	Fungi	Ascomycota	Dothideomycetes	Pleosporales	Phaeosphaeriaceae	Phaeosphaeria	Phaeosphaeria_juncicola	GTACCCTCAAGCTATGCTTGGTGTTGGGTGTTTGTCCTTTGTTTTATAGCTTGGACTCGCCTCAAAGTAATTGGCAGCCAAATGTTTTGGTAGAAAGCGCAGCACATTTTGCAATTTCCTCCAAGAGTATTAGCGACCAATAAGCCTTTCTAACAC
SO2-A-IB3_Seq1208	144	7.7587e-05	5	3.57143	Fungi	Basidiomycota	Exobasidiomycetes	Entylomatales	Entylomataceae	Entyloma	Entyloma_randwijkense	ATTCTCAACCCTCAATGCTTTATTGTGTTGCTTGGGGTTGGTCCTTGGGTGCTTGCTGTTGATCACTCGACAGCTCACCTCAAATGTATTAGCTGGACCCGTACATACAATGTGTAGGCGTCCTCAACGTGATAAAGTCATTCGTTGAGGCGGCAGGCAACTGCCCCTACCTTCCACGTACATGTGTCTGCTTCTAATCCGGCGAAAGACTCTTTGCAGTCTGACCCATGACTTAAAG
SO2-A-IB2_Seq1618	143	7.70482e-05	1	0.714286	Fungi	Basidiomycota	Agaricomycetes	Polyporales	no identification	no identification	no identification	AATCTTCAACCTATAAGCCTTTGCGGGTTTATTAGGCTTGGACTTGGAGGCTTGTCGGCCTAGCGGTCGGCTCCTCTTAAATGCATTAGCTTGATTCCTTGCGGATCGGCTCTCGGTGTGATAATTGTCTACGCCGCGACCGTGAAGCGTTTGGCGAGCTTCCAATCGTCTCTTGTGAGACAATACATTGAC
SO2-S-IA3_Seq1128	142	7.65094e-05	2	1.42857	Fungi	Ascomycota	Dothideomycetes	Pleosporales	no identification	no identification	no identification	GTACCCTCAAGCCTTGCTTGGTGTTGGGCGTTTGTCCTTTGGGACTCGCCTTAAAAGGATTGGCAGCCGGCATATTGGTTCGGAGCGCAGCACAAATTGCGGTCTCTCCATGAATGTTCGGCGTCCATGAAGCCCATTTTTCAC
VR-A-O_Seq959	142	7.65094e-05	1	0.714286	Fungi	Basidiomycota	Agaricomycetes	Agaricales	Bolbitiaceae	Bolbitiaceae_gen_Incertae_sedis	no identification	AATTATCAACCGCTCTGATTTATTTTCGGATGCGGGTTGGATTTGGGAGCTGCAAGCTTTATTTAAAAGCTGGCTCTCCTCAAAAGCATTAGCTGGAACGTCTCTGTGAGCTGTCCCATCGGTGTGATAATTATCTGCACTATGTGGTCAGTTTGCCTCGAATGAGAACTCTGCTTCTAATCGTCCTTTGGACAGCTTTTATT
LF-A-IC3_Seq829	141	7.59706e-05	2	1.42857	Fungi	Basidiomycota	Agaricomycetes	Agaricales	Tricholomataceae	Paralepista	Paralepista_flaccida	AATTCTCAACCTCTTCCATTTTTATTAATGGGTTAGGCTTGGATGTGGGGGTTGCGGGCTTCTAAGAAGTCGGCTCTCCTTAAATGCATTAGCGGAACCTTTGTGGACCGTCTTTGGTGTGATAATTATCTACGCCATGGTCGAGAAGCAGTTTTACATGGGGTTCAGCTTCTAACTGTCTATTTATTTGGACAACTTTTGACA
SO2-V-IC2_Seq1114	140	7.54318e-05	1	0.714286	Fungi	Basidiomycota	Agaricomycetes	Trechisporales	no identification	no identification	no identification	AGTCATCAACCCGAACCGTTTCTTGCGAGCGGTGACCGGTTGGATGTGGGGCGTGCCGCCGAGAGGCGGCTCCCCTCAAATGCGTCGGTCGGACCTGTGGTCGGACTCGATTGGGCGTTGTACCATCCTCGCTCTCCCGAGACGTCCCCTACCGTGTCCCTCCCTGACCTGCCTGTGGAGCGGCGGTCTAATGCAAACTTTGAA
LF2-A-IA2_Seq1213	139	7.4893e-05	2	1.42857	Fungi	Ascomycota	Dothideomycetes	Pleosporales	Phaeosphaeriaceae	Leptospora	no identification	GTACCCTCAAGCTATGCTTGGTGTTGGGTGTTTGTCCTTTGCTTTATTGCTTGGACTCGCCTTAAAATAATTGGCAGCCATTGTTTTGGTAGAAAGCGCAGCACATTTTGCAATTTCCTCCAGGAGTATTAGCGACCAACAAGCCTTTTTAACAC
LF2-A-IA3_Seq1449	139	7.4893e-05	2	1.42857	Fungi	Basidiomycota	Agaricomycetes	Agaricales	Cyphellaceae	Cyphellaceae_gen_Incertae_sedis	no identification	AATTCTCAACCTACACTTGGTTTTCAATCGAGTTGTTAGGATTGGACTTGGGAGCTGCTGGCGAGTTTTATTACGAGTCAGCTCTTCTTAAATGCATTAGCGGTGACTTTAACGACCGTTACTTGGTGTGATAATTATCTACGCCTTGTATATGGGAGTTATAATAATGGTCGCAGCTTCTAACTGTCTGTTCATTCAGACTGTTTGCTTGCAAACACTTTTTGA
LF-A-IC2_Seq968	138	7.43542e-05	3	2.14286	Fungi	Ascomycota	Leotiomycetes	Thelebolales	Pseudeurotiaceae	Pseudeurotiaceae_gen_Incertae_sedis	no identification	CAACCCTCAAGCTCTGCTTGGTATTGGGTCAGCCCCTCGGGGCTTTCCTCAAATTCAGTGGCGGCGTCCATTGGGCTTCAAGCGTAGTAATTCTTCTCGCTTTGGAGTTCCGGTGGGAGCTTGCCAGCAACCCCAAACTTTCTAT
LF2-A-O2_Seq1297	137	7.38155e-05	4	2.85714	Fungi	Ascomycota	Sordariomycetes	Hypocreales	Hypocreales_fam_Incertae_sedis	Acremonium	no identification	CAACCCTCGCCCCCGGCTTTTGCTGGGAGCGGTGTTGGGGATCGGCCGCCCGTCACTGGGAGGCCGGCCCCGAAATAGAGTGGCGACCACGCCGTGTGCTCCTCTGCGTAGTAGTAAATCACCTCGCAGGCGGACAGCGGTGCGGCCTGCCGTAAAAACCCCAACTCTTTCTAT
SO2-A-IB1_Seq1768	137	7.38155e-05	1	0.714286	Fungi	Basidiomycota	Agaricomycetes	no identification	no identification	no identification	no identification	AATCTTCAACCTATAAGCCTTTGCGGGTGTGTAGGCTTGGACTTGGAGGCTTGTCGGCCTAACGGTCGGCTCCTCTTAAATGCATTAGCTTGATTCCTTGCGGATCGGCTCTCGGTGTGATAATTGTCTACGCCGCGACCGTGAAGCGTTTGGCGAGCTTCTAAGCGTCTCTCATGAGACAATCTCTTGAC
VR-D-IA1_Seq1252	137	7.38155e-05	1	0.714286	Fungi	Ascomycota	Dothideomycetes	Dothideomycetes_ord_Incertae_sedis	Dothideomycetes_fam_Incertae_sedis	Dothideomycetes_gen_Incertae_sedis	no identification	CAACCATCAAGCACAGCTTGGCAATGGGCGACGTCCCCCCCTCGCGGGGGGCGCGCCCCAAAACCGTCGGCAGAGTCACGCGGACCCGCCGGGCGTAGCATAAAAGGAAGGCTCACGCCGACCCCTCACGTCCAATGCGACCGCGCCTCGCGCCGTAAAACCAAAGGCCCGCAAGGGTCGCTCCAAA
LF2-A-O1_Seq1932	136	7.32767e-05	5	3.57143	Fungi	Ascomycota	Dothideomycetes	Pleosporales	Periconiaceae	Periconia	Periconia_celtidis	ACACCCTCAAGCTCTGCTTGGTGTTGGGCGTCTGTCCCGCCTCCGTGCGCGGACTCGCCTCAAAGTCATTGGCAGCGGTCTCGTCGGCTTCTCGCGCAGCACATTTGCGCTTCTCGGAGCCCCGGCGGATCAGCGTCCAGCAAGCAATTTCATG
SO-A-IA3_Seq963	136	7.32767e-05	3	2.14286	Fungi	Basidiomycota	Agaricomycetes	Russulales	Stereaceae	Stereum	Stereum_sanguinolentum	AATTCTCAACCCTCTTCACTTTTTTGGTGAAGCCAGGGCTTGGACTTGGAGGCTTTGCCGGCTCTGCTCGGCTCCTCTCAAATGCATTAGTGCGTCTTGTTGCGACGTGCGCCTCGGTGTGATAATTATCTACGCTGTGGTGCGCTTGCTTCTGTGGAGACGCGCTTTCAAACCGTCCGAAAGGACAACTTTCATCGAA
LF-D-O1_Seq1018	135	7.27379e-05	3	2.14286	Fungi	Ascomycota	Sordariomycetes	Xylariales	Apiosporaceae	no identification	no identification	CAACCCTTAAGCCTAGCTTAGTGTTGGGAATCTACTGTACTGTAGTTCCTTAAAGACAGTGGCGGAGCGGCAGTGGTCCTCTGAGCGTAGTAATTTATTTCTCGCTTTTGTCAGGCCCTGTCCTCCCGCCGTAAAACCCCCATCTTTTTAGT
LF2-A-IA3_Seq1437	135	7.27379e-05	2	1.42857	Fungi	Ascomycota	Dothideomycetes	Pleosporales	Dictyosporiaceae	Neodendryphiella	no identification	AACCCCTCAAGCACTGCTTGGTGTTGGGCGTTTTGTCTACGGACTCGCCCTAAATCTATTGGCAGCAGCCTTACCAGCTTCTTGCGCAGTACAATGCGCTCTGAGAAGCCTGTGTAGTGGTGTGCAATCCAGTAAGCAACTCTTTA
LF2-A-IB2_Seq1490	135	7.27379e-05	1	0.714286	Fungi	Basidiomycota	Agaricomycetes	Hymenochaetales	Schizoporaceae	Xylodon	Xylodon_sp	AATCATCAACTCCCTTAGCTTTGTTGCGACGGTGAGCTTGGACTTGGGGATTTGCTGGCCTTCGGGTTCTGGCTTCCCTTGAATGCATTAGCTGGACGTTGATTTGCAGCATATATGCGGTGTGATAATTGTCTTCACTGTGTAGCTCAAGTTGAACTGGCTTCTAATCGTCCTTCGCGGGACAACACTTTGACC
LF2-V-IA2_Seq710	135	7.27379e-05	3	2.14286	Fungi	Ascomycota	Dothideomycetes	Capnodiales	Capnodiales_fam_Incertae_sedis	Capnodiales_gen_Incertae_sedis	Capnodiales_sp	CACCACTCAAGCCTGGCTTGGTATTGGGTGCCGCGGGCAACCGCGCGCCCCAAAGTCACCGGCCGAGCCGTCCGTCTCCAAGCGTTGTGGCAACTATCCGCTGGCGAGACCCCGGGCGACCCGGCCGTTAAACCTCTCATCACA
SO2-A-IB1_Seq1738	135	7.27379e-05	1	0.714286	Fungi	Ascomycota	Dothideomycetes	Mycosphaerellales	Teratosphaeriaceae	Teratosphaeria	Teratosphaeria_micromaculata	TCAACCATCAAGCTCTGCTTGGCATTGAGTGTCACCCCCCTCCCCGGGTGGGCGCGCTTCAAACCGGTCGGCGGTGGCTCAGGCCTCTCAAGCGTTAGTAATACTTCCCGCTTCCAGAGCCTGCGGTCGCCCGCCTCGAAAACCCAACACCTCAA
VR2-S-IC1_Seq1823	135	7.27379e-05	1	0.714286	Fungi	Ascomycota	Eurotiomycetes	Onygenales	Arthrodermataceae	Trichophyton	Trichophyton_rubrum	CAACCCCTCAAGCCCGGCTTGTGTGATGGACGACCGTCCGGCCCCTCCCTTCGGGGGCGGGACGCGCCCGAAAAGCAGTGGCCAGGCCGCGATTCCGGCTTCCTAGGCGAATGGGCAGCCAATTCAGCGCCCTCAGGACCGGCCGCCCTGGCCCCAATCTTTATATATATATATATCTTTTCA
SO2-A-IB3_Seq1454	134	7.21991e-05	2	1.42857	Fungi	Basidiomycota	Agaricomycetes	Corticiales	Corticiaceae	Limonomyces	no identification	ATATCTCAACCCTTTAGATTGCAAGATCAAAAAGGGATTGGACTTGGAGGTTTGCTGGCTTTGTTCAGCTCCTCTCAAATGCATTAGCTATGGATCGCGCAGCATTAGATCTACGGTGTGATACATGTCTACTCCAAGGATTTAATGCGATAATCACCGCTTCGGCAGTGTGTGTCTTTATTGATACACCGTGTGATGAGCGAATACAAAGCTTCTAACCGTCTTCGGACAAACTCACTTTGAC
VR-A-IB3_Seq686	133	7.16603e-05	1	0.714286	Fungi	Basidiomycota	Agaricomycetes	Agaricales	Tricholomataceae	Clitocybe	Clitocybe_phyllophila	AATTCTCAACCCTTTCAGCTTTTGCGAGTTGAATTGGCTTGGATTGTGGGGGTTTGCGGGCTTCTCAGAAGTCGGCTCCTCTTAAATGCATTAGCGGAACCTTTGTGGACCAGCTTTGGTGTGATAATTATCTACGCCATGGTTGTGAAGCAGCTTTACATGGGGTTCAGCTTCTAACTGTCCATTGACTTGGACAACTTCTGACA
SO-A-IB2_Seq881	132	7.11215e-05	3	2.14286	Fungi	Ascomycota	Sordariomycetes	Sordariales	Chaetomiaceae	Parachaetomium	Parachaetomium_iranianum	CAACCATCAAGCCCCCGGGCTTGTGTTGGGGACCTGCGGCTGCCGCAGGCCCTGAAAAGCAGTGGCGGGCTCGCTGTCACACCGAGCGTAGTAGATTTTATCTCGCTCTGGGCGTGCTGCGGGTTCCGGCCGTTAAACCACCCTTTTAACCCAA
SO-SoP-O2_Seq1175	132	7.11215e-05	2	1.42857	Fungi	Basidiomycota	Wallemiomycetes	Wallemiales	Wallemiaceae	Wallemia	no identification	ACATCTCTATAATTAGTTTTTTTTAAAATTGATTATGGGTTTTGAGGTTGTCATGAAAATGACTCCCTTTAAAATGATTAGTGATGACCTTATGAATGGGTTAATACTGTGTGTTATAATGGATTACATCCATCACCAGTCAGAGAGTAATCTCGCCTTAGTAATTTGTAGTGATTGCTTCTAACTGCCAATTTGGCAACAACCTGATCA
VR-A-IA2_Seq2119	132	7.11215e-05	7	5	Fungi	Basidiomycota	Agaricomycetes	Agaricales	Pleurotaceae	Pleurotus	no identification	AATTCTCAAACTCACTTTGGTTTCTTTCCAATTGTGATGTTTGGATTGTTGGGGGCTGCTGGCCTTGACAGGTCGGCTCCTCTTAAATGCATTAGCAGGACTTCTCATTGCCTCTGCGCATGATGTGATAATTATCACTCATCAATAGCACGCATGAATAGAGTCCAGCTCTCTAATCGTCCGCAAGGACAATTTGACA
LF-So-O1_Seq274	131	7.05827e-05	2	1.42857	Fungi	Ascomycota	Pezizomycetes	Pezizales	Pyronemataceae	Lasiobolidium	Lasiobolidium_orbiculoides	ACACCCCTCAAGCTTAGGTTTACCTATTGCTTGGTCTTGGAGATGGAAGCCAATTCGTTGGAGTCCTCTTCGAAATCCAATGGCGAAGACCCTTGCTCTCCCAAGTGTAATAATAACTTATGTCACTGAAGGAAGCGAGAAATCTTCCGCCGAAACCCCAAATTGTTTAT
SO2-V-IB1_Seq1421	131	7.05827e-05	4	2.85714	Fungi	Basidiomycota	Tremellomycetes	Tremellales	Tremellales_fam_Incertae_sedis	Tremellales_gen_Incertae_sedis	no identification	AATCTCAACCCCTCAGGTTTCTGACCTGGGGAGGTTGGACTTGGGTGCTGCCGCTCGGCTCACCTTAAAAGCGTCAGTGGGATAAGCACCGGTTGGACGTAATAAGTTTCGTCAAGCCCTGGTGTGATGCCTGCTCACAACCCCCATCTTTTA
SO2-A-IB1_Seq1860	130	7.00439e-05	1	0.714286	Fungi	Ascomycota	Sordariomycetes	Hypocreales	Hypocreales_fam_Incertae_sedis	Hypocreales_gen_Incertae_sedis	Hypocreales_sp	CAACCCTCGGGCCCCCCCTTCACGGGGGCGCGCCCGGCGTTGGGGAACGGCCTACCGCCGTCCCCGAAATACAGTGGCGGCCTCGCTGTGGCCCTCCCCTGCGCAGTAGCACAAGCTCGCAGAGGGAGCGCGGCGACGGCCCTGCCGTTAAACACCCCACTTCTGAAA
SO2-S-IC3_Seq1447	130	7.00439e-05	1	0.714286	Fungi	Ascomycota	Lecanoromycetes	Ostropales	Stictidaceae	Cyanodermella	Cyanodermella_sp	CAACCTCAAGCCCGGCTTGGTATTGGCGGTTCGCCCTCCCCGGGGCGTCCCCGAAAAACAGCGGCGTAGCTGGCCCGACCCTAAGCGTAGTAACATTATTCTCGCTCAGAGGGTTTCGGGTGGCTTACGGCCGGACAACCCAACTATTTTTCAAT
VR2-A-IA3_Seq1840	130	7.00439e-05	3	2.14286	Fungi	Ascomycota	Dothideomycetes	Capnodiales	Cladosporiaceae	Toxicocladosporium	no identification	CACCACTCAAGCCTCGCTTGGCATTGGGCAATGCGGTCCGCCGCATGCCTCAAATCGACCGGCTGGGTCGATCGCACCCTCAGCGTTGTGGAAACTATTCGCTAAAGGAATTGTGGTCGGTCACGCCGTGAAACAACCCAATTTTCAAT
SO-A-IA3_Seq1342	127	6.84275e-05	6	4.28571	Fungi	Ascomycota	Leotiomycetes	Rhytismatales	Rhytismataceae	Lophodermium	no identification	CAACCCTCAAGCTCTGCTTGGTATTGGGCTCGCCCTGTAGGGCCTGCCTCAAAGCTAGTGGCGGCCACCGTCCGACCTTCAGCGCAGTACTACTCGTCGCTGGTAGGGAGGCTGGCTCACCCGTCATCACAACCCCCACTCAAA
SO2-A-IB1_Seq1633	127	6.84275e-05	2	1.42857	Fungi	Basidiomycota	Agaricomycetes	Agaricales	Typhulaceae	Typhula	no identification	AATTCTCAACCTCGAATCGTTTTCGAACTTTACGAGGCTTGGACTTTGGAGCGTGCCGGTCTTTTATCTAGATCGACTCCTCTTTAAATGCATTAGCTGGAACCTCTCGTGGACCAGACTACGGTGTGATAATTATCTACGCTGTCGGTCTTGTGAAACGCTTTGTTATGAGGTTCTGCTTCTAATCGTCCTTAACTGTGACAATGAAGTTCGCTTGCGATCTTTGACA
LF-A-IC2_Seq962	126	6.78887e-05	1	0.714286	Fungi	Basidiomycota	Agaricomycetes	Agaricales	Psathyrellaceae	Psathyrella	no identification	AATTCTCAACTTCATCAGTTTTGTTATGAGACTGTGTGAAGCTTGGATGTGGGGGTTTGTGCAGAGCGCGTAAAAGTAACCTGCTCCCCTTAAATGAATTAGCGAGTTCAAACTGGGCTCCGTCTATTGGTGTGATAATTATCTACGCCGTGGATTGGGCTTAGACTTGCTTCTAATCGTCCGCGAGGACAATCTTTTGACA
SO2-S-IA3_Seq1246	126	6.78887e-05	2	1.42857	Fungi	Ascomycota	Saccharomycetes	Saccharomycetales	Pichiaceae	Pichia	Pichia_kluyveri	TTTCCTTCTTGCGCAAGCAGAGTTGAGAACAGGCTATGCCTTTTTCGAAATGGAACGTCGTGGACGAAGTGAACTAAATTTTTAGCACGCTTTGGCCGCCGAACTTTTAACTAA
VR2-A-IB1_Seq1477	124	6.68111e-05	1	0.714286	Fungi	Ascomycota	Sordariomycetes	Microascales	Microascaceae	Microascaceae_gen_Incertae_sedis	Microascaceae_sp	CTGCCCTCGAGCGCGGTTAGCTTGCTATCCGCTGCCCGGTGTTGGGGCGCTACGGTTCCAGGGCCTCGTGCCCTGTCCGTAGGCCCCGAAATGAAGTGGCGGTCCCGCCGCGGCGCCCCCTGCGTAGTAGTCTTACAACTCGCATCGGGACCCGGTGGAGGCCAGCCGTCAACCCATCTTTTTTATG
VR2-A-IB1_Seq1533	124	6.68111e-05	3	2.14286	Fungi	Basidiomycota	Malasseziomycetes	Malasseziales	Malasseziaceae	Malassezia	no identification	ATTCTCCCTCCCCTTACGGTGGCCGAAAGGCCGAAGTAGGGCGGACGGGGTAGGATGGGTGTTTGCTGCCTGGGGATTGTACCAGGCTCGCCCGAAATGCATAAGCGCCAGGACCCTCGCTACCGCTCTCTAGGGAAGAGTGGCTAAGCGACCGCTGAGCATGGCATGATACGTCATTTGCTGTGTGTGGGCGGCCGGTTGGAGAGGTGTCTGCTTTACCACCCCTATTTTAA
SO2-A-IC1_Seq990	123	6.62723e-05	2	1.42857	Fungi	Basidiomycota	Agaricomycetes	Agaricales	Mycenaceae	Mycena	Mycena_zephirus	AATTATCAACCTTGCTTGCTTTTACTAGCTTGAGTGAGGCTTGGATGTGAGGGCTTGCTGGCTTCCTTCAGTGGATGGTCTGCTCCCTTTAAATGCATTAGTGGGATCTCTTGTGGACCGTCACTTGGTGTGATAATTATCTATGCCATTTGACTTTGAAGCAAACTTATGGGAACCTGCTTACAACCGTCTTCGGACAACTTTTGACA
SO2-So-O1_Seq279	123	6.62723e-05	1	0.714286	Fungi	Ascomycota	Eurotiomycetes	Eurotiales	Aspergillaceae	Penicillium	Penicillium_janczewskii	CTGCCCTCAAGCCCGGCTTGTGTGTTGGGTCTCGTCCCCCTTCCCGGGGGGACGGGCCCGAAAGGCAGCGGCGGCACCGCGTCCGGTCCTCGAGCGTATGGGGCTTTGTCACCCGCTCTGTAGGCCCGGCCGGCGCTTGCCGATCAACCAAAACTTTTTTCCA
VR-D-O3_Seq1829	123	6.62723e-05	1	0.714286	Fungi	Ascomycota	Sordariomycetes	Xylariales	Graphostromataceae	Biscogniauxia	Biscogniauxia_rosacearum	CAACCCCCAAGCCCTAATCTGCTTGACGTTGGGAGTTTACGGAGACGTAATTCCTCAAATATAGTGGCGGAGCTAGGTCGTGCTCTAAGCGTAGTAACCACACTCTCGCTTCTGCAGCCGGCCTAGGTCTTGCCGTAAAACCCCTATATTTATTTTTTTACT
LF2-S-IB2_Seq1502	122	6.57335e-05	4	2.85714	Fungi	Ascomycota	no identification	no identification	no identification	no identification	no identification	GTACCCTCAAGCTTTGCTTGGTGTTGGGTGTTTGTCCTCTCCTTCGCGGTTGGACTCGCCTTAAAGTAATTGGCAGCCAGTGTATTGGTATTGAAGCGCAGCACAAATTGCGATTCTAGCTAATCACTTGCGTCCACAAAGTCTATTTAACAC
SO-A-IA1_Seq1191	122	6.57335e-05	7	5	Fungi	Basidiomycota	Agaricomycetes	Atheliales	Atheliaceae	Athelia	no identification	AATTCTCAACCCCGATCGGATTTGTTTTCGCATTCGGAGGCTTGGATCGTGGAGCGTGCTGGCCCCCTCTCATGGGTCGGCTCCTCTTAAACGCATTCGCGGAATCGACTTTGGTCCGTTTCGGTCATCAGTGTGATAAACGTTGCGCTGTTGGCTAGGATCGAGGTGCCGCATACAATCGTCTTCGGACAACTTTATGACC
SO-A-IA1_Seq958	122	6.57335e-05	5	3.57143	Fungi	Ascomycota	Sordariomycetes	Xylariales	Diatrypaceae	no identification	no identification	CGACCCTCAAGCCTCAGTTGCTTGGTTTTGGGAGCCTATCTTCGGATAGCTCCTCAAATAGAGTGGCGGAGTCGTGCTGACCCCAAGCGTAGTAATTTTTTCTCGCTTCAGGTGCCGGTGCTGACGTCTTGCCGTTAAACCCCCTATTTTATAA
LF-A-IC1_Seq1250	121	6.51947e-05	1	0.714286	Fungi	Ascomycota	Leotiomycetes	Helotiales	Dermateaceae	Pyrenopeziza	Pyrenopeziza_petiolaris	TAACCACTCAAGCTCTCGCTTGGTATTGGGGTTCGCGTCTTCGCGGCCTCTAAAATCAGTGGCGGTGCCTGTCGGCTCTACGCGTAGTAATACTCCTCGCGATTGAGTTCCGGTAGGTTTACTTGCCAACAACCCCCAATTTTTTAA
LF-A-O1_Seq1027	121	6.51947e-05	3	2.14286	Fungi	Ascomycota	Dothideomycetes	Dothideales	Dothioraceae	Hormonema	no identification	CACCACTCAAGCATCGCTTGGTATTGGGAACGGTCCGTCGAAAGGCGGGCCTTCCTCGAAGACCTCGGCGGGGTTCAACCAACTTCGGGCGTAGTAGAGTTAAATCGAACGTCTTATAAGCTTGGTCGGATCTCATTGCCGTTAAACCTTTAAATTTTCTA
SO-A-IA1_Seq797	121	6.51947e-05	7	5	Fungi	Basidiomycota	Agaricomycetes	Hymenochaetales	Schizoporaceae	Hyphodontia	Hyphodontia_quercina	AATTATCAACTCCCTTTCTTTATTGAAAGGTGAGCTTGGACTTGGGGACTGCTGGTTCACGCCGGCTTCCCTTGAATGTATTAGCTGGAATTTGATTCGCAGCATATATGCGGTGTGATAATGTCGTCACTGTGTAGCTCGGGTTGTCTGGCTTCTAACCGTCCTTCACGGGACAATTTGATCA
SO2-S-IA3_Seq1241	120	6.46559e-05	1	0.714286	Fungi	Ascomycota	Leotiomycetes	Helotiales	no identification	no identification	no identification	TAACCAACTCATCGCAAGGTGGACTTGGGGCTGGCCTGTAGGCCTCCCTTAAAATCAGTGGCGGTGCTGTCAAGCTCTAAGCGTAGTAACTTTTCTCGCTACAGGGCCTTGGTGGTAGTTGCCAGAACCCCAACTTTTTCAC
VR-A-IB1_Seq757	120	6.46559e-05	3	2.14286	Fungi	Ascomycota	Dothideomycetes	Pleosporales	Libertasomycetaceae	Libertasomyces	no identification	GAACCCTCAAGCCTTGCTTGGTGTTGGGTGTTTTGTCTTCTTCTCGGAGACTCGCCTTAAAACAATTGGCAGCCGGCACACTGGTATTGAAGCGCAGCACAATTTGCGCTTCTGTCCACGCGCGCCCGCATCCACAAAGCCCATTTTTTCAC
VR2-A-IB1_Seq1478	119	6.41171e-05	3	2.14286	Fungi	Basidiomycota	Agaricomycetes	Polyporales	Polyporaceae	Lentinus	no identification	AATTCTCAACCTAACGGGTTCTTAACGGGACTTGCTTAGGCTTGGACTTGGAGGCTCTTGTCGGCTTGCTTTCGTCAAGTCGGCTCCTCTCAAATGCATTAGCTTGGTTCTTTGCGGATCCGGCTCACGGTGTGATAATTGTCTACGCCGCGACCGTTGAAGCGTTTTAATGGGACTAGCTTCTAACCGTCTCCTCGCGAGACAGCATTCATCGAA
SO2-A-IB2_Seq1548	118	6.35783e-05	1	0.714286	Fungi	Basidiomycota	Tremellomycetes	Trichosporonales	Tetragoniomycetaceae	Cryptotrichosporon	no identification	AATCTCAACCATTAGGGTTTCTTAATGGCTAGGACTTGAGCGTCTGCCTTTCGAGGCTCGCTTTAAAAGAGTTAGCACATGAAATAGTGATCTGTCTGGCGTAATAAGTTTCGCTGGGCTAGCTATGAAGTGAGCTTCTAATCGTCTCGCAAGGGACAATTCTTATGA
LF-D-O1_Seq1277	117	6.30395e-05	6	4.28571	Fungi	Ascomycota	Leotiomycetes	Erysiphales	Erysiphaceae	Blumeria	Blumeria_graminis	AACAACCTCTCAAGCCTAGCTTGGTATTGGGACACGCTGCTCTGGCAGCGGTCCTCAAAAGCAGTGGCGGGCCCATGTAACTCTCCGCGTAGTAATACATCTCGCGACAGAGAAGCAGCGGGAATTGCCAAAACTCCTTAATTGCTCA
LF-A-IB2_Seq994	116	6.25007e-05	2	1.42857	Fungi	Ascomycota	Dothideomycetes	Pleosporales	Pleosporaceae	Pleosporaceae_gen_Incertae_sedis	Pleosporaceae_sp	GTACTCTCAAGCCTAGCTTGGTGTTGGGTGATTGTCTTCGCTTTGCTTAGACTCGCCTTAAATATATTGGCAGCTAATATATTAGTTTGAAGCGCAGCACAATTGCAATTCAAGTCTTTAATATTCGCATCCATGAAGTTATTAACAC
SO-A-IA2_Seq2047	116	6.25007e-05	2	1.42857	Fungi	Basidiomycota	Agaricostilbomycetes	Agaricostilbales	Kondoaceae	Kondoa	Kondoa_changbaiensis	ACCTCTCAACCCCGCTAAGGGCTTAATTGCTTTTGGTTGTTTGGGCTTGGATCATGGTCTCTTGTCGTTACCCTTTTGGGTTTGGACTGGACTGAAATGCAACAAGTTGAATCATACTGGTAACAGCTTGACCTGATGTTGTAAACTACTCATCGGGGATGTTACCTATTTGAAAGGACTTTAACAAAACACCCTTTAGTACTCGCGTACAAT
VR-D-O3_Seq1413	116	6.25007e-05	2	1.42857	Fungi	Ascomycota	Dothideomycetes	Pleosporales	Phaeosphaeriaceae	Hydeomyces	no identification	GTACTCTCAAGCTTTGCTTGGTGTTGGGTGCTTGTCCTTTCCACCGTGGCTGGACTCACCTTAAATTCATTGGCAGCCAATGTATTGGTCTTGAAGCGCAGCACAATTTGCGAGTCAAGCTGGTAACCGTGGCGTCCATTAAGCCTATTTAACAC
Mock-2_Seq54	115	6.19619e-05	6	4.28571	Fungi	Basidiomycota	Agaricomycetes	Russulales	Peniophoraceae	Peniophora	no identification	ACTCCTCCACCCTCTACCTTTTTTCGGAAGGCATTGGGCTGGGATTTGGGAGCTTGCGGGTCCCTGGCCGATCCGCTCTCCTTGAATACATTAGCAAAGCCCTTGCGGCCTTGGTGTGATAGTCATCTACACCTCGGCTTAGCGAAAATAACGGGAGTTGCTTCCAACCGTCTCGCAAGAGACAATTCATTACCA
LF-A-O1_Seq1020	114	6.14231e-05	2	1.42857	Fungi	Basidiomycota	Agaricomycetes	Polyporales	Phanerochaetaceae	Phlebiopsis	Phlebiopsis_gigantea	AATTCTCAACTTCTAATACTTTTTTGTATCAGAAGCTTGGATTTGGAGGCTCGTGCTGGCTCTCTCGTTAGAGTCGGCTCCTCTTAAATGAATTAGCGTGAATCACTATGGATCGCTTCGGTGTGATAATTATCTGCGCCGTAGTCGTGAAGTATTAATAAAAGTTCTCGCTTCTAATCGTCCTTCACGGGACAATTAACCCTGACT
LF2-A-IA3_Seq1553	114	6.14231e-05	2	1.42857	Fungi	Ascomycota	Dothideomycetes	Mycosphaerellales	Mycosphaerellaceae	Zymoseptoria	no identification	CACCACTCCAGCCTCGCTGGGTATTGGGCGTCTTCTCGCGGGGGATCACTCCCCCGCGCGCCTCAAAGTCTCCGGCTGAGCGGTCTCGTCTCCCAGCGTTGTGGCATCACGTCTCGCCGCGGAGTTCACGAGCCCTCACGGCCGTTAAATCACACCTCA
LF2-S-IB2_Seq1053	114	6.14231e-05	6	4.28571	Fungi	Ascomycota	Dothideomycetes	Dothideales	no identification	no identification	no identification	CACCACTCAAGCACAGCTTGGTATTGGGCAACCGCCCCCGCCAGTCGGGGACGCGCCTCAAAAACCTCGGCGGAGCCTCACCGGCTTTGGGCGTAGTAGATTTTCTAAACGTCCTTTAACGGAGATGGTTCCTTTGCCGACTGAAGCCTTTATTTTTTACA
SO-So-O3_Seq395	114	6.14231e-05	3	2.14286	Fungi	Ascomycota	Eurotiomycetes	Eurotiales	Aspergillaceae	Penicillium	Penicillium_citrinum	CTGCCCTCAAGCCCGGCTTGTGTGTTGGGCCCCGTCCCCCCCGCCGGGGGGACGGGCCCGAAAGGCAGCGGCGGCACCGCGTCCGGTCCTCGAGCGTATGGGGCTTCGTCACCCGCTCTAGTAGGCCCGGCCGGCGCCAGCCGACCCCCAACCTTTAATTATCTCA
VR-A-IA_Seq2008	114	6.14231e-05	6	4.28571	Fungi	Ascomycota	Dothideomycetes	Mycosphaerellales	Teratosphaeriaceae	Teratosphaeriaceae_gen_Incertae_sedis	no identification	CACCACTCAAGCCTAGCTTGGTATTGGGGGCCGCGAGCGATCGCGCCTCTTAAAGTCACCGGCTGAGCCGTCCGTCTCCAAGCGTTGTGGCAACTATCCGCGAGCGAGATTGGGCGATTCGGCCGTTAAATACCCCATCAAA
LF-A-IC1_Seq1430	113	6.08843e-05	5	3.57143	Fungi	Basidiomycota	Agaricomycetes	Cantharellales	Hydnaceae	Sistotrema	Sistotrema_oblongisporum	AGCTCTCAAACATATACTTTTCTTTATTGCGAAGTATATGGTTGGATTTGGACTCTGCTGTGTAACAAACGGCTGGTCCGAAAGATATTAGCTGATCCTAGTGAGACTTGGTTCTACTCGGCGTGATAATTATCTAACGTCGAGGACATCGCAAGATGGCCAGATCGAAACTTTATGGATTGCTTCTAATCGTCTTCATCGACAAATTTTATCA
LF2-D-O1_Seq1705	113	6.08843e-05	9	6.42857	Fungi	Ascomycota	Dothideomycetes	Pleosporales	Lophiostomataceae	no identification	no identification	CAAAATTCAAGCTCAGCTTGGTGATGGGCGTCTGTCCCGCCTCCGCGCGCGGACTCGCCTCAAAAGTAGTTGGCAGCTCCCTTATCGGCACTGAACGCAGCAAATTTGCGGGACGCACCGAGGAAAGGGGCTTACCAGTAAGCAAACCACCCCA
SO-A-IC3_Seq923	113	6.08843e-05	4	2.85714	Fungi	Basidiomycota	Agaricomycetes	Hymenochaetales	Schizoporaceae	Lyomyces	no identification	AATCATCAAATCACTTTTGCTTTTGTGAAGGTTGATTTGGAATTGGAGCTTGCTGGTCCTTACGGATTGGCTTCTCTCAAATGCATTAGCTGGACTTGTATCTGCAGCGTTACGTGTGGTGTGATAATATCTTCACTGCATAGCTCAGAATGAAGATTGGCTTCTAATCGTCCGTCACTGGACAACTTTTGACA
SO2-A-IB2_Seq1617	113	6.08843e-05	1	0.714286	Fungi	Basidiomycota	Agaricomycetes	Agaricales	Pleurotaceae	Hohenbuehelia	Hohenbuehelia_thornii	AATTCTCAACCTTAGAAGGCTTTGTCTTTTCTAAGGCTTGGATGTGGAGGTTGCGGGCTTTTCAAGTCGGCTCCTCTGAAATGCATTAGCTGGGTTTGCGCCTTCAGCCTATTGGTGTGATAATTATCTACGCCTCTTGGGTCGTTAGCGTGTATAAATCCTTCCAGCTTCTAACCGTCCGCAAGGACAATACTTGACC
SO2-S-IA1_Seq1379	113	6.08843e-05	2	1.42857	Fungi	Ascomycota	Eurotiomycetes	Chaetothyriales	Herpotrichiellaceae	Rhinocladiella	Rhinocladiella_similis	TCACCCCTCAAGCCCCCGGCTTGGTGTTGGACGGTTTGGTCCAGGGCCCCCCCTGGACCCCTCCCAAAGACAATGACGGCGGGCTGTTGCACCCCCGGTACACTGAGCATCTTCACGGAGCACGTACCGGTCTCAAGGGTCGACGGCACCCGGTCTACACCTATATCTTTCACAA
VR2-A-O1_Seq1749	113	6.08843e-05	4	2.85714	Fungi	Basidiomycota	Tremellomycetes	Tremellales	Bulleribasidiaceae	Vishniacozyma	Vishniacozyma_sp	AACCTCACCCCACTTAGGTTTTTGCCTAAGCGGTGGTGTATTGGGTGTTTGCCTTGCTAAAGGCTCGCCTTAAAGATATAAGCACCTTGGATGTAATACGTTTCATCCTTCTGGGTGGCTGATAACCCCACATATTCATG
SO2-A-IA3_Seq1378	112	6.03455e-05	1	0.714286	Fungi	Ascomycota	Eurotiomycetes	Onygenales	Onygenaceae	no identification	no identification	CAACCTTCAAGCGCGGCTTGTGTGTTGGGTTTCGTCCCCCGAGGACGGGCCCGAAAGGCAGTGGCGGCGTCCGTTTCGGTGCCCGAGCGTATGGGAACTCTTGTCCCGCTTGGTGGCCCGGCGGCGCTGGTCGAAACCAATTTTTACC
SO2-D-O3_Seq1482	112	6.03455e-05	2	1.42857	Fungi	Basidiomycota	Cystobasidiomycetes	Cystobasidiales	Cystobasidiaceae	Cystobasidium	no identification	GGAAGGCAACCCCCTTGTTTTGTAATGAGACAAGAGTGGGCTTGGTTTATGGCTTTTGTCGGCGTAATCGCCGGCTCAGCTGAAATACACGAGCAACCCATTTGAAATAAACGGCTTGACTCGGCGTAATAATTATTTCGCTGAGGACGTTTTCTTCAAAAGTTAGTGGTGCTTCTAGTGCGCTTTTGTAGCAACTCAA
SO-SoP-O2_Seq1003	111	5.98067e-05	1	0.714286	Fungi	Ascomycota	Eurotiomycetes	Eurotiales	Aspergillaceae	Aspergillus	Aspergillus_ochraceus	CTGCCCTCAAGCACGGCTTGTGTGTTGGGTCGTCGTCCCCCCCCAGGGGGACGGGCCCGAAAGGCAGCGGCGGCACCGCGTCCGGTCCTCGAGCGTATGGGGCTTTGTCACCCGCTCTTGTAGGCCCGGCCGGCTGCTGGCCGACGCTGAAAAGCAACCAACTATTTTTCCA
VR-A-IC2_Seq904	111	5.98067e-05	2	1.42857	Fungi	Basidiomycota	Agaricomycetes	Agaricales	Lyophyllaceae	Lyophyllum	no identification	AATTCTCAACCTTTCCAGCTTTTGCGAGCTTGGTCAGGCTTGGACATGGAGGTTGCGGGCTTCACAGAAGTCGGCTCCTCTGAAATGCATTAGTGAAACCTTTGTTGATCATCTCTTGGTGTGATAATTATCTACGCCACTAGAGTGTCAGCCTCAACTAGTTGAGAGGTTTTGCTTCTAACCGTCCTCTAAGGACAGCTTCTGACT
VR-A-IC3_Seq743	111	5.98067e-05	1	0.714286	Fungi	Fungi_phy_Incertae_sedis	Fungi_cls_Incertae_sedis	Fungi_ord_Incertae_sedis	Fungi_fam_Incertae_sedis	Fungi_gen_Incertae_sedis	Fungi_sp	TATCTCTTAGTAAGTGGCCTTTTGTGCTGCTGCTTCTGGTTACTTGTTGACCTTGCGAGATGCAGTCCTTTGGATCGCTTTTCGATAAGCATTGCACCGAATGAGTAAGGATGTGAAGAATCTTGTATTAATGATCATGTATACTCACGGTTGCGTCAAGTATTTTACTTGAGCTCATAGTTGGAATATAGTATTTTTCTGTATTTCATCT
VR2-S-IB3_Seq1565	110	5.92679e-05	2	1.42857	Fungi	Ascomycota	Dothideomycetes	Capnodiales	Neoantennariellaceae	Cippumomyces	no identification	CACCACTCAAGCCTCGCTTGGTATTGGAGGAAGCGGTTCGCCGCCCCTCTCGAATCGTCCGGCTGAGTTCACCGTCTCTTAGCGTTGTGGAAATCTATTCGCTTACGAGATCCGGTGGCGCTCACGCCGTTAAACACCTTTCTCA
LF2-A-IB3_Seq1586	109	5.87291e-05	1	0.714286	Fungi	Basidiomycota	Agaricomycetes	Agaricales	Pterulaceae	Pterula	no identification	AATTCTCAACTTCTCAGTGGTTGTCATGACCGCTGTTAAGCTTGGATGTGAGGGTTTTTGCTGGCTTTCACGAGTCAGCTCCCTTGAAAATCATTAGCGCAGCTTATGCAAATCGCTTGGTGTGATAATTTATCTACTTTGTGACGCGCATGATTCAAGCTTTGTGCTTCGAACCGTCTTCTCCGAAGACAATTATTTTTTGA
LF2-V-IB1_Seq1699	109	5.87291e-05	1	0.714286	Fungi	Basidiomycota	Exobasidiomycetes	Robbauerales	Robbaueraceae	Robbauera	Robbauera_albescens	ATCCCTCAAACCCCTCAGGTTTTGAAACAAAAGCCTGGGCTTGGGTTTGGATGTGGGTGCCCTGCCATCTTGTATGGCTCACCCCAAATGCATTAGCTGGACCCTTCCTGTAACCGGTTCCACTCAGCGTGATAAGTCATTCGCTGAGGACAGCGAGGCAAGCCCACTTGTGGGTGCGCCCCTGCTGGCCGGACTCGGGTTGCTTGGTCTGCTTACAGCCCCGTCGCATGACGGAAAACCATATTCAATG
SO2-A-IB1_Seq1971	109	5.87291e-05	1	0.714286	Fungi	Ascomycota	Saccharomycetes	Saccharomycetales	Saccharomycetales_fam_Incertae_sedis	Candida	Candida_viswanathii	CTCCCTCAAGCCCGCGGGTTTGGTGTTGAGCAATACGCCAGGTTTGTTTGAAAGACGTACGTGGAGACTATATTAGCGACTTAGGTTCTACCAAAACGCTTGTGCAGTCGGCCCACCACAGCTTTTCTAAC
SO2-V-IC3_Seq1667	109	5.87291e-05	1	0.714286	Fungi	Basidiomycota	Exobasidiomycetes	Exobasidiales	Exobasidiaceae	Exobasidium	Exobasidium_sp	GAATATCTCTACTCCTCAATTTTTTAATTAAGATTGGTTTGGAGTTAGGTCCTTGGGCTTGCTTGCGGTTTGTTACGAACACAAGCTTGCCTTAAATATATTAGCTGGATTTCAGTAGAGTTGTTAAGTAACATTGAAAACTCTCGTAATACGAAGTCTGCTTCTAACCCGCTGTTACTTTATTGTAGCACACATATTCATTT
LF-A-IC1_Seq1235	108	5.81903e-05	1	0.714286	Fungi	Ascomycota	Sordariomycetes	Xylariales	Diatrypaceae	no identification	no identification	CGACCATCAAGCCCCGGTTGCTTGGTTTTGGGAGCCTATCTCTAGGGATAGCTCCTTAAATAGAGTGGCGGAGTCGTGCCGACCCCAAGCGTAGTAATTTCTTCTCGCTTCAGGTGCCGGTGCTGACGTCCTGCCGTTAAACCCCCTATTTTTAAAA
SO-D-O2_Seq1855	108	5.81903e-05	2	1.42857	Fungi	Ascomycota	Sordariomycetes	Coniochaetales	Coniochaetaceae	Coniochaeta	Coniochaeta_simbalensis	CAACCCTCAAGCCCTGCTTGGTGTTGGGGCCCCACGGCTGCCGTGGGCCCTGAAAGGAAGTGGCGGGCTCGCTACAACTCCGAGCGTAGTAATTCATTATCTCGCTTAGGGCGTTGGGCGGCGCTCCAGCCGTTAAAGAACCATCTTTAACTCAA
LF-A-IA3_Seq805	107	5.76515e-05	5	3.57143	Fungi	Basidiomycota	Tremellomycetes	Tremellales	Bulleribasidiaceae	Vishniacozyma	Vishniacozyma_sp	AACCTCACCCCACTTGGGTTTTTGCCCGAGCGGTGGTGGATTGGGTGCCTGCCGTCACTGGCTCACCTTAAAAGCATAAGCAACCTTGGATGTAATACGTTTCATCCTTCTGGGTGGCTGATAACCCCACATAACTCATG
LF2-A-IA1_Seq1670	107	5.76515e-05	1	0.714286	Fungi	Ascomycota	Dothideomycetes	no identification	no identification	no identification	no identification	CACCACTCAAGCCTCGCTTGGTGTTGGGCGCCGCGGTCCGCCGCGCGCCCCAATGTCTCCGGCTGAGCCGTCCGTCTCTAAGCGTTGTGGCAACTATCCGCTCGTGAGTCGGGAGGGCTTGTCGCCGTTAAAACCTCTCATCACA
LF2-A-IB2_Seq1715	107	5.76515e-05	2	1.42857	Fungi	Basidiomycota	Exobasidiomycetes	Microstromatales	Microstromatales_fam_Incertae_sedis	Pseudomicrostroma	no identification	ATCCCTCAAATCCCAATGTTTTTTTAAGGAAAGCGTTGCTTGGATTTGGTTGTGGGCCCTTGCAGTCTTTCACGAGTCTGCTGGCCTTAAAGATATTAGCTGGACCTCTCTAATCTCTAAGCAGAGTACTTCCATTTGATGTAATAAAATTGCATTGGTGGAAGCTCGACTTGGTACATAGATGAAGTCTGCTTCTTAACCCGGCGCGAGTGGCAGCACTCAACCCACTATTTCATAA
SO-A-IA3_Seq1136	107	5.76515e-05	5	3.57143	Fungi	Basidiomycota	Agaricomycetes	Polyporales	Polyporales_fam_Incertae_sedis	Polyporales_gen_Incertae_sedis	no identification	TATTCTCAACCTTCAAAACTTTTTGTATTGAAGGCTTGGACTTGGAGGTTGTGCTGGCTCTCGTTAGTCGGCTCCTCTGAAAAGCATTAGCGTGAATGTTACGGATCGCTTCGGTGTGATAATTATCTGCGCCGTGGTCGTGAAGTATATGAAGTTTGCGCTTCTAATCGTCCTTCACGGGACAATCACTCTTTGAC
LF-A-IA3_Seq13	106	5.71127e-05	4	2.85714	Fungi	Basidiomycota	Tremellomycetes	Tremellales	Rhynchogastremataceae	Papiliotrema	Papiliotrema_terrestris	AATCTCAATCTAATATGTTTTCTGAACATGTTAGACTTGGACTTGGGCGTCTGCCAGTGATGGCTCGCCTCAAATGACTTAGTGGAACATCCCACATCAGTGTTAGACGTAATAAGTTTCGTCTCTCCTTGTGGTGATGACTGCTCAGAACCTGCCATCGCGCACTTTTGA
LF-A-IC1_Seq1496	106	5.71127e-05	2	1.42857	Fungi	Basidiomycota	Agaricomycetes	Cantharellales	Clavulinaceae	Clavulinaceae_gen_Incertae_sedis	no identification	ATACCTCAAGCTGGATGCTTTATTGCTATCTGTTGCTTGGATTTGGACTTTGCCGTTGGCCTTTACTGGTGACGGCTCGTCTTAAATGCATTAGCTGACCCATGTTGTATGTTCGGTTCTACTCAGCGTGATAATTATCTGACCGCTGAGGACATTTGCCTTGTGCAGATGGCCAGATGTGCCTTGGATTGCTTCTAATCTGTACGCCTTCACGGGCGACGACCATTTTCAA
LF2-A-IB2_Seq1643	106	5.71127e-05	1	0.714286	Fungi	Basidiomycota	Agaricomycetes	Agaricales	Entolomataceae	no identification	no identification	TATTCTCAATCGTGTAGGGTTTAACTCTGCATGGCTTGGATGATGGGGACTTGCTGGCTTAAAGATGCCAGCTTTCCTGAAATGCATTAGCAAAGCTTTTTGTTGCCAATCTCTGGTGTGATAACTATCATCGCCATTGGAAAAGCAGCATGTATGAAGTTTAGCTTCTAACTGTCTCATGGGGACATCTTTTTGACA
SO2-A-IB2_Seq1810	106	5.71127e-05	1	0.714286	Fungi	Basidiomycota	Agaricomycetes	Agaricales	no identification	no identification	no identification	AATTCTCAATCTCTACAATCTTGTGTTGTTTAGTGGATTGGAGGTGGGGGTTTTTGTGGGTCTATCTATTAGCTCTGCTCCCCTAAAAATCATTAGCTGGAATGCCTTTGCAAAACCAACTATCAGTATGATAATTATCTACGCTGATGTTGTTGTAAAAGGGGATCTGCTTTCAAACCGTCGTTCAGACACTATGAATCA
LF-A-IC1_Seq1317	105	5.65739e-05	1	0.714286	Fungi	Basidiomycota	Agaricomycetes	Corticiales	Corticiaceae	Laetisaria	no identification	ATATCTCAACTCTCAAAGTTCTGTAATGGATCATTGAGAGCTTGGACTTTGGAGGCTTGCTGGTCATCATGTATCAGCTCCTCTTAAATGAATTAGCTCTGGATTACGATGTAGTTTATCTACGGTGTGATACATGTCTACGCTATTAGATAACTACGAACGTTACAATTCCTCCATTTCTGGGGTTTGCGTGACTAGTAAATACAAAGCTTCTAATTGTCTTTCGGGACAAAACCTGATTTCATTATCTTGAC
LF-A-IB2_Seq1133	104	5.60351e-05	2	1.42857	Fungi	Ascomycota	no identification	no identification	no identification	no identification	no identification	TCACCCCTCAAGCTCAGCTTGGTGTTGGGGCCTGCCCGTCACAGGGCAGCCCTTAAAAGCAGTGGCGGTGCCATCTGGCTCTACGCGTAGTACTACTCCTCGCGACAGAGACCCGGTGGTGTCCTGCCAGAACCCCCCATTTTTTAAT
LF2-V-IB1_Seq1675	104	5.60351e-05	2	1.42857	Fungi	Basidiomycota	Agaricomycetes	Polyporales	Fomitopsidaceae	Antrodia	Antrodia_gossypium	AATTATCAATCCTGTTTTACTTTATTGTGAAATGGGCTTGGATTTGGAGGCTTTTTGCTGGCTGCATTTATATTTGCTGGTCGGCTCCTCTTGAATATATTAGCTTGAGTCTTTTAATGAGATTGGCTTATCGGTGTGATAAATTTGCGCCGTGGTTGGTTTCATGTAAATTAAGCTTCTAAATCGTCCCGCGCAGGGACAAATACATTTGAC
SO-A-IC2_Seq886	104	5.60351e-05	1	0.714286	Fungi	Ascomycota	Eurotiomycetes	Onygenales	Onygenales_fam_Incertae_sedis	Onygenales_gen_Incertae_sedis	no identification	CTGCCCTCAAGCGCGGCTTGTGTGTTGGGCGTTCGCCCCCCGTGGGGGCGTGCCCGAAAGGCAGTGGCGGCGCCGTGCCCGGTCCTCGAGCGTATGGGGCTCTGTCACCCGCTCTGGAGGCCTGGCCGGCTGCCGTCGACCCCTCAGACCTTATTACC
SO2-A-IB1_Seq2044	104	5.60351e-05	3	2.14286	Fungi	Basidiomycota	Agaricomycetes	Hymenochaetales	Schizoporaceae	no identification	no identification	AATTATCAACTCCCCTTTCTTTATTGAACGGCGAGCTTGGATTTGGGGATCTGCTGGTTTCAAATCAGCTTCCCTTGAATGCATTAGCTGGACTTCGATTTGCAGCATATATGCGGTGTGATAATGTCGTCACTGTGTAGCTCAAGTCGTTTGGCTTCTAACCTGTTCTTTTACGAGGACAATTTGATCA
LF-A-IC3_Seq989	103	5.54963e-05	2	1.42857	Fungi	Basidiomycota	Agaricomycetes	Agaricomycetes_ord_Incertae_sedis	Agaricomycetes_fam_Incertae_sedis	Agaricomycetes_gen_Incertae_sedis	no identification	TATCATCAGGCCCCACCCCTCCTTCGATGGCGGGGGTTGTGCTTGGACTTGGATGTGCTGCCGGACGGCAACGCCCGGCTCATCCCAAATGCATTAGCTGGATTTATTCCTGGCTTGGACTTTTGTTCTCACTCGGCGTGATAAGATCACCCGTCGAGGACGTCCCTTGCCTCACGGACCGGCTTCCAACCGTCCCCTCGCGGACAGATCACTTTGACA
VR2-A-IA3_Seq1197	103	5.54963e-05	3	2.14286	Fungi	Ascomycota	Ascomycota_cls_Incertae_sedis	Ascomycota_ord_Incertae_sedis	Ascomycota_fam_Incertae_sedis	Ascomycota_gen_Incertae_sedis	no identification	CATACCTCAAGCTCTGCTTGGTGTTGGGCCCTCGTCCGCTAGGGACGGGCCTCAAAATCCTCGGCGGCGGCGCCCGGCTTTGAGCGTAGTAGAACTTCTTTTCTCGCTCTGAAAGCCCGCGGTGCCCGTCTGCCGGACGACCCCCAATCTTTCTCCTAA
LF-A-IB3_Seq1207	102	5.49575e-05	2	1.42857	Fungi	Basidiomycota	Malasseziomycetes	Malasseziales	Malasseziaceae	Malassezia	no identification	ATTCTCCCATCCCAAGCGGTTTTTATCAAAGAATTGCTAGGCGAAGGGGTTGAGATGGGCGTTGTTATAACTGCTTTTCTTCTCTAGAAAAGCTCGCCCGAAAAACAGCTAACGCCTCTGGGCCACTTTGCATCCGCTTCTCTGAGGGGAGAAGCGGCCAAGCGCGCTCTGATCATCAGGCATAGCATGATACGTCATTTGCTATGCTGTAGGAGAGCATTTGGTTGTGGTTATACCGCGTGCGTCATTTTTTTTTGCAAACGCAAAGAAAAAAAGCCCCCTTTCAT
LF-A-IA3_Seq1141	101	5.44187e-05	3	2.14286	Fungi	Ascomycota	Eurotiomycetes	Eurotiales	Thermoascaceae	Byssochlamys	Byssochlamys_sp	CTAACCCTCCAGCCCGGCTGGTGTGTTGGGTCGACGTCCCCCCCGGGGGACGGGCCCGAAAGGCAGCGGCGGCGCCGCGTCCGATCCTCGAGCGTATGGGGCTTTGTCACGCGCTCTGGTAGGGTCGGCCGGCTGGCCAGCCAGCGACCTCACGGTCACCTATTTTTTCTCTTA
SO2-A-IB3_Seq1720	101	5.44187e-05	1	0.714286	Fungi	Ascomycota	Leotiomycetes	Helotiales	no identification	no identification	no identification	CAACCCATCAAGCTTCGGCTTGGTCTTGGGGCCTGCGATTCCGCAGCCTCTAAACCCAGTGGCGGTGCCCTCGAGCTCTGAGCGTAGTAATTATCCTCGCTATAGAGTCTCGGTGGTGTCTTGCCAGTAACCCCTTTACTCAAAATAA
LF2-A-IC2_Seq1483	99	5.33411e-05	2	1.42857	Fungi	Basidiomycota	Agaricomycetes	Polyporales	Fomitopsidaceae	no identification	no identification	AATTCTCAATCCCTTTCACTTTTTGGTGAGATGGGGTTGGACTTGGAGGTTCTAATTGCCGGAATCATGTTCATTGATTCCGGCTCCTCTCAAATGTGTTAGCTTTGGGACCTTTTGTGGATCGGCTTCTCAGTGTGATAATTGTCTACGCTGTGGGCTGTGAAGCTTAATCATGCCTTCGTGGTGTGTGGGGTTCTGCTTCTAATCGTCCTCTCTGTGGGACAATCTTCTTGAC
LF2-S-IA1_Seq2380	99	5.33411e-05	2	1.42857	Fungi	Ascomycota	Dothideomycetes	Mycosphaerellales	Mycosphaerellaceae	Ramularia	Ramularia_cynarae	CACCACTCAAGCCTCGCTTGGTATTGGGCGTCGCGAGTCTCTCGCGCGCCTCAAAGTCTCCGGCTCGGCGGTTCGTCTCCCAGCGTTGTGGCAACTATTTCGCAGTGGAGTTCGGGTCGTCTGTGGCCGTTAAATCTTTCAAA
LF2-S-IA1_Seq1420	98	5.28023e-05	2	1.42857	Fungi	Basidiomycota	Agaricomycetes	Trechisporales	Hydnodontaceae	Trechispora	no identification	AGTCATCAACCCCTTCCGTTTCGTGCGGACTGGGTTGGATGTGGGGGCTCTGCTGCCGTCAGGCGGCTCCCCTCAAATGCATCGGTTGGGCCTGTGGGTCGAACTCGACTGGGCGTTGTACCATCCTCGCTCGACAGAGATGTTCCCCTCTTGTGCCCTTCCCCGACCTGCCTCTCAGGGTGGCGGTCACAAGCAAAGCTTTGAA
SO2-V-IC2_Seq1640	97	5.22635e-05	1	0.714286	Fungi	Basidiomycota	Ustilaginomycetes	Ustilaginales	Ustilaginaceae	Tranzscheliella	Tranzscheliella_linguoae	ATTGTTTCGAACGTTGGCTTTTTTCGTAAAGAAGAATGGCTGACGGATCGGTATTGAGGGTTTTTGCCATTTACAGTGGCTCCCTCGAAATACATTAGCATGACATTATAATTTCGAGTTGGTGAAGGGCCGACCGGGTTTTGATAACATCAAGGCTTCGGTGGCAGGACATCACTTGAGAAAAAGTTTCATCGCTTCTAAACCCGCCCCATACTTGCCATTAGGAAGAATGGGAATTATTTTTAATT
VR2-A-IC2_Seq1433	97	5.22635e-05	1	0.714286	Fungi	Ascomycota	Sordariomycetes	Microascales	Microascaceae	Microascus	Microascus_alveolaris	CTGCCCTCGAGCGCGGTTCGGCCCCTAGCGGGCCGGCCGCCGCCCGGTGTTGGGGCGCTGCGGGCCCTCGTGCCCGCAGGCCCTGAAATGAAGTGGCGGTCCCGCCGCGGCGCCCCCTGCGTAGTAGTAAAGCACCTCGCATCGGGTCCCGGCGGAGGCCAGCCGTCGAACCTCTCTTTTGATG
VR2-S-IB1_Seq553	97	5.22635e-05	4	2.85714	Fungi	Fungi_phy_Incertae_sedis	Fungi_cls_Incertae_sedis	Fungi_ord_Incertae_sedis	Fungi_fam_Incertae_sedis	Fungi_gen_Incertae_sedis	Fungi_sp	TAGACCATCAAGCACAGCTTGGCATTGGGCCTTCGTCCCCGCAGCGGACGGGCCCCAAAGACCTCGGCGGTGAAGCGTCGGCCTCAAGCGTAGTAGAATCCTATCCCGCTTACAGAGGCCGCGGTTCGCCCGCTCCGAAAACCCCACACCTCAA
LF-A-IA3_Seq1130	96	5.17247e-05	4	2.85714	Fungi	Ascomycota	Sordariomycetes	Xylariales	Apiosporaceae	Apiosporaceae_gen_Incertae_sedis	Apiosporaceae_sp	CAACCCTTAAGCCTAGCTTAGTGTTGGGAATCTGCTGTACTGCAGTTCCTTAAAGACAGTGGCGGAGCGGCGGTAGTCCTCTGAGCGTAGTAATTTATTTCTCGCTTTTGTCAGGCTCTGTCCTCCCGCCATAAAACCCCCAATTTTTTAGT
LF-A-IC4_Seq664	96	5.17247e-05	5	3.57143	Fungi	Basidiomycota	Tremellomycetes	Tremellales	Bulleribasidiaceae	Vishniacozyma	no identification	AACCTCACCCCACTTGGGTTTTTGCCCGAGCGGTGGTGGATTGGGTGTTTGCCGTCACTGGCTCGCCTTAAAAGCATAAGCAACCTTGGATGTAATACGTTTCATCCTTCTGGGTGGCTGATAACCAACCATAACTCATG
LF2-A-O1_Seq1651	96	5.17247e-05	2	1.42857	Fungi	Ascomycota	Dothideomycetes	Pleosporales	Pleosporales_fam_Incertae_sedis	Pleosporales_gen_Incertae_sedis	Pleosporales_sp	GTACGTTCAAGCCTTGCTTGGAGTTGGGCGTTTGTCGAGGGTCTCCCTTGACTCGCCTCAAAATCACCGGCGATTGTTACCAGCGGTCTGAAGTGCAGCACAATCCGCACCTCGGCGCCGGTCATCATAGCCGACAAACCACAA
LF2-So-O2_Seq455	96	5.17247e-05	1	0.714286	Fungi	Ascomycota	Sordariomycetes	Hypocreales	Nectriaceae	Fusarium	Fusarium_nygamai	CAACCCTCAAGCCCCCGGGTTTGGTGTTGGGGATCGGCGAGCCTCACGGCAAGCCGGCCCCGAAATACAGTGGCGGTCTCGCTGCAGCTTCCATTGCGTAGTAGTAAAACCCTCGCAACTGGTACGCGGCGCGGCCAAGCCGTTAAACCCCCAACTTCTGAA
LF2-V-IB1_Seq1698	96	5.17247e-05	1	0.714286	Fungi	Ascomycota	Orbiliomycetes	Orbiliales	Orbiliaceae	Orbilia	Orbilia_fimbriata	CAACACCTCAGCCCGCTTTGGCGGTTTGGTCCTGGGCCTGGGATTTCTTAACGGATTCCGGCTTCAAAGTTGCACGCTCTGCGGGCCTGACCGCTCAGAAAACATAGTATAATAGCTAACTGTTCAATGAGTTCTGGTTGGGATTCCGCCTGAACAAATTTCTTATCACTAAG
LF-A-IC1_Seq1153	95	5.11859e-05	4	2.85714	Fungi	Basidiomycota	Agaricomycetes	Atheliales	Tylosporaceae	Amphinema	no identification	AAATCATCAACCCCGTCGATCTTTGATCGGTCGGAGGCTTGGACTTTGGAGCGTGCTGGCCCTGAGGTCGGCTCCTCTTTAAATGCATCAGCGGAAAGCCCATTGACGTTTCCCGTCGGCGTGATAACACTGTTGCGTCGTCAGGGTCTGGTTGGGGCTCGCTTATAATCGTCTTCGGACAACATCCCA
LF-A-O3_Seq1131	95	5.11859e-05	2	1.42857	Fungi	Fungi_phy_Incertae_sedis	Fungi_cls_Incertae_sedis	Fungi_ord_Incertae_sedis	Fungi_fam_Incertae_sedis	Fungi_gen_Incertae_sedis	no identification	ACATCTCCACAAGCTGGTTTTACTAGTGAATGGGTTATGAGGTTGTCTAGTGATAGACTTCCTTCAAGTGGATTAGCAGGGCTCTATAGAAGGGTTAATACTGTGTGTTATAGTGGATCCTATCCATCACCAGTCAGAGAAGCAATTCTTGCCTTGATATAGTAGCTAATCAGCTTCCAACTGCCTTCATTGGCAAACACCTCGATCA
SO-A-IB2_Seq439	95	5.11859e-05	5	3.57143	Fungi	no identification	no identification	no identification	no identification	no identification	no identification	CAACCCTCAAGCTCTGCTTGGTATTGGGCGTCGCCGGGAAGTCTCTCCGGCGTGCCTTAAAGCTATCGGCGGTGGTGCCTTTCTCTAAGCGTGGTAGAATTTTTATTCGCTTCTGAGTTGGGCTTCACCCGCCAGATAAACCGGGCCTCGCGGCCCACTTTCTCA
SO-D-O2_Seq2404	95	5.11859e-05	5	3.57143	Fungi	no identification	no identification	no identification	no identification	no identification	no identification	AACTCTCAACCCCCTCATTTTGTAATGAAACGAGTGTGGGCTTGGTTTATGGCTGTTTGTCGGCTTTTGTTAGCCGGCTCAGCTGAAATTGACGAGCAACCCAGTTTGAATACTTGACGGTTTGACTCGGCGTAATAATTATTATCGCTGAGGACGTCTAACTTTCAAATCGTTAGTGGTGCTTCTAGTGCATTAATTTACTTTAAGC
LF-D-O1_Seq1660	94	5.06471e-05	4	2.85714	Fungi	Ascomycota	Leotiomycetes	Erysiphales	Erysiphaceae	Podosphaera	no identification	ACACCCCTCAAGCCTGGCTTGGTCTTGGGGCTCGCCGGCTCGGCGGCCCCTAAACGCAGTGGCGGTGCTGTTGTGCTCTCCGCGTAGTCATGTATCTCGCGACAGAGCGGCGACGGCACCCGCCAGAACCCCAGTCTTT
SO2-A-O2_Seq1974	94	5.06471e-05	2	1.42857	Fungi	no identification	no identification	no identification	no identification	no identification	no identification	ACACCTCACCCCCTCGGGTTTCCGATCGGGTGGATTTGGGTGCTGCCAGTTACATGGCTCGCCTTAAATGTATTAGCGGTTGTTGACGTAATAAGTTTCGTCTTGTCGACCGCTCCTAATCTCCTTCGGGATGTCTTCGGACACTTCATG
VR-A-IB1_Seq976	94	5.06471e-05	5	3.57143	Fungi	Basidiomycota	Agaricomycetes	Polyporales	Meruliaceae	Phlebia	Phlebia_radiata	TATCATCAACCTTCAACACTTTTGTGTCTGTAGGCTTGGACTTGGAGGTCGTGTCGGCGTTCGCGTCGGCTCCTCTGAAATGCATTAGCGTGAATCTTACGAATCGCCCTCGGTGTGATAATTTCTACGCCGTAGACGTGCAGTATATAGTGTTCGTGCTTACAACCGTCTGCAAAGACAACATCATTGACA
LF-A-IB3_Seq937	93	5.01083e-05	4	2.85714	Fungi	Basidiomycota	Agaricomycetes	Cantharellales	Ceratobasidiaceae	no identification	no identification	AATTCTCAAAATAAATCTTTTGTTAATTCAATTGGTTTCATTTTGGACTTGGAGGTCTGCAGATTCACGTCTGCTCCTCTTAAATTCATTAGCTGGATCCCTGTGAACTCGGTTCCACTCGGCGTGATAAGTATCACTCGCTGAGGACACTGTAAAAAGTGGCCGGGGTTGCTGTAGAACCGCTTCTAATAGTCTATTCAATTAGACAATTTATTTATG
LF-A-IC3_Seq1138	93	5.01083e-05	1	0.714286	Fungi	Basidiomycota	Agaricomycetes	Agaricales	Tricholomataceae	Singerocybe	no identification	AATTCTCAACCTTTTTCAGCTTTTTAAAGTTGGATTAGGCTTGGATTGTGGGGGTTTGCGGGCTTCTCAGAAGTCGGCTCCTCTTAAATGTATTAGCAAAATCTATGTGGGACTAGCTCTGATGTGATAATTATCTACATCTTTCTAAGACTACTTTGTGATTTAGCTTCTAATCGTCCATTAACTTGGACAAAATTTCTTGATA
LF2-S-IA2_Seq1406	93	5.01083e-05	3	2.14286	Fungi	Ascomycota	Dothideomycetes	Mycosphaerellales	Mycosphaerellaceae	Ramularia	Ramularia_weberiana	CACCACTCAAGCCTCGCTTGGTATTGGGCGTCGCGAGTCTCTCGCGCGCCTCAAAGTCTCCGGCTGAGCGGTTCGTCTCCCAGCGTTGTGGCAACTATTTCGCAGTGGAGTTCGAGTCGTCGCGGCCGTTAAATCTTTCAAA
LF2-So-O1_Seq96	93	5.01083e-05	10	7.14286	Fungi	Basidiomycota	Tremellomycetes	Cystofilobasidiales	Mrakiaceae	Tausonia	Tausonia_pullulans	AACTCTCACCCTCTAGCTTTCTTAATCGTGGCTAGCGGCGTGGACGTGAGCGCTGCTGCTTTGTTGCGGCTCGCTCGAAATGCATTAGCAGACCCTTTTCGTAATCGGTTCCACTCAACGTGATAAGTATTTCGTTGAGGACAGTTGCAGCAATGCGGCTGGCCGGGATAAGAAAGGCATAGTTGTCAGCTTCTAATCGCCCTTGGGCAATTTTTTATG
SO-A-O2_Seq1073	93	5.01083e-05	5	3.57143	Fungi	Ascomycota	Dothideomycetes	Pleosporales	no identification	no identification	no identification	GTACCCTCAAGCTTTGCTTGGTGTTGGGTGTTTGTCCTCTCCTTTGCGCTTGGACTCGCCTTAAAGCAATTGGCAGCCAGTGTTTTGGTATTGAAGCGCAGCACATTTTGCGATTCTAGCCGAAAGACTTGCGTCCATAAGCCTTTTTTTAAC
SO-D-O2_Seq1306	93	5.01083e-05	4	2.85714	Fungi	Ascomycota	Sordariomycetes	Xylariales	Xylariales_fam_Incertae_sedis	Neophysalospora	no identification	CAACCCTTAAGCCTAGCTTAGTGTTGGGAGACTACGTCCGGGTGGGAAGCTACCCTGTAGCGACCTACCCTGTAGCTCCTGAAATTCAACGGCGGATCCGCAGTGTCCTCTGAGCGTAGTAATTCATTATCTCGCTTTGGTAAGGTGCTGTGGTTCTTGCCGGTAAACACCCAATTTCTAAT
SO2-V-IB1_Seq1202	93	5.01083e-05	5	3.57143	Fungi	Ascomycota	Sordariomycetes	Hypocreales	Stachybotryaceae	Stachybotrys	Stachybotrys_subcylindrosporus	CAACCCTCAGGGTCCCCGTTCCGGCGGGGAACCTGGTGTTGGGGATCGGCCCGCCCCGTGCGGCGCCGTCCCCCAAATTCAGTGGCGGTCTCGCTGCAGCCTCCCCTGCGTAGTAGTTACAACCTCGCATCGGAGCTCAGCGCGGCCACGCCGTAAAACCCCCGACTTTCTGAA
LF2-A-IB2_Seq1875	92	4.95695e-05	1	0.714286	Fungi	Ascomycota	Dothideomycetes	Pleosporales	Pleosporaceae	Alternaria	no identification	GTACCCTTAAGCTTTGCTTGGTGTTAGGCGTCTTTTGTCTCTAGTTCGCTGGAGACTCGCCTTAAAGTTATTGGCAGCTGGCCTACTGGTTTTGGAGCGCAGCACAAGTCGCGCTCTTTGCTAGCTAAGGTTAGCGTCTAGCAAGCCTTTTTTTTAAC
SO2-A-IB2_Seq1731	92	4.95695e-05	1	0.714286	Fungi	Basidiomycota	Agaricomycetes	no identification	no identification	no identification	no identification	AATTCTCAACTCATCAGCTTTTTCTTATGAAAAAGGTCTGGCGATGTTGGATGTGGAGGTTGTGCAGGCCCCGCCCCCTTTTGTTGGGTCAGCTCCTCTAAAATGTATTAGCGTGAATCTTACGGATCGTCATCAGCGTGATAATTGTCTACGTTGTGGCTGTGAAGTATTTATTGCGTTCATGCTTACAGTCGTCTCTTATGAGACAGCTCTTCGAC
SO2-A-O2_Seq1581	92	4.95695e-05	3	2.14286	Fungi	Ascomycota	Dothideomycetes	Pleosporales	Pleosporaceae	Pyrenophora	Pyrenophora_avenicola	GTACCCTCAAGCTTTGCTTGGTGTTGGGCGTTTTGTCTTGGGTCCGTCCCGAGACTCGCCTTAAAATCATTGGCAGCCGGCCTACTGGTTTCGGAGCGCAGCACATTTTTTGCGCCCTGGTCCAGTGGTCCAGCGTCCATGAAGCGAATATTTTTTTTCA
SO2-V-IB1_Seq1226	92	4.95695e-05	2	1.42857	Fungi	no identification	no identification	no identification	no identification	no identification	no identification	CACCACTCAAGCACTGCTTGGTATTGGGCACTCGTCCGCCGAAAGGCGGGCGTGCCTCGAAGACCTCGGCGGGGTTTCACCAACTTCGGGCGTAGTAGAGTTAAATCAAAACGTCTCATAAGCTTGATGGAGCCTCATTGCCGTTAAACCTTTTATTTTTCA
VR-A-IA_Seq938	92	4.95695e-05	1	0.714286	Fungi	Basidiomycota	Agaricomycetes	Polyporales	Steccherinaceae	Cabalodontia	no identification	AATCATCAACCTTACAGCTTTGTTGTTGTAAGGCTTGGACTTGGGAGTTGCTGGTGGTCTAACTATCGGCTCTTCTTGAATGCATTAGCTAAACTTCCGCTGGTTGGCTTACGGTGTGATAATTATCTGCATCTGACTGCTACTGGCAATGGAACTAGCTTCTAATCGTCTTCGGACAATCACTTAAG
LF-So-O1_Seq595	91	4.90307e-05	4	2.85714	Fungi	Ascomycota	Sordariomycetes	Glomerellales	Plectosphaerellaceae	Chordomyces	Chordomyces_antarcticus	CAACCCTCGAGCCCCCGTGGCCCGGCGTTGGGGATCTGCCCAGGCAGGCCCCGAAAACCAGTGGCGGACCCGTTACAGGCCCTTCCTTTGCGTAGTAATACTGCCTCGCATCGGGAGCCGGCGGGCTTCCAGCCTCTAAACCCCCAGCAAGTCCGCCCCGGCGGCACCAA
SO-A-IA2_Seq1659	91	4.90307e-05	4	2.85714	Fungi	Ascomycota	Dothideomycetes	Capnodiales	Cladosporiaceae	Rachicladosporium	Rachicladosporium_sp	CACCACTCAAGCCTCGCTTGGTATTGGGCGACGCGGTACGCCGCGCGCCTCAAATCTTCCGGCTGGTTCGAATCGTCCCTCAGCGTTGTGGAAACTATTCGCTAAAGGTGCGCGTTTCGGTCACGCCGTTAAACAAACCAATTCATTAAA
VR-A-IB1_Seq1270	91	4.90307e-05	5	3.57143	Fungi	Ascomycota	Sordariomycetes	Glomerellales	Plectosphaerellaceae	Brunneomyces	no identification	CAACCCTCCGGAAGGGTCGTCCTCACAGGCGGCCCCGCTCCGGGCGTTGAGGATCTGCGAACGTAGCAGGCCCCGAAAATCAGCGGCGGACCCGCGCGGCCCCTCCCTTGCGTAGTAGCATCAGCCTCGCATCGGTGACCCGTGGGACTCCAGCCCCTAAACCCCCCAACAAGCCCGGCCTGGCCGGCACAA
VR-A-IB2_Seq1211	91	4.90307e-05	1	0.714286	Fungi	Ascomycota	Dothideomycetes	Pleosporales	Phaeosphaeriaceae	Parastagonospora	Parastagonospora_nodorum	GTACCCTCAAGCTCTGCTTGGTGTTGGGTGTTTGTCCTCTCCCTAGTGTTTGGACTCGCCTTAAAACAATTGGCAGCCAGTGTTTTGGTAGTGAAGCGCAGCACAAGTCGCGATTCTTATTAAATACTTGCGTCCACAAGCCTTTCTAAC
LF-D-O2_Seq1035	90	4.84919e-05	3	2.14286	Fungi	Ascomycota	Dothideomycetes	Mycosphaerellales	Teratosphaeriaceae	Constantinomyces	no identification	CACCAGTCCAGCCTCGCTGGGTCTTGGGCGTCGCGGTCCGCCGCGCGCCCCAATGTCGCCGGCTGAGCCGTCCGTCTCGAAGCGTTGTGGCAACTCAATCCGCTTGTGAGGCCGGGGGGCTTGGAGCCGTAAAACCTTACACTA
SO-So-O3_Seq53	90	4.84919e-05	1	0.714286	Fungi	Ascomycota	Dothideomycetes	Pleosporales	Pleosporaceae	Curvularia	no identification	GTACCCTCAAGCTTTGCTTGGTGTTGGGCGTTTTTTGTCTTTGGTTTTGTCCAAAGACTCGCCTTAAAACGATTGGCAGCCGGCCTACTGGTTTCGCAGCGCAGCACATTTTTGCGCTTGCAATCAGCAAAAGAGGACGGCACTCCATCAAGACTCTATATCAC
SO2-A-IB2_Seq1728	90	4.84919e-05	3	2.14286	Fungi	Ascomycota	Sordariomycetes	no identification	no identification	no identification	no identification	CAACCCTTAAGCCTAGCTTAGTGTTGGGAGACTGCCTAATACGCAGCTCCTCAAAACCAGTGGCGGAGTCGGTTCGTGCTCTGAGCGTAGTAATTTTTTATCTCGCTTCTGCAAGCCGGACTGGCAACAGCCATAAACCGCACCCTTCGGGGGCACTTTTTAAT
VR-A-IB1_Seq949	90	4.84919e-05	2	1.42857	Fungi	Ascomycota	Dothideomycetes	Capnodiales	Neodevriesiaceae	Neodevriesia	no identification	CACCAATCAAGCCTGGCTTGGTATTGGGCGACGGGGACCCTCCCGGGGGCCCCCCCGCCCCAATGACTCCGGCGGGACGGACCGAATCTCAGCGTTGTGAATCTCATCCGCTGGCGAGACGGGACGGCCGTGCCGTTAAACAACCCCTTTATCACA
LF-A-IC4_Seq983	89	4.79531e-05	5	3.57143	Fungi	Fungi_phy_Incertae_sedis	Fungi_cls_Incertae_sedis	Fungi_ord_Incertae_sedis	Fungi_fam_Incertae_sedis	Fungi_gen_Incertae_sedis	no identification	AACTCTCAACCCCCTTATTTTGTAATGAGATAAGAGTGGGCTTGGTTTATGGTTGTTGATGGCATCTGTCATCTCGGCTGAAATATACAAGTTACCAATTTTGTAATGGACGGTTTGACTTGGCGTAATAAATATTTCGCTAAGGACGTCGGTTTACAATAACTAAACGGTGCTTCTAATCCTATAACTTAAGA
VR-D-O3_Seq1649	89	4.79531e-05	1	0.714286	Fungi	Ascomycota	Dothideomycetes	Pleosporales	Pleosporaceae	Tamaricicola	Tamaricicola_sp	GTACCCTCAAGCCTTGCTTGGTGTTGGGCGCTTTGTCTTACGAGACTCGCCTTAAAACAATTGGCAGCCGGCATACTGGTTTTGAAGTGCAGCACAAATTGCGCTTCTACTATGAATGCGGGCGTCCATGAAGCGTACTTTTTTAAC
LF-A-O3_Seq1022	88	4.74143e-05	4	2.85714	Fungi	Ascomycota	Saccharomycetes	Saccharomycetales	Saccharomycetales_fam_Incertae_sedis	Candida	Candida_saitoana	CTCTCTCAAACCCTTGGGTTTGGTATTGAGTGATACTCTTAGTTGAACTAGGCGTTTGCTTGAAATATATTGGCACGAGTAGTGTTGAACAGTGTTGTCTGAACATCAATGTATTAGGTTTATCCAACTCGTTGATACAGGTAGTACGATTCTTCATTAGGCTTTGCCTTATAAAACACAAACAA
SO-A-IA3_Seq3699	88	4.74143e-05	5	3.57143	Fungi	Basidiomycota	Agaricomycetes	no identification	no identification	no identification	no identification	TAATCTCAAGTCAACATTTTAGTTTATCTGAAGTGTTGATTTGGACTTGGAGGTTGTGCCGATCTTTGTATTGGCTCCTCTTAAATTCATTAGCTGGATTACTATCAGTAATAGTCCATGGTGTTGTAATCTCGGCGCTGTGACTTAACTGAATGACAATCTGCTTCTAGTGTAGTTGCTTCTGGCAATATTTGTAC
SO2-A-IB3_Seq1964	88	4.74143e-05	1	0.714286	Fungi	Ascomycota	Dothideomycetes	Tubeufiales	Tubeufiaceae	Tubeufiaceae_gen_Incertae_sedis	no identification	CACCCTTCAAGCTTCGGCTTGGTATTGGGCGTCATCTTTTTTCATTAGGAGATGTGCCTGAAACTCATAGGCGGTTGAGTCCAACTCCCTAGCGTAGTCATTATTTTCTCGCTCTGGAAAGTTAGGCACAACCCGCCGAGTAAAAACCATATTTTACTAGA
SO2-V-IC3_Seq1825	88	4.74143e-05	3	2.14286	Fungi	Basidiomycota	Agaricomycetes	Agaricales	Strophariaceae	Strophariaceae_gen_Incertae_sedis	no identification	AATTCTCAACCTCTCTAGTTTTTACAAACTAGTAGATGGCTTGGATGTGGGGGTTTTTTGCCGGCTTTCACAAGTCAGCTCCCCTTAAATGTATTAGCCGGTGCCCTCTAACCGTCTATTGGTGTGATAATTATCGTCGCCGTAGACTATTAGACTTAGTGGCATTGCTTCTAACCGTCCTCTATGGACAATCTATGACA
VR-A-IB3_Seq934	88	4.74143e-05	1	0.714286	Fungi	Ascomycota	Dothideomycetes	Dothideales	Dothioraceae	Perusta	no identification	CACCACTCAAGCACCGCTTGGTATTAGGCCATCGTCCCCCGAAAGGTGGGCGTGCCTCAAACACCTCGGCGGAGCCTCACCGGCTTTGGGCGTAGTAGAATTTCTCAACGTCTTGCAAGTACCGGTTTGACTCCTCGCCGTAAAACCACCAATTTTTACA
VR2-D-O3_Seq2230	88	4.74143e-05	2	1.42857	Fungi	Basidiobolomycota	Basidiobolomycetes	Basidiobolales	Basidiobolaceae	Basidiobolus	Basidiobolus_ranarum	TAACTATTCTCAAGCTACATTCTTTCAAAGAGAGAGAGAGTGTGGCATGGAATTGAGTGATCCCGGTACGAGTGCTTCGGCACTGCAACTGGGAGACTTGAAACTGATATCGCGGGAGCAGTGGTCATTAAGGATCAGCTCTTTGTAGGTGTACTAGTTGGAGGCGTCGCAAGGCGTTTTCATTCTTAACACCATTTACGCAAAGTTCAGATCTGGCAACTGCAACCAACGAACGCAGGAACGCGAGTCTTCGGACTTCAACT
LF-A-IB2_Seq1166	87	4.68755e-05	1	0.714286	Fungi	Basidiomycota	Malasseziomycetes	Malasseziales	Malasseziaceae	Malassezia	no identification	ATTCTCCCATCCCAAGCGGTTTTTATCAAAGAATTGCTAGGCGAAGGGGTTGAGATGGGCGTTGTTATAACTGCTTTTCTTCTCTAGGAAAGCTCGCCCGAAAAACAGCTAACGCCTCTGGGCCACTTTGCATCCGCTTCTCTGAGGGGAGAAGCGGCCAAGCGCGCTCTGATCATCAGGCATAGCATGATACGTCATTTGCTATGCTGTAGGAGAGCATTTGGTTGTGGTTATACCGCGTGCGTCATTTTTTCTTTTGCAAAACGCAAAGGAAAAAAACCCCCTTTCAT
LF-A-IC1_Seq1532	87	4.68755e-05	3	2.14286	Fungi	Basidiomycota	Agaricomycetes	Russulales	Bondarzewiaceae	Lauriliella	Lauriliella_taxodii	AATTCTCAACCCTGTGCTTTTCTTGTGAAAGCGCGTGGGCTTGGACTTGGAGGCTTTGCTGGTCCTCGCGGATCGGCTCCTCTCAAATGCATTAGTGAGACCCTTGTGGTGCCGCCCCCGGTGTGATAATTGTCTACGCCGTGGTGGTACGCCACGATTGTGGGGGACCTGCTTCCAACCGTCGAAAGACAAACTTTATCGAA
SO-A-IC2_Seq924	87	4.68755e-05	4	2.85714	Fungi	Ascomycota	Dothideomycetes	Myriangiales	Elsinoaceae	Elsinoe	Elsinoe_othonnae	CACCAATCAAGCCCCGCTTGGTATTAGGCGTCTGGCCGGGCCCCCGTCACAGGGGGACCGGCCCGCCCGAAATGCATCGGCGAGGCACCGACCCCCGGCGTGTTAGAATTTCGAAACGTCAGGAGCACCGGTGTTAACCTCTGCCGTGAAACCTTTCAATTATTTTCTAA
SO2-A-IC1_Seq2156	87	4.68755e-05	1	0.714286	Fungi	Basidiomycota	Tremellomycetes	Tremellales	Tremellales_fam_Incertae_sedis	Tremellales_gen_Incertae_sedis	Tremellales_sp	TGAAAAATCAATCCCCCCCTCGTCTTTGTTGACCTGGGTTCTGGCGGACTTGGAAGTGGGCGTTTGCCGGTCATCCCCGGCTCGCCTTAAAGACCTTAGTGGAGATGGCCGCCCTGGCCGGACGTGATGAGTTTCGTCCGACTCTGGGGTGTGCGCCGTCCCGCTGCCAACCTCGAGCGACCCGTCCCCCGGACGTGGACCTCCTTCTT
VR-A-IB1_Seq913	87	4.68755e-05	1	0.714286	Fungi	Ascomycota	Leotiomycetes	Helotiales	no identification	no identification	no identification	CAACACTCAAGCCTGGCTTGGTCTTGGGCCTCGCCGGAAACGGCGGGCCTTAAAATCAGTGGCGGTGCTTGTCGGGCCCTAAGCGTAATAATATCTCTCGCTATAGGGACTCGGTAAGCGCTGGCCAGCAACCCCCCACCATTTATA
LF2-A-IA1_Seq995	86	4.63367e-05	2	1.42857	Fungi	Ascomycota	Dothideomycetes	Dothideales	Saccotheciaceae	Pseudosydowia	Pseudosydowia_louisecottisiae	CACCACTCAAGCATTGCTTGGTATTGGGCTCACCGTCCCCGCCAGTCGGGGGCGTGCCTCAAACACCTCGGCGGAGCCTCACCGGCTTTGGGCGTAGTAGATTTTCTAATAACGTCCTTTAACGGAGAGTGCTTCTTTGCCGATTGAAGACTTACACTTCTTAA
SO2-A-IB2_Seq1828	86	4.63367e-05	2	1.42857	Fungi	no identification	no identification	no identification	no identification	no identification	no identification	AATTCTCAACCCCCTCATTTTGTAAAGAAGTGAGTCGTGGGCTTGGATTATGGCTGTCTGTCGGCTTCATTGCCGGCTCAGCTGAAATACACGAGCAACCCAGTTTGAAAAATTGACGGCTTGACTCGGCGTAATAATTATTATCGCTGAGGACGTCTAATCTTCGAATCGTTAGTGGTGCTTCTAATGCAAATCATTTTTAAGA
VR2-A-IB1_Seq2138	86	4.63367e-05	2	1.42857	Fungi	Basidiomycota	Agaricomycetes	Polyporales	Phanerochaetaceae	Phanerochaete	no identification	TATTCTCATCCTTCATAACTTTTGTTATCAAAGGCATGGACTTGGAGGTCGTGCTGGTTCCTCGTTGAATCGGCTCCTCTTAAATGCATTAGCGTGAGTGTAACGGATCGCTTCGGTGTGATAATTATCTGCGCCGTAGTCGTGAAGTAACATAAGCTTGCGCTTCTAACCGTCCTTAAGTTGGACAACTTACTTTGAC
SO-A-IA1_Seq1195	85	4.57979e-05	7	5	Fungi	Ascomycota	Dothideomycetes	Pleosporales	Phaeosphaeriaceae	Phaeosphaeria	no identification	GTACTCTCAAGCCTTGCTTGGTGTTGGGTGTTTGTCTTTGCTCTGCCTAGACTCGCCTTAAATATATTGGCAGCCGGTATTTTGGTTTGAAGCGCAGCACATTTGCTTTTCAAATCTTTCTTATTGGTACCCATAAGCATTTTTAACAC
SO2-A-IB2_Seq1871	85	4.57979e-05	1	0.714286	Fungi	Basidiomycota	Agaricomycetes	Agaricales	Pleurotaceae	Pleurotus	no identification	AATTCTCAAACTCACTCTGGTTTTTCCAATTGTGATGTTTGGATTGTTGGGGGCTGCTGGCCTTGACAGGTCGGCTCCTCTTAAATGCATTAGCAGGACTTCTCATTGCCTCTGCGCATGATGTGATAATTATCACTCATCAATAGCATGCATGAATAGAGTCTGGCTCTCTAACCGTCCGCGAGGACAATTTGACA
LF-So-O1_Seq1724	84	4.52591e-05	1	0.714286	Fungi	Basidiomycota	Microbotryomycetes	Sporidiobolales	Sporidiobolaceae	Rhodosporidiobolus	Rhodosporidiobolus_colostri	ATTCTTCAACCCCCTCTTTTCTTAGTGAATTGAGAGGAGCTTGGATTCTGAGTGTTGCCTCTAACCCGGGCTCATTCGTAATGTATTAGCATCCATATTCGAATTTCGGATTGACTTGGCGTAATAGACTATTCGCTGAGGAATCTAACTTCGGTTAGAGCCGTGTTTGAACTAGGAAGCTTCTAATCTAGCTTAGTCTACCTTTAG
SO-A-O2_Seq2164	84	4.52591e-05	4	2.85714	Fungi	Ascomycota	no identification	no identification	no identification	no identification	no identification	AAACAACCTCAAGCACTGCTTGGCATTGGGTCTCGTCCCCGCTGTGGACGGACCCTAAAGACCTCGGCGGCGGCGCGAAGCCTCAAGCGTAGTAGAAATATCCCGCTTTGGAGACTTTGTGACCGCTCGCTCCCAAAAAACCATACCTCAAA
SO2-A-IA3_Seq1654	84	4.52591e-05	2	1.42857	Fungi	Basidiomycota	Agaricomycetes	Polyporales	Steccherinaceae	Antrodiella	no identification	TATTCTCAACCCTGCTACATTTTTTGTAGCTGGGCTTGGACTTGGAGGTATTGCCGGTGTTCTCTTTTGAACGCGGGCTCCTCTGAAATGCATTAGCTGGAATGTTACCGAGCGTGATTCAATGTGATAATTGTCTACGTTGCTTCAACTTGGTATTAATTCTGTTTCAGCTTCTAACCGTCCGCAAGGACAATATCTTGAAC
VR-A-IA1-rep1_Seq795	84	4.52591e-05	4	2.85714	Fungi	Ascomycota	Dothideomycetes	Pleosporales	Lentitheciaceae	Suttonomyces	Suttonomyces_cephalophylli	ACACCCTCAAGCTATGCTTGGTGTTGGGCGTCTGTCCCGCCTCTGTGCGCGGACTCGCCCCAAAGTCATTGGCAGCGGTCGTGCCAGCTTCTCGCGCAGCACATTTGCGCTTCTCGAAGCTCTGGTGGATCCGCATCCAGGAAGCTCTTTCATG
VR-A-IA1-rep1_Seq914	84	4.52591e-05	5	3.57143	Fungi	Ascomycota	Dothideomycetes	Pleosporales	no identification	no identification	no identification	GTACCCTCAAGCTCAGCTTGGTGTTGGGTGTTTGTCCCGCCGTTGCGCGTGGACTCGCCTCAAAGCAATTGGCAGCCGGCACAAGCCTGGGAGCGCAGCACAATCGCTGTTTCCAGACTGCGTGTCGAGCGTCCAGCAAGCCTTTTATTCTTGC
LF-A-IB2_Seq1076	83	4.47203e-05	4	2.85714	Fungi	Ascomycota	Leotiomycetes	Thelebolales	Thelebolaceae	Thelebolus	no identification	CAACCCTCAAGCTTTGCTTGGTATTGGACATTGCCAGTTTCTGGCAGGTCTTAAAATCAGTGGCGGTGCCATTTGGCTTCAAGCGTAGTAATTCTTCTCGCTTTGGAGATCCAGGTGGTTACTTGCCAATAACCCCCAATTTTTTCA
LF2-A-IA2_Seq1622	83	4.47203e-05	3	2.14286	Fungi	Ascomycota	Sordariomycetes	Hypocreales	Hypocreales_fam_Incertae_sedis	Hypocreales_gen_Incertae_sedis	no identification	CAACCCTCGCACCCCCCGGGCCCCAGCGGCTCCGGGGGGGGCGGTGTTGGGAGACAGCGGTGTCCAGCACCCCGCTGCTCCCCAAATCCAGTGGCGACCGCGCTGTGAAGCCCCCCGCGTAGTAGCACACCTCGCGGGGCGGACAGCGACGCGGCCCGCCGTGAAACCCCCCACTACACCAAA
VR-A-IB1_Seq955	83	4.47203e-05	1	0.714286	Fungi	Basidiomycota	Agaricomycetes	Agaricales	Tricholomataceae	Tricholosporum	no identification	AATTTCTCAATCCTTTCTTTTGTTCTCAATGAATGAAAGATTGGCATTGGAATGTGGAAGTTGCAGGCTTTTTGCAAAGTCAGCTCTTCTAAAAAGCATTAGCTTAAACATTTTGAGAATTAAACTAGCATTGGTGTGATAATTATCTACGCCATTTGTTAAATCTCTTCAAGGTTTAGCTTCTAACATAATCTTGGTCTTAGGACCTTGTTTTGATT
VR2-S-IC1_Seq2224	83	4.47203e-05	1	0.714286	Fungi	Basidiomycota	Agaricomycetes	Russulales	Albatrellaceae	Albatrellaceae_gen_Incertae_sedis	Albatrellaceae_sp	AATCATCAACCTGACCCCCTTTTGTGTGAACGAAGGGGTGGCCGGGCTTGGACTTGGAGGTTGTTGCCACTTTCCCCCCTTAGGGAGGGAAAGCTGGCTCCTCTTGAATGCATCAGTGGAGCTTGTCCGGTTCTCCCTTGTCCCTCGGTGTGATAATCCATCCGCGTCGAGGAAGGGAAAAGAGGATGCGCCGCTTCGAACCGTCCCGTAGGGGAAACGAAC
VR-A-IA1-rep1_Seq1473	82	4.41815e-05	3	2.14286	Fungi	Ascomycota	Dothideomycetes	Pleosporales	no identification	no identification	no identification	ACAAATTCAAGCTCAGCTTGGTGATGGGTGTCTGTCCCGCCTCTGCGTGTGGACTCGCCTCAAATGCAGTTGGCAGCTTGTTCCTCGGCTCTAAACGCAGCAGATTTGCGTCGAGCGTCGTGCGGACGGGCTCTCCAGTAAGCAAAACCCCACA
SO-A-IA3_Seq1126	81	4.36427e-05	4	2.85714	Fungi	Basidiomycota	Agaricostilbomycetes	Agaricostilbales	Kondoaceae	Bensingtonia	no identification	ACCTCTCAACCCCGCCAAAGGCTTTATTGACTTTGGTTGTTTGGGCTTGGATCATGGTTGTTGTTGGCCTTTGGGTCTAACTCGACTGAAATACAACAAGTTGAATAGAATTTATTGCGGCTTGACCTGATGTTGTAAACTACTCATCGGGGACGCTTTAAAAAGTCTAAGGAACTTTAACAGAAACCCTTTTGCTCTAGTCGAGGATCACTCTTTCGGGAGCCCTTACACTTTAGTACAT
SO2-D-O2_Seq747	81	4.36427e-05	2	1.42857	Fungi	Ascomycota	Dothideomycetes	Venturiales	Sympoventuriaceae	Ochroconis	Ochroconis_sp	CACACCCCAAGCTCGGCTTGATGTTGGACGCTGTCTGTGAAAGGACAGGTCTGGAACGCGTGGGCGCCGCCGCCGGACCACGAGCGTAGCAAGACGCAAGTCAAATCGCTCTGTGGGCTTACTCGGTGGACGGCCGTCTAGATGCTGGGGTAACACCTGCGTCGAAAACACCTAACCACAA
SO2-V-IB1_Seq1817	81	4.36427e-05	3	2.14286	Fungi	Basidiomycota	Tremellomycetes	Tremellales	Tremellaceae	Bulleromyces	no identification	AACTCTCAACCCCTCGGGTTTTACGACCTGTCGCGGTTGGACTTGGGCGCTGCCGCTTCGTTGCCGGCTCGCCTTAAATGTCTTAGTGGGAATAGTTGGACCCATAGCTTGGCGTAATAAGTTTCGCTGGGCTCGTGGCCGACGACCGTCCGCTTACAACGACCAATACTTTTATG
SO2-V-IB2_Seq1821	81	4.36427e-05	2	1.42857	Fungi	Basidiomycota	Agaricomycetes	Thelephorales	Thelephoraceae	Amaurodon	no identification	AACTCTCAACTGCCTCAGGTTTTTCGAAGCTCGAGGTGAAGTTGGACTTGGAGGATATATTGCTGGCGCCCCTCGTGGGCTTGTCGGCTCCTCTTGAATGCATGTGCTTTTCCGATCGGCAAAGCGACTCCGATGTGATAACTATCTACGTCGGTCGGTCCTGCCTTCATTGCGGATGGCCTTATGTCTTCCTTGACCGGAAGAAACTTGACAA
LF-A-IC2_Seq1397	80	4.31039e-05	1	0.714286	Fungi	Ascomycota	Eurotiomycetes	Chaetothyriales	Herpotrichiellaceae	Exophiala	no identification	TCACCCCTCAAGCCCCCGGCTTGGTTTTGGACGGTCTGGTTTAGGCACCGCCTAGACCCCTCCTAAAGATAATGACGGCGGCCTCGTTTGGACCCCCGGTACACTGAGCTTCTTAACTGAGCACGTATCGGATCAAGGGTGCGCGGGACACGGTCTTCAACCCCCTTTTTTTCTAA
SO-A-IB3_Seq981	80	4.31039e-05	1	0.714286	Fungi	Basidiomycota	Cystobasidiomycetes	Cystobasidiomycetes_ord_Incertae_sedis	Buckleyzymaceae	Buckleyzyma	no identification	AACTCTCAACCCCCCTATTTTGTAATGAGATAGGCTGTGGGCTTGGATTATGGTTGTTTGTCGGCTTAACAGTCGGCTCAGCTGAAATACACGAGCTACCCATTTATTTGAAATAAGCGGTTTGACTTGGCGTAATAATCTATTTCGCTAAGGACGCTTTATTCAAAATTTATTAATAGTGGTGCTTCTAATTTGTTAATTCATTTAACTACTTTAAGC
SO2-A-IB3_Seq1941	80	4.31039e-05	2	1.42857	Fungi	Basidiomycota	Agaricomycetes	Agaricomycetes_ord_Incertae_sedis	Agaricomycetes_fam_Incertae_sedis	Agaricomycetes_gen_Incertae_sedis	no identification	GAATTCTCAACCTCTAAGATTTTTGTTTTAGAAATAAAAGAACGATCAAAGAGGCTTGGATTTGGAGGTTGTGCTGGCTTTCTAGTCGGCTCCTCTTAAATGTATTAGTGCGAAACTTATGGATCGCTTTTTGGTGTGATAATTGTCTACGCCATGGGTGTGAAGTATATTATAGTTCGTGCTTCTAACAGTCCTTTATATAACAAGGACAATATAACTCTGAC
VR2-A-IA3_Seq1920	80	4.31039e-05	2	1.42857	Fungi	Ascomycota	Dothideomycetes	Capnodiales	Capnodiales_fam_Incertae_sedis	Capnodiales_gen_Incertae_sedis	Capnodiales_sp	CACCACTCAAGCCTGGCTTGGTATTGGGCCCCGGGGTGACCCGGACCCGAATGTCTGCCGGCTGGACGACCCAGATCTCAGCGTTGTGGTAAATCAAATCGCTGGCGAGACGGGCGGCCACGCCGTTAAACACTTTCTCA
VR2-V-IA3_Seq1434	80	4.31039e-05	2	1.42857	Fungi	Ascomycota	Lecanoromycetes	Teloschistales	Teloschistaceae	Caloplaca	Caloplaca_teicholyta	CACCCCTCAAGCACTGCTTGGTATTGGGTGCTCGCTTCCCCTCTGCGGGGTGGCGCGCCCGAAATTCAGTGGCGGTCCCGGTGGACTTCAAGCGTAGTAAATATTCCGCTTTGGAAGACTCTGCCGGTGGCCCAGCCAGCAAATTCTCTTGTCCAACA
LF-A-IC1_Seq1393	79	4.25651e-05	1	0.714286	Fungi	Basidiomycota	Agaricomycetes	Trechisporales	Hydnodontaceae	Trechispora	no identification	AATCATCAACCCCTTCGGTTTTGCGACTGATGCCGGGTTGGACTTGGGGGTTTGCTGCTGAAAGGCGGCTCCCCTTAAATGTTTCGGTCGGGCCTGTAGGTCGACTTTGATTGGGCGTTGTATTATCCTCGCTCCTGAAAGTCTCCTCTTTTGTGCCCTTCCACGACCTGCCTATGGAGTGGCGGTCAACTCTTCTGAC
LF-A-O3_Seq1157	79	4.25651e-05	2	1.42857	Fungi	Ascomycota	Sordariomycetes	Microascales	Microascaceae	no identification	no identification	CTCCCCTCGAGCGCGGTTGGCCCCTAGCGGGCCGGCCGCCGCCCGGTGTTGGGGCACTGCGGGCCACAGCGCCCGCAGGCCCTTAAATGAAGTGGCGGTCCCGCCGCGGCGCCCCCTGCGTAGTAGTAAAGCACCTCGCATCGGGTCCCGGCGAAGACCAGCCGTCGAACCTATCTCTTGATG
LF2-A-O1_Seq1310	79	4.25651e-05	3	2.14286	Fungi	Ascomycota	Dothideomycetes	Pleosporales	Didymosphaeriaceae	Montagnula	Montagnula_chromolaenicola	ACACCCTCAAGCTCTGCTTGGTGTTGGGCGTCTGTCCCCGCCTCCGCGCGCGGACTCGCCCCAAATCCATTGGCAGCGTCCCCTCGCCCCCCTCTCGCGCAGCACGAATGCGCATGACGAGGGAGCGGCTTTTGGGATCGCGACCCACCCCCAAGATGACCACCGT
LF2-S-IA2_Seq1645	79	4.25651e-05	1	0.714286	Fungi	Ascomycota	Dothideomycetes	Venturiales	Sympoventuriaceae	Scolecobasidium	Scolecobasidium_olivaceum	CAAACTCCAAGCGTGGCTTGATGTTGGGCGATGTCTTTGCGAGAGTGAGGACACGCCTGGAACGCGTTGGCGCCGCCGCCGGACCACGAGCGTAGCAAGACGAGAGTCAATCGCATCGATTTGGATTCCGACGGAGGTCCGCCTTGTGACTGCACTTTCGAGTGTAGTTGAAAAACTTGTCAA
SO-A-O1_Seq2071	79	4.25651e-05	6	4.28571	Fungi	Basidiomycota	Agaricomycetes	Polyporales	Meruliaceae	Phlebia	no identification	AATTCTCAACCTCTCTCACTTTTGTGGTGGAGGCTTGGACTTGGGGGTCGTGTCGGCTTGCGAAAGTCGACTCCTCTGAAATGCATTAGTGCGAGCCTTACGGATCGCTTCGGTGTGATAATTGTCTACGCCGTGGTGTGAAGTATCTCTGTGTTCGCGCTTCTAACCGTCCGCGAGGACAACTTTTAAC
SO2-A-IB3_Seq1506	79	4.25651e-05	3	2.14286	Fungi	Basidiomycota	Agaricomycetes	Agaricales	Pleurotaceae	Pleurotus	Pleurotus_opuntiae	AATTCTCAAACTCTACAACTTTGTTGCTGTAGCTGTTTGGATTGTTGGGGGTTGCTGGCTTTTCTTTTGAAGTCGGCTCCTCTTAAATGCATTAGCGGGACTTTGTTGCCTCTGCGCATAGTGTGATAATTATCTACGCTAGACGCATGCAATTCTTATATTGTCCAGCTTTCTAATCGTCTCAAGGGACAATTTACTTGACA
SO2-S-IA3_Seq1528	79	4.25651e-05	1	0.714286	Fungi	Ascomycota	Dothideomycetes	Pleosporales	Phaeosphaeriaceae	Phaeosphaeriaceae_gen_Incertae_sedis	Phaeosphaeriaceae_sp	GTACTCTCAAGCTTTGCTTGGTGTTGGGTGTTTGTCCTTTCCTCTGCGTTTGGACTCGCCTTAAATTCATTGGCAGCCAATATACTGGTTTGAAGCGCAGCACAATTTGCGATTCTTTCTAGCATTATTGCATCCATTAAGTATATTTAACAC
SO2-A-IA1-rep1_Seq1065	78	4.20263e-05	7	5	Fungi	Basidiomycota	Tremellomycetes	Cystofilobasidiales	Mrakiaceae	Udeniomyces	no identification	AACTCTCACTCCCAACTTTTCTTAACAGTCAAGGTGGGACGTGGACTTGGACCGTGCTGGTTGTTGTATTACAATCGGCTGGTCTGAAATGAATTAGCTGGATCCTCTTTTGTATTGGTTCTACTCGACGTAATAAGTATTTCGTCGAGGACAGTCTTCGGGCTGGCCGATGGAAAGAGTCTATTGATCCGCTTCTAATCTGTCGTTGCTTGCAACACAACTTTTTATG
SO2-A-IA3_Seq1704	78	4.20263e-05	1	0.714286	Fungi	Basidiomycota	Agaricomycetes	Agaricales	Psathyrellaceae	Coprinellus	Coprinellus_angulatus	AATTCTCAACCTCACCAGTTTTGTTATGAGACTGTGTAAGGCTTGGATGTGGGGGTTTGTGCAGGCTGCCTCAGCGCGGTCTGCTCCCCTGAAATGCATTAGCGAGTTCAAACTGAGCTCCGTCTATTGGTGTGATAATTATCTACGCCGTGGATGGTTCTTAGACTTGCTTCTAACCGTCCATAAGGACAACTTTTGACA
SO2-D-O3_Seq2249	78	4.20263e-05	2	1.42857	Fungi	Ascomycota	Leotiomycetes	Erysiphales	Erysiphaceae	Golovinomyces	no identification	CACCCCCTCAAGCCGCGCCGTGTGTGTGGCTTGGTGTTGGGGCTCGTCCGTCGGGCGGCCCTTAAAGACAGTGGCGGTGCCGTTGTGGTCTCTACGCGTAGTACGATTCTCGCGACAGAGCGGCAGCGGCGGCTTGCCAATCAATCCTTTCTTTTTAAA
VR-V-IA2_Seq2894	78	4.20263e-05	3	2.14286	Fungi	Ascomycota	Dothideomycetes	Dothideomycetes_ord_Incertae_sedis	Dothideomycetes_fam_Incertae_sedis	Dothideomycetes_gen_Incertae_sedis	no identification	CACCACTCAAGCCTGGCTTGGTATTGGGCCGTCGCGGGTCAAACCGCGTGCCCTAATGTCGTTCGGCTGGACCGCCCGTCTCTAAGCGTTGTGGCTACAAACTATCCGCTTGTGAGCACGGGGGGGAACCCGGCCGTTAAACCTCCATCAAA
VR2-A-O2_Seq2471	78	4.20263e-05	2	1.42857	Fungi	Ascomycota	Sordariomycetes	Hypocreales	Hypocreales_fam_Incertae_sedis	Acremonium	no identification	CAACCCCTCGAGCCCCCGGGCCCGGTGTTGGGGAACGACCATCAGCCCTCCGGGGCGGTCGTCCCTGAAATACAGTGGCGGTCACGTCGCGGACCCTCTGCGTAGTAGCAACACCTCGCACTGGAGAGCGGCGCGCCCACGCCCCGAAACACTTCTTTCACA
LF2-A-O3_Seq953	77	4.14875e-05	7	5	Fungi	Ascomycota	Eurotiomycetes	Eurotiales	Trichocomaceae	Thermomyces	Thermomyces_ibadanensis	CGAACCCTCAAGCACGGCTTGTGTGTTGGGCCGCCGTCCCCTCGTTTGGAGGGGACGGGCCTGAAAGGCAGCGGCGGCGTCGCGTCCGGTCCTCGAGCGTATGGGGCTCTGTCACGCGCTCAAGGAGGGGTCCGGCCGGGGCCATAGCCTCTGAAGGTCAATTCTTCCAA
SO-A-IA2_Seq1986	77	4.14875e-05	2	1.42857	Fungi	Ascomycota	Dothideomycetes	Pleosporales	no identification	no identification	no identification	GTACCTTCAAGCTATGCTTGGTGTTGGGTGTCTGTCTCTGCTTTTGTGCCTAGACTCGCCCTAAATACATTGGCAGCTAATATATTTGTTTCAAGCGCAGCACAATTTGCCTTGGAGCCTATTGATATTCGCTTCCATTAAGACTATTTAACAC
VR2-A-IB2_Seq1931	77	4.14875e-05	1	0.714286	Fungi	Ascomycota	Sordariomycetes	Hypocreales	Hypocreales_fam_Incertae_sedis	Acremonium	no identification	CAACCCTCGGGACCCCGTTCGCGGGACCCGGCGTTGGGGATCAGCCCGAAGCCCTTGCGGCAGGCGGCTGGCCCCGAAATCTAGTGGCGGTCTCCCCAGCGACCTCCTCTGCGTAGTAGTAACTCACCTCGCAGCTGGACAGCGGGAAGGCCACGCCGTAAAACCCCCAACTCTTACAA
LF-A-IB2_Seq1450	76	4.09487e-05	2	1.42857	Fungi	Mucoromycota	Mucoromycetes	Mucorales	Mucoraceae	Mucor	Mucor_fuscus	AAACAACCCTCTTTCAAACATTTTTGTTTAAAAGGATTATGAGAGTATTTCATGTAAAGATTCTTTAAATATCTAAGGCCTGAGTTTGTTTATCTGCCTAAACTTTTTTTTAATATAAAGGAAAGCTTTTGTAATTGAACTTTTATTGGGGCCTCCCAAATAAATCATTTTTAA
VR2-V-IA1_Seq1611	76	4.09487e-05	4	2.85714	Fungi	Basidiomycota	Exobasidiomycetes	Microstromatales	Microstromatales_fam_Incertae_sedis	Microstromatales_gen_Incertae_sedis	Microstromatales_sp	ACGCTTCAAATCCCAATGTTTTGAAAGATTCATTGTTTGGATTTGGTTACTGGGCCTACCTTGCTGCTTCAACCGTAGCTGGCCTTAAATGTATTAGCTGGACTCACTGTTCCTACTTGATGTGATACATTTGCATCAGTGGGGTTGAAAGTCTGCTTCGAATCCGGCGAGAGGTTCTCCCCCAACCTCGACCCACCCCTTGATCCA
SO2-A-IA3_Seq1916	75	4.04099e-05	1	0.714286	Fungi	Basidiomycota	Agaricomycetes	Cantharellales	Hydnaceae	Clavulina	Clavulina_sp	AATTCTCAAGCTGGATAGTTTATTCTGTCCAGTTTGGATTTGGGCTCTGCCGTCTCCTTTAATGTGAACGGCTGGTCTTAAAAGTATTAGCTGACCCTAGTTTGTGGGATTGGTTCTACTCAGCGTGATAATTTATGACCGCTGAGGACATCTTTCGGGATGGCCAGTGCTGCCTAGGATTGCTTCTAGTCCTGGCGTTGAGAGTTCGCTCTCGACCCGTCACTTTTCAA
SO2-S-IC3_Seq2151	75	4.04099e-05	1	0.714286	Fungi	Ascomycota	Eurotiomycetes	Chaetothyriales	Trichomeriaceae	Bradymyces	no identification	TCCCCCCTCAAAACTCCTGTTTTGGTGTTGGGTCGCGTTGGTCACCTCCGACCAACGGGCCTTAAAGACAATGACGGCGTCCGTGGGACCCTCTTCGCAACGAGCTTTCAGTAGCACGCGTCGAGTCTAAAGGACCTTCCGGGCCGGCCACCCTTTTATTTACATTACAA
VR-A-IA3_Seq1476	75	4.04099e-05	5	3.57143	Fungi	Basidiomycota	Agaricomycetes	Agaricales	no identification	no identification	no identification	AATTCTCAACCCTTTCAGCTTTTGCGAGCTGGATTGGCTTGGATATGGGGGTTTGCGGGCTTCTCAGAAGTCGGCTCCTCTTAAATATATTAGCGGAACCTTTGTGGACCAGCTTTGGTGTGATAATTATCTACGCCATGGTTGTGAAGCAGCTTTACATGGGGTTCAGCTTCTAATCGTCTATTAACTTGGACAATTTCTGATA
VR-A-O1_Seq1015	75	4.04099e-05	2	1.42857	Fungi	Ascomycota	Dothideomycetes	Dothideomycetes_ord_Incertae_sedis	Dothideomycetes_fam_Incertae_sedis	Dothideomycetes_gen_Incertae_sedis	Dothideomycetes_sp	CAAGGCTCAAGCTTCTCTGCTTGGTGTTGGGCGTCTGTCCGCGCTTCCGCGCAGGACTCGCCCCAAAGTCATTGGCAGCCCAGGCCGTCCGACCCGCCCGCAGCACATTGCGTCCGGCGAGTCGAGCGGCGGCCCGGGCGTCCAGCAAAAGGACCCTTTCTCAG
LF-A-IB2_Seq1353	74	3.98711e-05	1	0.714286	Fungi	Ascomycota	Pezizomycetes	Pezizales	Pyronemataceae	Sphaerosporella	no identification	AAAACCACTCAAGCGACTTTGCTTGGATATGGAGGAGGAATAATCCCTTGGGAGTTCCCCTCTGAAATTCACATGGCGGACGACCTTTGAGCCCCGACGTAGTAAGAGTAATCTTTCGTCTGGAATCTCTGGTTGCCTTGCCCATAATCCCCAATTTCAATTAT
LF-A-IC1_Seq1556	74	3.98711e-05	1	0.714286	Fungi	Basidiomycota	Agaricomycetes	Hymenochaetales	Rickenellaceae	Peniophorella	Peniophorella_pubera	ACATATCAACCCCGACGGGATTTTAATCTCGACGGTGGCTTGGACTTGGGAGCCTGCTGGCCGTTGTATTTCGGTCGGCTCTCCTTGAATGCATTAGCTTGGACTTGTTTCATGGGCTGCATAGCGTGATAACTATCTACGCTTTGTACTGTCTGTGGGATACTCATGAGTCTGGCTTCTAATCGTCCTCTGGACAATTACTTTACG
SO-A-IA1_Seq1186	74	3.98711e-05	4	2.85714	Fungi	Basidiomycota	Agaricomycetes	Cantharellales	no identification	no identification	no identification	ATATCTCAAGCTGGATGCTTTATTGCTATCCGTGCTTGGATTTGGACTTTGCCGTCGCAAGACGGCTGGTCTTAAATGTATTAGCTGACCCATGTTGTATGTTCGGTTCTACTCAGCGTGATAATTATCTGACCGCTGAGGACGTCCTTCTGGGACGGCCAGACGTGCCTTGGATTGCTTCCAACCTGTTGTACGCGACACCTTTTTCAA
SO-A-IA3_Seq1312	74	3.98711e-05	3	2.14286	Fungi	Ascomycota	Dothideomycetes	Pleosporales	Pleosporales_fam_Incertae_sedis	Pleosporales_gen_Incertae_sedis	no identification	GTACCCTCAAGCATTGCTTGGTGTTGGGTGATTGTCCATTTAAGGACTCGCCTTAAATAAATTGGCAGCTGGTATTCTGGTTTCAAGCGTAGCACAATTACGTTTGCCTCAAGAGCTCCTGCATCCACAAAGTACATTATCAC
SO2-A-IB2_Seq2194	74	3.98711e-05	1	0.714286	Fungi	Ascomycota	Eurotiomycetes	Eurotiales	Trichocomaceae	Thermomyces	no identification	CGAACCCTCAAGCACGGCTTGTGTGTTGGGCCGCCGTCCCCCCGTTGCAGGGGGGGGGGGGACGGGCCTGAAAGGCAGCGGCGGCGTCGCGTCCGGTCCTCGAGCGTATGGGGCTCTGTCACGCGCTCAAGGAGGGGTCCGGCCGGGGCCATAGCCTCAAAGGTCAGACTTTTTTCCAA
SO2-A-O1_Seq1973	74	3.98711e-05	1	0.714286	Fungi	Ascomycota	Sordariomycetes	Hypocreales	Hypocreales_fam_Incertae_sedis	Sarocladium	Sarocladium_zeae	CAACCCTCAGGGCCCCCTTTCGGGGGGGACCTGGTGCTGGGGATCAGCGGCCCTCGGGCCCCTGTCCCCCAAATACAGTGGCGGTCGCGCCGCAGCCTCCCCTGCGTAGTAGCACACCTCGCACCGGAGAGCGGTTCGACCACGCCGTAAAACCCCCAACTTTCCAA
SO2-A-IC1_Seq1602	73	3.93323e-05	1	0.714286	Fungi	Ascomycota	Dothideomycetes	Mycosphaerellales	no identification	no identification	no identification	CACCAATCAAGCCTGGCTTGGTATTGGGCGTCGGGGGACCCCGCGCCTTCAATCTATCGGCTGGACGGTTCGAATCTCAGCGTTGTGGTTATTCAATTCGCTGGCGAGGACGACCGGACGTGCCGTTAAACCTTTTATCACA
SO2-So-O2_Seq1176	73	3.93323e-05	1	0.714286	Fungi	Ascomycota	Sordariomycetes	Hypocreales	Stachybotryaceae	Achroiostachys	Achroiostachys_levigata	CAACCCTCAGGCCCCCCGGGGACTGGTGTTGGGGATCGGCCCGCCCTGGCGCGGCGCCGTCCCCGAAATACAGTGGCGGTCTCGCTGCAGCCTCCCCTGCGTAGTAGCACACCTCGCATCGGAGAGCGGCGCGGCCACGCCGTGAAACCCCAACTTCTGAT
VR-A-O2_Seq1143	73	3.93323e-05	2	1.42857	Fungi	Ascomycota	Dothideomycetes	Dothideomycetes_ord_Incertae_sedis	Dothideomycetes_fam_Incertae_sedis	Dothideomycetes_gen_Incertae_sedis	no identification	CACCACTCAAGCCTGGCTTGGTATTGGGCGACGGGACCTCCCCGCGCCTTCAATTCATCGGCTGGACGGTTCGAATCTCAGCGTTGTGGTTTCATCAAATCGCTGGCGAGGACGACCGGACGTCGCCGTTAAACTCTCATCACA
LF2-A-IA3_Seq2066	72	3.87935e-05	1	0.714286	Fungi	Ascomycota	Saccharomycetes	Saccharomycetales	Saccharomycetaceae	Zygotorulaspora	Zygotorulaspora_mrakii	CCTTCTCAAACACACGGTGTTTGGTGGTGAGTGATACTCTTTCTGGGAGTTAGCTTGAAAGTGTGAGCCCGTGGACTGCTCTTTTTGCTGTAGGCGGAAAAAAGTCGTGCTAGGTAACCACCAACTCGACGGACGTTCGGCCGACAAGGAAAACGGGGCGGTCGGGTCAACAGACACACATCAAC
LF2-A-O2_Seq1428	72	3.87935e-05	2	1.42857	Fungi	Ascomycota	Dothideomycetes	Pleosporales	Periconiaceae	Periconia	no identification	ACACCCTCAAGCTCTGCTTGGTGTTGGGCGTCTGTCCCGCCTCCGCGCGCGGACTCGCCTCAAAGTCATTGGCAGCGGCCTCGCCGGCTCCTCGCGCAGCACATTTGCGCTTCTCGGAGCTCCCGGCGGGCCCGCGTCCAGCAAGCACTTCTACG
VR-A-IA1-rep1_Seq1887	72	3.87935e-05	7	5	Fungi	Basidiomycota	Microbotryomycetes	Sporidiobolales	Sporidiobolaceae	Rhodosporidiobolus	no identification	ATTCTTCAACCCTCTCTTTTCTTAGTGATTAGAGAGGAGTTTGGATTCTGAGTGTTGCTCCTAACCCGAGCTCATTCGTAATGTATTAGCATCCATATTCGAATTTCGGATTGACTTGGCGTAATAGACTATTCGCTGAGGAATCTAACTTCGGTTAGAGCCGTGTTTGAACTAGGAAGCTACTAATCTAGCTTAGTCTACTTTTAG
SO2-A-IB1_Seq2720	71	3.82547e-05	2	1.42857	Fungi	Basidiomycota	Agaricomycetes	Agaricales	Tricholomataceae	Merismodes	Merismodes_fasciculata	AACCATCAACTAGACAGCTTTTGTTAGCTTGTCTAGCTTGGATATGAGGGTTGCGGGCTGCTTCACGGCGGTCGGCTCCCTTTAAATGCATTAGCTGGGAACTAGTACAGAGTTCAAGTGCTTCGATGCTTGAAGACCTCCTAGTGTGATAATTATCTACGCTGTTGGTTTAGTCGTTGCAATAATTGGCTTTAGAATGTTCTTGCTTCTAACTGTCTCGCAAGAGACTAGTCCGCTTCAGGGCTACAATGACTA
SO2-A-IB3_Seq2001	71	3.82547e-05	2	1.42857	Fungi	no identification	no identification	no identification	no identification	no identification	no identification	AATTATCAAAATAAATCTTTTGTTCACTCGATCGATTTTATTTTGGACTTGGGGGTCTGCAGATTCACGTCTGCTCCCCTTGAATGCATTAGCTGGATCACTGTAGACTCGGTTCCACTCGGCGTGATAAGTATCACTCGCTGAGGACACTTTGTAAAAGAAGTGGCCGGGACTATCAGAGAACCGCTTCCAATAGTCCATTTGCTTGGACAATAAACATTTATG
SO-D-O2_Seq2219	70	3.77159e-05	1	0.714286	Fungi	Ascomycota	Dothideomycetes	Myriangiales	Myriangiales_fam_Incertae_sedis	Myriangiales_gen_Incertae_sedis	no identification	CAACCCATCAAGCCCGGCTTGGCCTTGGGCTTCGTCCCCGCGAGGGGACGGGCTTTAAAGAACTCAGCGGTGCCGCGAGGCCCCGAGGCGTAGTAAATCATATCCCGCTTCGTGGACCTCGTGAGCCCCCGCTTCCAACGACCAACACCTTCTA
SO2-A-IB1_Seq2596	70	3.77159e-05	1	0.714286	Fungi	Ascomycota	Sordariomycetes	Hypocreales	Cordycipitaceae	Simplicillium	no identification	CAACCCTCGAGCTCGTCTTCATTGACGAGCTCGGTGTTGGGACCCGGCAAAGCGGACCCAGTCCGGCGCCGGCCCCGAAATTCAGTGGCGGCCCGTTGCGGCGACCTCTGCGTAGTAACTTAACCTCGCAGTGGAAGAGCAGCGCGGCCACGCCGTAAAACCCCCGACTTTTTTAA
LF-D-O1_Seq1759	69	3.71771e-05	2	1.42857	Fungi	Ascomycota	Leotiomycetes	Erysiphales	Erysiphaceae	Golovinomyces	Golovinomyces_sonchicola	CACCCCCTCAAGCCGCGCCGTGTGTGTGGTTTGGTGTTGGGGCTCGTCCGTCGGGCGGCCCTTAAAGACAGTGGCGGTGCCGTTGTGGTCTCTACGCGTAGTACGATTCTCGCGACAGAGCGGCAGCGGCGGCTGGCCAAGCAAGCCCTTTTTTTGTACA
LF-D-O1_Seq2504	69	3.71771e-05	4	2.85714	Fungi	Ascomycota	Leotiomycetes	Erysiphales	Erysiphaceae	Blumeria	Blumeria_graminis	AACAACCTCTCAAGCCTAGCTTGGTATTGGGACTCGCTGCCCTTGTGGCGGTCCTCAAAAGCAGTGGCGGGACCATGTAACTCTCCGCGTAGTAATACATCTCGCGACAGAGAAGCATTGGGACTTGCCAAAACTCCTTAATTGCTCA
LF2-S-IB2_Seq2392	69	3.71771e-05	2	1.42857	Fungi	Ascomycota	Dothideomycetes	Mycosphaerellales	Teratosphaeriaceae	Lapidomyces	no identification	CACCACTCAAGCCTCGCTTGGTATTGGGCGCCGCGCTTCGGCGCGCGCCTCAATGTATCCGGCTGAGCCGTCCGTCTCTAAGCGTTGTGGCACTTTTATGTTTCCGCTTCGGAGTTCGGGAGGTCTCGCGCCGTTAAACCCCCCATCAAA
SO2-A-IB1_Seq2609	69	3.71771e-05	1	0.714286	Fungi	Basidiomycota	Agaricomycetes	Cantharellales	Ceratobasidiaceae	Ceratobasidiaceae_gen_Incertae_sedis	no identification	AAATCTTCAAAGTAAATCCTTTTGTTAACTCAATTGGTTTTGCTTTGGTATTGGAGGTCTTTGCAGTTTCACACCTGCTCCTCTTTGTGTATTAGCTGGATCTCAGTGTTATGCTTGGTTCCACTCGGCGTGATAAATTATCTATCGCTGAGGACACTGTAACAGGTGGCCAAGGGAAATGCAGATGAACCGCTTCCAATGGTCCATTCATTTGGACAAATCATTTCTTTATG
SO2-A-IB2_Seq2708	69	3.71771e-05	2	1.42857	Fungi	Basidiomycota	Agaricomycetes	Hymenochaetales	Hymenochaetaceae	Hymenochaetaceae_gen_Incertae_sedis	no identification	TTAATCTCAAATCACTTGTCTTTTGACTTGCGATTTGGACTTGGAGGCTTATTGCTGGCGCGAGGGAGGGCGACTTTGTTGTTGCTCTTTGGTTTCGCCGGCTCCTCTTAAATGTATTAGCTGGACTTTGGTTCGCGTTTGTGGTGTAATAGTGTATTGTTATGCTTCACCGGAGCGCTTGCCTAACGGGTCTGCTTCCAATGGTCCGTGTTACAATTTATTTTGTAATAGGACAAGGATCCCTTAGTGGCCTTGAAATTTGATAC
SO2-A-IB3_Seq2167	69	3.71771e-05	1	0.714286	Fungi	Basidiomycota	Agaricomycetes	Polyporales	Phanerochaetaceae	Hyphodermella	no identification	TATTATCAACCTTTGTAACATTTTTTTGTTATCAAAGGCTTGGATGTTGGAGGTCGTGCTGGCTCTCGTTAGTCAGCTCCTCTCAAATGTATTAGCGTGAACGTTTACGGATCGCTATCAGTGTGATAATTATCTGCGCTGTTAGTGTTGAAGTATGCACAGTGTCTCGCTTCTAATCGTCCTTCAGTTGGACAATTAATTTAAC
SO2-A-IB3_Seq2694	69	3.71771e-05	2	1.42857	Fungi	Basidiomycota	Agaricomycetes	Hymenochaetales	Hymenochaetaceae	Porodaedalea	Porodaedalea_yunnanensis	TTTATCTCAAACCGCTCGTCTTTCTCAATTGAGAAGGGCTTGAGGTTTGGACTTGGAGGTTTACTGCCGGCCGCCTTTCGAGGGGGGTCGGCTCCTCTTAAATACATTAGCTGGGCTTTGGCTCGCGTTTACGGTGTAATAGTTGATTCCGTTCACCAACGAGCGCTTGCCTAACGAGCTTGCTTCTAACCGTCCGCGTCGTCGGACAAGGAGTTGTTACCTCCTTTTTCTTGACAC
LF-A-O1_Seq1706	68	3.66383e-05	3	2.14286	Fungi	Basidiomycota	Agaricomycetes	Cantharellales	Hydnaceae	Sistotrema	no identification	AGCTCTCAAATGGAGTCCTTTATTGTGACTTTTCATTTGGATTTGGACTCTGCTGTAGTCAAATACAGCTGGTCTTAAAAATATTAGCTTGGTCCTTGATAATCTTGGTTCTACTCGGCGTGATAATTATCTAACGTTGAGGACATTTCTTTATTGAGATGGCCAGAATTGTTTAAGAGCTGCTTCTAATCGTCTTCGGACATAACATTTTCAA
VR2-A-IA3_Seq2520	68	3.66383e-05	4	2.85714	Fungi	Basidiomycota	Agaricomycetes	Polyporales	Meruliaceae	Aurantiporus	Aurantiporus_fissilis	AATTCTCAACCTTTGAAGCTTTTTTTTGAGCTCGCAAAGGCTTGGACTTGGAGGTCGTGTCGGCTCGTAACAAAGTCGACTCCTCTGAAATGCATTAGTGTGAAACCTTCGCAGGATCGCCTTCGGTGTGATAATTGTCTACGCCGTCGGTCGTGAAAGTCGAAACATACGTGTTCACGCTTCTAATCGTCCGTCGAGGACAAACTTTTTTCTTGACC
LF-A-IB2_Seq1563	67	3.60995e-05	3	2.14286	Fungi	Basidiomycota	Agaricomycetes	Agaricales	Lycoperdaceae	Lycoperdon	Lycoperdon_sp	AATTCTCAACCCCTCCAGCTTTTGTGAGCTGTGACGGGGCTTGGATGTTGGGAGTTTGCGGGCCTGTAGAGGTCGGCTCTCCTGAAATGCATTAGCGGAACCGTTTGCAGTCCCGTCACTAGTGTGATAATTATCTACACTGTGATGATTGCTCTCTGGCTAGTTCAGCTACTAACTGTCCACTGTTGGACAACACTTAATGAACT
LF-A-IA2-rep1_Seq1171	66	3.55607e-05	4	2.85714	Fungi	Basidiomycota	Agaricomycetes	Agaricales	Tricholomataceae	Clitocybe	Clitocybe_nebularis	AATTCTCAACCTTTCCAGTTTGTTATGAACGGGTCAGGCTTGGATGTGGGGGTTGCAGGCTTCTCAGAAGTCAGCTCCTCTTAAATACATTAGCAGTACCTTTGTGGACCAGCTTTGGTGTGATAATTATCTACGCCATGGTTGTGAAGCAGCTTTACATGGGGTTCAGCTTCTAACAGTCCATTGACTTGGACAATTTTTGACA
LF-A-IC1_Seq1695	66	3.55607e-05	1	0.714286	Fungi	no identification	no identification	no identification	no identification	no identification	no identification	CAACCCTTAAGCCTAGCTTAGTGTTGGGAGCCTACTGCTTTTACTAGCTGTAGCTCCTGAAATACAACGGCGGATCTGCGATATCCTCTGAGCGTAGTAATTTTTATCTCGCTTTTGACTGGAGTTGCAGCGTCTTTAGCCGCTAAATCCCCCAATTTTTAAT
LF-A-IC4_Seq1072	66	3.55607e-05	1	0.714286	Fungi	Basidiomycota	Agaricomycetes	Agaricales	Hymenogastraceae	Gymnopilus	no identification	AATTCTCAACCTTACTAGCTTTTATGAGCAATGTAATGGCTTGGATGTGGGGGTCTTTTTTTGCTGGCTTCGAAAGAAATCAGCTCCCCTAAAATGTATTAGCTGGTGCCCCCGTGTGGACTATCTACTGGTGTGATAATTATCTATGCCGTTAGATGTCTGCTTTAAATAGGGATGTGCTGCTTCTAATTGTCCACTTAGGACACTTATTGACT
LF2-So-O2_Seq1081	66	3.55607e-05	1	0.714286	Fungi	Ascomycota	Eurotiomycetes	Eurotiales	Aspergillaceae	Aspergillus	Aspergillus_carbonarius	CTGCCCTCAAGCCCGGCTTGTGTGTTGGGTCGCCGTCCCCCTGTCTGGGGGGACGGGCCCGAAAGGCAGCGGCGGCACCGCGTCCGATCCTCGAGCGTATGGGGCTTTGTCACATGCTCTGTAGGATTGGCCGGCGCCTGCCGACAACTCCAACCTTTTTTTCCA
SO-A-IB2_Seq3004	66	3.55607e-05	4	2.85714	Fungi	Ascomycota	Leotiomycetes	Helotiales	Helotiales_fam_Incertae_sedis	Helotiales_gen_Incertae_sedis	no identification	TCAACCCTCAAGCTCTGCTTGGTATTGGACGTCGTCCCTCACCGGACGCGCCCTAAAGATGTAGGCGGTGACCCCGAGTCTCAAGCGTAGTAAATCTTTTAGCTTGGAGGCCTCGTCGGTCGCCCGCCCCTAGAATCCATCGCCTAAA
SO-A-IC2_Seq1253	66	3.55607e-05	2	1.42857	Fungi	Basidiomycota	Agaricomycetes	Agaricales	no identification	no identification	no identification	AATTCTCAACCTCACCAGTTTTGCTATGAGACTGTGTCAGGCTTGGATGTGGGGGTTTTTGCAGGCTGCCTTTGTGCGGTCTGCTCCCCTGAAATGCATTAGCGAGTTCACTAAGCTCCGTCTATTGGTGTGATAATTATCTACGCCGTGGAATGGGTTTAGACTTGCTTCTAACCGTCTGCAAAGACAACTTTTGAAA
SO2-A-O3_Seq1185	66	3.55607e-05	9	6.42857	Fungi	Basidiomycota	Agaricomycetes	Cantharellales	Hydnaceae	Burgoa	no identification	AGCTCTCAAACAATTTGTTTTCTTAATTGCGAACGATTTGTTTGGATTTGGACTCTGCTGTGTAACAAACAGCTGGTCCGAAATTTATTAGCGGATCCTAGCGAGGCTTGGTTCTACTCGACGTGATAATTATCTATCGTCGAGGACATCTTCGGATGGCCAACCAAACGAAGGATTGCTTCTAATCGTCTTCATTGACAAATTATCTATC
VR-A-IB1_Seq1029	66	3.55607e-05	1	0.714286	Fungi	Basidiomycota	Wallemiomycetes	Wallemiales	Wallemiales_fam_Incertae_sedis	Wallemiales_gen_Incertae_sedis	no identification	ACATCTCCAATAATTACTTTTTTTAAAAGTAATTAAAGGGTTATGAGGTTGTCTAATTAGTAAAATAATTAGACTCCCTTCAAAAATATTAGTAGGACTCTATAGAAGGGTTAATACTGTGTGTTATAGTGGATAACATCCATCACCAGTCAGAGGTTTTTAATCTCGCCTAACTATTAAAGTTAATCTGCTTCTAATCGTCTTCGGACAACTATATCGATCA
LF-A-IC1_Seq1140	65	3.50219e-05	5	3.57143	Fungi	Ascomycota	Eurotiomycetes	Chaetothyriales	Trichomeriaceae	Knufia	no identification	TCCTCCCTCAAACCTCGGGTTTGGTGTTGGGCCGTGTTACCACGTCCGTCCCCCGTTCGCGGCGGGGCGTGACCAACTGGCCTCAAAGACAATGACGGCGTCCGTGGGACCCTCGGTGCAACGAGCTTTTTAGGAGCACGCGTCGAGTTTCAAGGTCCCTCCGGGCCGGTCTAACCCTTTATTTACTTCTAA
LF2-A-O1_Seq1899	65	3.50219e-05	3	2.14286	Fungi	Ascomycota	Dothideomycetes	Dothideomycetes_ord_Incertae_sedis	Dothideomycetes_fam_Incertae_sedis	Radulidium	Radulidium_epichloes	CAACTCTCAAGCTTGCTTGGTCATGGGGATCGTGCCGCCCGGCGGCGCGTCCCTCAAACGCAACTCGACGTGCCTTGTCAGCGGAGCGCAGTAGAATGCTGCTCCGTGAGGCGCCACCCGGGCTCTTCGGAGACTACCC
LF2-A-O1_Seq2114	65	3.50219e-05	4	2.85714	Fungi	Basidiomycota	Agaricomycetes	Agaricales	Psathyrellaceae	Coprinopsis	no identification	ATTTCTCAACCTCACCAACTTTTTTGTTGTGTGAAGGCTTGGATGTGGGGGTTTGCAGGTCCGCTCTCGAGCGGTCTGCTCCTCTGAAATGTATTAGTGGGTTTAGTCCCCTAATCTATTGGTGTGATAATTATCTACGCCGTGGATTGGGAAGGCTGTTAATGAACTCGCTTCTAACCGTCCTCACGGACAACATTTGACAA
SO-A-IA3_Seq1355	65	3.50219e-05	4	2.85714	Fungi	Ascomycota	Sordariomycetes	Xylariales	Diatrypaceae	Peroneutypa	Peroneutypa_scoparia	CAACCATCAAGCCCTATTTGCTTGGCGTTGGGAGACTTGTAGGTCTGGCCTGCAAGCTCCTGAAATAGATCGGCGGAGTCGTGGCGACCCTCAGCGTAGTAATTCTTCTCGCTTTAGGTGTCGGCGCTGGCGTTTAGCCGTTAAACCCCCTATTTCTTTTAG
SO2-A-IB2_Seq1946	65	3.50219e-05	1	0.714286	Fungi	Ascomycota	Leotiomycetes	Helotiales	Helotiales_fam_Incertae_sedis	Helotiales_gen_Incertae_sedis	Helotiales_sp	CAACCAATCAAGCCTGGCTTGGAGTTGGGGTTCGCGGTCTCGCGTCCCTTAAAATCAGTGGCGGTGCCTCTCGGCTCTAAGCGTAGTAATCTCTCTCGCTATAGTTGTTGGGTGGTTACCTGCTAGAAAACCCCCCTTTTTTATCG
SO2-A-IB2_Seq2065	65	3.50219e-05	1	0.714286	Fungi	Basidiomycota	Agaricomycetes	Corticiales	Corticiaceae	Limonomyces	no identification	ATCTCTCAACCTATTAGATTGCAAAATCCAAGTAGTGTTGGACTTGGAGGCTTGCTGGCCTAGTCAGCTCCTCTCAAATGCATTAGCTATGGATCGCGCGGCAATTAGATCTACGGTGTGATACATGTCTTACCTATGGATCGAAAGCTATAATCACCGCTTCGGCAGTGTATACTTTATTGTGTACCGTGTGATGAGTGAATACGAAGCTTCTAATCGTCTGTAACGGACAACCCTTTTGAC
SO2-A-IB3_Seq2010	65	3.50219e-05	1	0.714286	Fungi	Basidiomycota	Agaricomycetes	Agaricales	Agaricales_fam_Incertae_sedis	Agaricales_gen_Incertae_sedis	no identification	AATTCTCAACCTTACCAATTTTGTATGAAATTGGTTAAGGCTTGGATGTGGGGGTTGCAGGCTTCTCAGAAGTCAGCTCCTCTTAAATGTATTAGTGGAGACTTGTAATCGTCGCCTTGGTGTGATAATTATCTGCGCCTTGGTGTATGGTGACATATAAATGTCTTTGCTTTCTAACTGTCCACCTAGTTGGACTACCTTCGGGTATTAATGACT
SO2-A-O3_Seq1523	65	3.50219e-05	3	2.14286	Fungi	Basidiomycota	Agaricomycetes	Polyporales	Ganodermataceae	Ganoderma	no identification	AATCTTCAACTTACAGACCTTTGCGGGTTTGTAGGCTTGGACTTTGGAGGCTTGTCGGCCGTGTTTTGGTCGGCTCCTCTTAAATGTATTAGCTTGATTCCTTGCGGATCGGCTCTCGGTGTGATAATGTCTACGCCGCGACCGTGAAGCGTTTTGGCGAGCTTCTAACCGTCTCGTTTGTGAGACAGCTTTATGAC
SO2-D-O3_Seq2052	65	3.50219e-05	2	1.42857	Fungi	Chytridiomycota	Rhizophlyctidomycetes	Rhizophlyctidales	Rhizophlyctidaceae	Rhizophlyctis	no identification	AATTCATCAACCCAAGGTTCTTGGAATTTATTCTGAGAACTGGAAGGTTGGATCTGGGTCATTTGCTGCTTCGGCAGCAATAGCCTGAAATTTAATGTTACGCTCCTATGAACTGTGAAGTTTTGGGCACACGCATGAATGAGGTAACTCAGAAGTACGTGAGCCTTTAAGAACGATCAATTCTAAGGTTGGGTGACTCAACTGATTAACCAGAGTTTGTTGGCGTCAGCCGGCTTATTCTGAAC
VR-D-O3_Seq1838	65	3.50219e-05	1	0.714286	Fungi	Ascomycota	Ascomycota_cls_Incertae_sedis	Ascomycota_ord_Incertae_sedis	Ascomycota_fam_Incertae_sedis	Ascomycota_gen_Incertae_sedis	Ascomycota_sp	CAGACCATCAAGCCTGCTTGGCTTGTGTTGGGGACCTGCAGCTGCCTGCAGGCCCTGAAAGAAAGTGGCAGGCTCGCTGGCACTCCAGGCGTAGTAGACATCGTCAGATCGCCTAGGCTGTGCAGCGGGTTCTAGCCGTTAAAAGACAACCTTTGTTACCTAA
VR2-A-IA2_Seq2729	65	3.50219e-05	3	2.14286	Fungi	Basidiomycota	Agaricomycetes	Polyporales	Irpicaceae	Ceriporia	no identification	AATTCTCAACCCCTAAATTTTGTAATGAAGTTTAGTGGGCTTGGACTTGGAGGTTGTGTCGGCTTCTAGTCGACTCCTCTGAAATGCATTAGCGTGAATCTTACGGATCGCCTTCAGTGTGATAATTATCTGCGCTGTGGTGTTGAAGTATTTATTAGTTCATGCTTATAGTCGTCTTTTACCGAGACAATTTATGACA
VR2-A-IB1_Seq1918	65	3.50219e-05	1	0.714286	Fungi	Ascomycota	no identification	no identification	no identification	no identification	no identification	CAACCATCAAGCCCCGTGCTTGTGTTGGGGACCTGCGGCTGCCCGCAGGCCCTGAAAACCAGTGGCGGGCTCGCTGACACACCGAGCGTAGTAGTAACAACCTCGCTCAGGGCGTGCTGCGGGTTCCGGCCGTAAAACGCCTCATACGTACCCAA
LF-A-IC3_Seq2428	64	3.44831e-05	3	2.14286	Fungi	Basidiomycota	Agaricomycetes	Agaricales	Strophariaceae	Hypholoma	Hypholoma_capnoides	AATTCTCAACCTTTGTTAACTTTTTGGTTAGCAAATGGCTTGGATGTGGGGGTATGCAGGTTTCTCTATTGAAATTAGCTCCCCTGAAATACATTAGCTGGTTGCCTTGTGTAAACTTGTCTATTGGTGTGATAATTATCTACGCCGTGGACTATTTGCCGTTTTTAGCACTGCTTATAATCGTCTGTTCATTCGGACAATATATGACA
SO-A-IA1_Seq1068	64	3.44831e-05	6	4.28571	Fungi	Basidiomycota	Agaricostilbomycetes	Agaricostilbales	Agaricostilbaceae	Pseudobensingtonia	no identification	AACTCTCAACCCCGCCCAATCTTAATTGCATTGTGGTTGTCTGGGCTTGGATCATGATCGTAGTCGAGTAAAATCGACTTGATTGAAATACAACAAGCTGAATCGATATACATGCGGCTTGACCTGTTGTTGTAAGCTATTATCAATAGGGACGCATGAAAATTGAATGAGCTTTCCAAATGCTTTTATAACTTGGCAACGAGTTATATACA
SO-A-IB2_Seq1272	64	3.44831e-05	1	0.714286	Fungi	Ascomycota	Dothideomycetes	Pleosporales	Pleosporaceae	Comoclathris	Comoclathris_sp	GTACCCTCAAGCTTTGCTTGGTGTTGGGCGTTTGTCCTACGGGACTCGCCTTAAAACGATTGGCAGCCGGCACACTGGTTTGGAGCGCAGCACAAATTGCGGTCTAGCCATGAATGTCGGCATCCATGAAGCCCCCATTTCAC
SO-A-O1_Seq1697	64	3.44831e-05	2	1.42857	Fungi	Ascomycota	Sordariomycetes	Diaporthales	Valsaceae	no identification	no identification	CAACCCTCAAGCCTAGCTTGGTGTTGGGGCACTACCTTTCGGGGTAGGCCTCGAAATTCAGTGGCGAGCTCGCCAGGACTCCGAGCGCAGTAGTGTAAACCTCGCTTTGGATAGTACTGGCGCGGCCCTGCCGTAAAACCCCCAACTTCTGAAT
SO2-A-IB2_Seq2836	64	3.44831e-05	4	2.85714	Fungi	Basidiomycota	Agaricomycetes	Cantharellales	Hydnaceae	Sistotrema	Sistotrema_sp	AACTCTCAAACCGGATGGCTTTATTGCTTCATCTTGGTTTGGATTTGGGCTTTTGCTGTGTCATAACGGCTAGCCTTAAAAGCATTAGCTGAATCTTGGTTATGAGATTGGTTCTACTTGGCGTGATAATTTATCTGACCGCTGAGGACATCTTTCGGGATGGCCAGACTTTTTCCTCGAGTCGCTTCTAATCTGGCATTTACGGGAAACCGTACTTCCACTTTTCAA
SO2-A-IB3_Seq1833	64	3.44831e-05	1	0.714286	Fungi	Basidiomycota	Agaricomycetes	Trechisporales	Hydnodontaceae	Hydnodontaceae_gen_Incertae_sedis	Hydnodontaceae_sp	AGTCATCAACCCCTCCCGTTTTGCGGGAGCTGGGATTGGAGTTGGGGGCTGCTGCCGCAAGGCGGCTCCCCTCAAATGCATCGGTTGGACCTGCGGGTCGGACTCGACTGGGCGTTGTATCATCCTCGCTCGACCGAGAAGTTCCCCTCTTGCGTCCTCCCACGACCTTGCCTGTGGAGTGGCGGTCAATGTACTTTGAA
VR-A-IA2_Seq1626	64	3.44831e-05	4	2.85714	Fungi	Basidiomycota	Agaricomycetes	Hymenochaetales	Schizoporaceae	Schizoporaceae_gen_Incertae_sedis	Schizoporaceae_sp	TTTAATCATCAATCCTTCTTTACTTTTGTAATGGATGGTTTGGACTTGGGGATTGCTGGCCTAGCAATGGGCCTGGCTTCTCTTGAATGCATTAGTTGAATTGACTTGCAACGCTACGTGTGGTGTGATAATATCTTCACTGCATAGTTGTAATGAAGTTTGGCTTATAACAGTCCTTCACTGGACAATATTTGACA
VR2-A-IA3_Seq1767	64	3.44831e-05	2	1.42857	Fungi	Basidiomycota	Agaricomycetes	Agaricomycetes_ord_Incertae_sedis	Agaricomycetes_fam_Incertae_sedis	Agaricomycetes_gen_Incertae_sedis	no identification	GAAACATCATTCGAGCGATGTCAAAGTCGCTTCGAGTGGAATTGGACCGTGCCGTAGTTGGCTCGTCCTGAAATGCATTAGCCGGGTCGCCTGACCGTGCTGGCCGTGGTGTGATAATTATCTGCGCCTGTAAGTGCTTTGCGGTTCGGAGCGGTGCGGCTCACAGCCGTCCGAGAGGACAGTCACTTTAACG
LF-A-IB1_Seq1462	63	3.39443e-05	1	0.714286	Fungi	Basidiomycota	Agaricomycetes	Cantharellales	Ceratobasidiaceae	Ceratobasidium	no identification	AAATTATCAAAGCAAGTCTTTTGTTAACTCGATCGACTTTGTTTTGGACTTGGAGGTCTGCGGATTCACGTCCGCTCCTCTCAAATGAATTAGCTGGATCTCCGTGAGCTCGGTTCCACTCAGCGTGATAAGTATCACTCGCTGAGGACACCCGTAAAAAAGGTGGCCGGGATTGCAGATGAACCGCTTCTAATAGTCTATTAAATTGGACAAACACTTTATG
LF-A-IC1_Seq1661	63	3.39443e-05	2	1.42857	Fungi	Basidiomycota	Agaricomycetes	Cantharellales	Hydnaceae	Sistotrema	no identification	AGCTCTCAAACACTATCTTTTCTTAACTGAGAAGGTGGCCGTTTGGATTTGGACTCTGCCGTGTAACAAACGGCTGGTCCGAAAGATATTAGCTGATCCTAGCGAAGCTTGGTTCTACTCGGCGTGATAATTATCTGACGTCGAGGACATCGCAAGATGGCCAAAATTTGTTTTATGGATTGCTTCTAATCGTCTTCATCGACAACACATCATCA
LF-A-IC4_Seq1475	63	3.39443e-05	3	2.14286	Fungi	Ascomycota	Taphrinomycetes	Taphrinales	Protomycetaceae	Protomyces	Protomyces_sp	ACTTCTCCATTTATGGACGTTGAGGTCTGCATTGCGATGCTTCCTCGAATTACAAGGGTGCAGCCTTTGGCTGTCGACAATGTATTAGGTTTCACCACTCGTTGTTTGACTGTCATTTTGTGCGGCACCGAAAGCCGTCTTGCATTTCATGCTTGACATTTTCAAC
LF2-A-IA3_Seq2203	63	3.39443e-05	2	1.42857	Fungi	Ascomycota	no identification	no identification	no identification	no identification	no identification	TCCTCCCTCAAACCCCGTGTTTGGTGTTGGGCCCGCGTTCCTGCGAAGGAACTGGCCTCAAAGACAATGACGGCGTCCGCGGGACCCTCGGTGCAACGAGCTTTCAGGAGCACGCGCCGAGTTTCAAGGTCCCCCCGGGCCGGTCTAACCCTTTTTTTTACTTATAA
LF2-So-O3_Seq1716	63	3.39443e-05	2	1.42857	Fungi	Ascomycota	Pezizomycotina_cls_Incertae_sedis	Pezizomycotina_ord_Incertae_sedis	Pezizomycotina_fam_Incertae_sedis	Pezizomycotina_gen_Incertae_sedis	Pezizomycotina_sp	TAATCTCAAGCAACCGCTTGGTATTGGAAGATGATCTGCCTAGCAGTTCCCTTCTTAAACTGATTGGCAAGTTTACATAGCAGCAAGCGTAGTAGAAATACCATCAGCTTAGTTACTCTGTATAGCTTTGTCAAAATCAAACTATTTTTAAG
SO-A-IA1_Seq2161	63	3.39443e-05	4	2.85714	Fungi	Ascomycota	Leotiomycetes	Helotiales	Mollisiaceae	Mollisia	Mollisia_sp	TCAACCGTCATGCTTCGGCGTGGAACTGGGGATTGCAGTCTTCTGCAGCCCTAAATCTCATAAGCGATACCAGTTGGTTCTAAGCGTAGTACATACCCCGCTACAGGACTTAATTGGTCTTCGGCTGTAAATGGTGCAAGCCCATACTTAA
VR-A-IB2_Seq1352	63	3.39443e-05	1	0.714286	Fungi	Basidiomycota	Agaricomycetes	Agaricales	Agaricales_fam_Incertae_sedis	Agaricales_gen_Incertae_sedis	no identification	AATTCTCAACCTTTTCAGCTTTTGCAAGTTGAATTTGGCTTGGATGTGGAGGTTGCGGGCTTCTCAGAAGTCGGCTCTTCTTAAATGCATTAGCGGAACCTTTGTGGACCAGCTTTGGTGTGATAATTATCTACGCCACTGTTGTGAAACAGCTTTACATGGGGTTCAGCTTCTAACTGTCCATTGACTTGGACAATTTTTGACA
LF-A-IC1_Seq1662	62	3.34055e-05	1	0.714286	Fungi	Basidiomycota	Agaricomycetes	Hymenochaetales	Schizoporaceae	Hyphodontia	no identification	AATCATCAACCTCTTCGTCTTTGTTGACGGCGTAGGCTTGGACTTGGGGACTTTGCTGGCCTTCTAGGTCGGCTTCCCTTGAATGCATTAGTCGGGCGCCCTCGCTCCGAGACGTGTGATAATTATCATTCACGGATCGACGAGGGCTGTGCTGGGCTTCTAACCGTCGCTTCGGTGACAATTCATTCTTGACA
LF-A-IC1_Seq789	62	3.34055e-05	3	2.14286	Fungi	Ascomycota	Sordariomycetes	Hypocreales	Nectriaceae	Fusicolla	Fusicolla_septimanifiniscientiae	CAACCCTCAAGCCCCCGGGCTTGGTGTTGGGGCTCGGCCCGTCCCTAGCGGCGCGCCGTCCCCGAAATCTAGTGGCGGTCACGCTGTACTCCTCTGCGTAGTAATCTAACCTCGCAACGGGACAAAGCGCGGCCACGCCGTTAAACCCCCAACTTCTGAA
LF-A-O1_Seq1455	62	3.34055e-05	1	0.714286	Fungi	Ascomycota	Dothideomycetes	Dothideales	Dothioraceae	Pseudoseptoria	Pseudoseptoria_collariana	CACCACTCAAGCACAGCTTGGTATTGGGCGTCCGTCTCCCTCGCGGGGGGCGCGCCTCGAAGACCTCGGCGGAGCTTCACCGGCTTTAGGCGTAGTAGAATTCATTCGAACGTCTTTTAACGGAGAGGACTCCTCAGCCGACAGAAACCTTTTATTTTTTTCTA
LF-D-O2_Seq1993	62	3.34055e-05	1	0.714286	Fungi	Ascomycota	Dothideomycetes	Patellariales	Patellariaceae	no identification	no identification	CAACCCTCAAGCATCGCTTGGTGTTGGGTGTTGCCCCTAGAGGGGCACGCCCCAAAGTCCTCGGCGGCCTCGTCCCGCTTCAAGCGTCGTGAACGTCTAAAACGCGTCTCGCTTTGGAAGTCTGGGTCGGTGCTCGCCGTGCAAGCCATTATCATCTCAA
SO-A-IC3_Seq1090	62	3.34055e-05	2	1.42857	Fungi	Ascomycota	Saccharomycetes	Saccharomycetales	Trichomonascaceae	Wickerhamiella	no identification	TTTCTCCACATATATATTAGTGGGTAATGGTTCACTATATGGACTGAAAAAGATTATACACAGTTGTTAGACACAAGCTGTGGAAAATTATCAAA
SO2-A-IB3_Seq2122	62	3.34055e-05	1	0.714286	Fungi	Ascomycota	Sordariomycetes	Sordariales	Chaetomiaceae	Pseudothielavia	no identification	CAACCATCAAGCCCCCGGGCTTGTGTTGGGGACCTGCGGCTGCCCGCAGGCCCTGAAAACCAGTGGCGGGCTCGCTGTCACACCGAGCGTAGTAGCATACATCTCGCTCAGGGCGTGCTGCGGGTTCCGGCCGTTAAACAGCCTCTGCGCTACACCCAA
LF2-S-IB3_Seq2245	61	3.28667e-05	2	1.42857	Fungi	Basidiomycota	Agaricomycetes	Agaricales	Clavariaceae	Clavariaceae_gen_Incertae_sedis	no identification	AATTCTCAATCCCATTAATTTGGGTATTGGACTTGAGGGTTTTGTTGTGCTTCATAAGTACGACTCCCTTTAAATGCATGAGTGGCTTATCCATTATTTTTTGGTATGATAGTTTATCTATATCATAATAAAATGGCATTATGGCTGCTATCTAATCGTCTGTAAGGACAATTTTGAACC
SO-A-IA1_Seq1325	61	3.28667e-05	4	2.85714	Fungi	Basidiomycota	Agaricomycetes	Auriculariales	Auriculariales_fam_Incertae_sedis	Auriculariales_gen_Incertae_sedis	Auriculariales_sp	CAACCCTCGCCCTTGCGATGTTACAATCGCGAGCGGTGGATTTGGACCGTGCCGTAGTCGGCTCGTCCTGAAATGCATTAGCTTGCGCTTTTAGAGTGCTGGGCAACGGTGTGATAATTATCTGCGCCAACGCCTCAAGCCTCTTCAGCGGCGCTGCTTACAGCCGTCCTGACGGACAATTATTTAAAG
SO-A-IA2_Seq1142	61	3.28667e-05	3	2.14286	Fungi	Ascomycota	Dothideomycetes	Dothideales	Dothideaceae	Scleroconidioma	Scleroconidioma_sphagnicola	CACCACTCAAGCACTGCTTGGTATTGGGCATCGTCCGTCGAAAGACGGGCGTGCCTCGAAGACCTCGGCGGGGCCTAACCGGCTTCGGGCGTAGTAGAGTTAAATCGAACGTCTTATGAGTCTGGTTAGAACCCATTGCCGTAAAACCTTTTATTTTCTA
SO-A-IA3_Seq1062	61	3.28667e-05	4	2.85714	Fungi	Ascomycota	Sordariomycetes	Hypocreales	no identification	no identification	no identification	CAACCCTCAAGCAACATCTGCTTGGTGTTGGTGATCGGCCTTCAAACGCCGTCTCCTAAATCTATTGGCGATCCCGCTGTAGCTTCCTATGCGTAGTAGTAACATCTCGCATCTGGAGAGCGGCGCGGTCATGCCGTAAAACACCCAACTTTTTTCA
SO2-S-IA3_Seq1842	61	3.28667e-05	1	0.714286	Fungi	Basidiomycota	Agaricomycetes	Russulales	Peniophoraceae	Peniophoraceae_gen_Incertae_sedis	no identification	ACTCCTCCACCTTCTCTTTTCTTGGAGAAAGGCTGGGATTTGGGCGTTGCGGGTCCCTGGACGATCCGCTCGCCTTGAATGCATTAGCAAAGCCCTTGCGGCCTTGGTGTGATAGTCATCTACGCCTCGGCTTAGCGCCTTTGAAGGGTTGGGCTTCCAACCGTCCCATGGACAACTTTCACCA
LF-D-O2_Seq2564	60	3.23279e-05	2	1.42857	Fungi	Basidiomycota	Agaricomycetes	Agaricales	Psathyrellaceae	Coprinellus	Coprinellus_christianopolitanus	AATTCTCAACCTCACCAGTTTTGTTATGAGACTGTGTGAGGCTTGGATGTGGGGGTTTGTGCAGGCTGCCTCAGCGCGGTCTGCTCCCCTGAAATGCATTAGCGAGTTCACTGAGCTCCGTCTATTGGTGTGATAATTATCTACGCCGTGGATGGGACTTAGACTTGCTTCTAACCGTCCGCAAGGACAATCTTTGACA
SO2-D-O3_Seq2112	60	3.23279e-05	1	0.714286	Fungi	Chytridiomycota	Rhizophlyctidomycetes	Rhizophlyctidales	Rhizophlyctidaceae	Rhizophlyctis	no identification	AATTCATCAACTGCTTCATTGCGGTTGGATATGGGCCCTTTGAGACTTCACCGTCTCAATAGCCTGAAATTCAATGTTACGCTTCCTTGAACCAACAGTTCTAGGGCATACGCATGAATGAGGCAACTCACCAGTACGTTTGTCGTCAAGGACTGCCACTTTGTTTGGAGTGTGTAACTCAACCATTAACCAGAGTTGGCTGACGTCAGTTGGCTTTCACTGAAC
SO2-S-IC3_Seq2358	60	3.23279e-05	3	2.14286	Fungi	Basidiomycota	Exobasidiomycetes	Microstromatales	Microstromataceae	Microstroma	Microstroma_sp	ATCCCTCAAATCCCAATGTTTTGCAAAACTCATTGCTTGGATTTGGTCATGGGCCGACGTTGCTACTTTATTGTTAGCTGGCCTTAAAGACATTAGCTTGGACTTTCGAACCTTTTCGGAAGGGTCTCCATATGATGTGATAAATTTACGTCGATGGGCTAATGACTCTACTGTTGTTAATGGTTTTGAAAACGAATAGTCTAGCTTTCTAACCCGGCGAAGAGTTCCATCTCTGACCCACTTTTCATTTAA
VR-A-IB1_Seq1150	60	3.23279e-05	1	0.714286	Fungi	Ascomycota	Lecanoromycetes	Acarosporales	Acarosporaceae	Neoacrodontiella	no identification	TAAACTATATCAATTTAATTATTGAATGTATTGAGTGCTTTTTTCTCCATGCTTCTCTGCACCGAGACACTCCAAAATGATTGAGCGATCTTGATTAGACTTGTTTAACGCATTAAAATAACTATCGTTAGAAGAGGAAATCATGGACCTGCCATTAACCGGATTTTTCTGAAAAATCCAATCCTTTTTTTAT
VR-V-IA2_Seq2261	60	3.23279e-05	1	0.714286	Fungi	Ascomycota	Saccharomycetes	Saccharomycetales	Metschnikowiaceae	Metschnikowia	Metschnikowia_vanudenii	ACCCTCAAACCTATGGTTTGGTCTTGGCCCTAAATATCAACCGGTACTAGAATAAGTTTTAGAACCTAC
LF-A-IC4_Seq1262	59	3.17891e-05	1	0.714286	Fungi	Ascomycota	Sordariomycetes	Amphisphaeriales	Pestalotiopsidaceae	Pestalotiopsis	no identification	ACACCCTCAAGCTATGCTTGGTGTTGGGCGTCTGTCCCGCGGCTTCGCGTGGACTCGCCCCAAAGTCATTGGCAGCGGTCTAGCCAGCTTCTTGCGCAGCACATTGCGCTCATAGGGGTTCTGCGGATCGGCGACCATCAAGCTATTTCTATG
LF-D-O1_Seq2204	59	3.17891e-05	4	2.85714	Fungi	Ascomycota	no identification	no identification	no identification	no identification	no identification	CAACCCTCAAGCCCAGCTTGGTGTTGGGGCATTACCTTCCCTCACGGGAGGGTAAGCCCTGAAATTTAGTGGCGAGCTCGCCAGGACTCCGAGCGCAGTAGTAAAACCCTCGCTCTGGACTGTACTGGCGCGGCCCTGCCGTAAAACCCCCAACTTCTGAAA
SO-A-IA2_Seq1326	59	3.17891e-05	6	4.28571	Fungi	Basidiomycota	Agaricomycetes	Russulales	Peniophoraceae	Peniophora	no identification	ACTCCTCCACCCTCACCTTTTTCGGAAGGTCGTCGGGCTGGGATTTGGGAGCTTGCGGGTCCCTGGCCGATCCGCTCTCCTTGAATACATTAGCGAAGCCCTTGCGGCCTTGGTGTGATAGTAATCTACGCCTCGGCTTAGCGAACGTATGGGAATTGCTTCTAACCGTCTCGCAAGAGACAGCTTTACCA
SO-A-IA2_Seq1347	59	3.17891e-05	5	3.57143	Fungi	Ascomycota	Dothideomycetes	Myriangiales	Myriangiales_fam_Incertae_sedis	Phaeosclera	no identification	CACCAATCAAGCCTCGCTTGGTATTAGGCCTCTTCGCCCCTCCGGTGCCCCCGTTCGCGGGGCCACGCACGAGGGGCGGGCCTCAAACCCTTCGGCGAAGTTTCATCGACTTTGGGCGTAGCAGATTTATCTAAACGTCTACGGGTTCGGTGAGGCAGCTGCCGCGAAAACCGCAGTCCTTAAAAAAGACTCACTTTTCTCAAA
VR-A-IB3_Seq1102	59	3.17891e-05	1	0.714286	Fungi	Ascomycota	Dothideomycetes	Pleosporales	Phaeosphaeriaceae	Phaeosphaeriaceae_gen_Incertae_sedis	no identification	GTACTCTCAAGCTTTGCTTGGTGTTGGGTGCTTGTCCTCTCCATTGCGGTTGGACTCACCTTAAATTCATTGGCAGCCGATATATTGGTTTGAAGCGCAGCACATGTAGCGATTCAGACTGGCTATATCAGCGTCCACTAAGGCTATTTAACAC
VR2-A-IB2_Seq2260	59	3.17891e-05	1	0.714286	Fungi	Ascomycota	Eurotiomycetes	Phaeomoniellales	Phaeomoniellaceae	Celerioriella	no identification	TCAACCCTCAAGCCCGGCTTGTTATTGGGTCTTTATCGTTAAAGATAGGCCCGAAAGATAATGGCGGCGTCAACAATGACCCCAGGTGCAGCGAGCTTATAGCATACACTTGTGGTGGTCTTGTTGGCCTGGCCCTTTTGGTTAAGATTTATCTTGACTTCTTTTAAA
LF2-A-O1_Seq2128	58	3.12503e-05	2	1.42857	Fungi	Basidiomycota	Agaricomycetes	Agaricales	Agaricaceae	Agaricus	no identification	AATTCTCAACTCTCCTATACTTTGTTGTAAAGGAGGGCTTGGACTGTGGAGGCTTGCTGGCCGCTTGCTGTGGTCAGCTCCTCTGAAATGCATTAGCAGAACTGTTTGCGATCTGCCACAAGTGTGATAAATTATCTACACTAGCGAGGGGATTGCTCTCTGTGTTCAGCTTCTAATCGTCTTTAGTGACAATTTCTTGAAT
SO-A-O1_Seq2162	58	3.12503e-05	2	1.42857	Fungi	Basidiomycota	Agaricomycetes	Cantharellales	Hydnaceae	Sistotrema	no identification	AGCTCTCAAGCAGAATCCTTTATTGTGATTCTTGTTTGGATTTGAACTCTGCCGCGTTAAAGCGGCTGGTTCTAAAAGCATTAGCTGGTCCTTGATTTTCTTGGTTCTACTCGGCGTGATAATTATCTAACGTTGAGGACATCTCTTTATTGAGGTGGCCAGGGTTTTCTATGGGTTGCTTCTAATCGTCTTCACAGACAATATATTTCAAT
SO2-V-IC3_Seq1687	58	3.12503e-05	6	4.28571	Fungi	Basidiomycota	Tremellomycetes	Cystofilobasidiales	Mrakiaceae	Udeniomyces	no identification	AACTCTCACTCCCTACCTTTTCTTAATTGAGAAGGAAGGGACGTGGACTTGGACTCTGCTGGTCTTTACGATCGGCTTGTCTGAAATGAATTAGCTGGATCCTCTTTGTAATTGGTTCTACTCGACGTGATAAGTATTTCGTCGAGGACAGTCTTAACGGACTGGCCGAGAGAAGAAGAGTCTTTTAGATCCGCTTCTAATCCGTACGACTTTATGTCTACACTTTTTATG
LF2-A-O1_Seq2639	57	3.07115e-05	3	2.14286	Fungi	Ascomycota	Leotiomycetes	Erysiphales	Erysiphaceae	Podosphaera	Podosphaera_lini	CATCCTCTCAAGCCTGGCTTGGTCTTGGGGCGCGCCGGGTCGGCGTCCCCTAAACATAGTGGCGGTACCGTTGTGCTCTCCGCGTAGTCACGTATCTCGCGACAGAGCGGCGATGGGACCTGCCAAAACCCACATATTTTTT
LF2-So-O3_Seq623	57	3.07115e-05	3	2.14286	Fungi	Ascomycota	Sordariomycetes	Hypocreales	Hypocreales_fam_Incertae_sedis	Emericellopsis	Emericellopsis_alkalina	CAACCCTCAAGCAACTTCTGCTTGGTGTTGGGGATCGGCCGTTAAACGCCGCCCCCGAAATCTATTGGCGATCTCGCTGTAGCTTCCTATGCGTAGTAGTAACATCTCGCATCTGGAGAGCGGCGCGGTCATGCCGTAAAACACCCAACTTCTCA
SO2-A-IB3_Seq2468	57	3.07115e-05	2	1.42857	Fungi	Basidiomycota	Tremellomycetes	Tremellales	Tremellales_fam_Incertae_sedis	Tremellales_gen_Incertae_sedis	no identification	AACTATCAACCCCCGGGTTTCCGGGTGGCTTGGATTTGGGCGCTGCCGTCTGGCTCGCCTCAAAAGACTTAGTGGATTAGGCCATTGCTTGACGTGATAAGTTTCGTCTCGTGGTGTGTTTGCGTCCGCTCATAACCCCCATATTTTGTG
VR-A-IC2_Seq1402	57	3.07115e-05	1	0.714286	Fungi	Basidiomycota	Agaricomycetes	Hymenochaetales	Schizoporaceae	Xylodon	Xylodon_brevisetus	AATTATCAACTCTCTTTCTTTTCGAAGTAAGATGAGATTGGACTTGGGGATTGCTGGTTTCTAATCAGCTTCCCTTGAATGCATTAGCTGGAATTTGATTCGCAGCATATATGCGGTGTGATAATGTCTTCACTGTGTAGCTCGAGTCGTCTGGCTTCTAATCGTCCTTCACGGGACAATCTTGACA
VR2-S-IC1_Seq2965	57	3.07115e-05	2	1.42857	Fungi	Mucoromycota	Mucoromycetes	Mucorales	Mucoraceae	Mucor	Mucor_racemosus	CAAACCCTCTATCCAACTTTTGTTGTATAGGATTATTGGGGGCCTCTCGATCTGTATAGATCTTGAAATCCCTGAAATTTACTAAGGCCTGAACTTGTTTAAATGCCTGAACTTTTTTTTAATATAAAGGAAAGCTCTTGTAATTGACTTTGATGGGGCCTCCCAAATAAATCTCTTTTAA
LF-A-IB1_Seq3669	56	3.01727e-05	5	3.57143	Fungi	Basidiomycota	Agaricomycetes	no identification	no identification	no identification	no identification	ATATCATCAACCTCTGCCGCGTTTCTTGCGCGGTCGGAAGGCTTGGACTGTGGGGGTCTCTGGCGGTCTCTTTCTCGAGGTCGCCTCCCCTGGAATGCATTAGCTGGTCGCGATCCTGGTCCCTTGCGCGGAGCTCGGACTTCCACGGTGTAGTACGCTATTCACCTGGGACGACGCCTCCCGACCGTTTCGAGTCCGCTTCGAACCGTCTTCGGACAACCTCTTGACA
LF2-So-O3_Seq827	56	3.01727e-05	1	0.714286	Fungi	Ascomycota	Dothideomycetes	Pleosporales	no identification	no identification	no identification	GTACCCTCAAGCTTTGCTTGGTGTTGGGCGTCTTGTCTTTTCCGTTTTGTGATTAGACTCGCCTTAAAGTAATTGGCAGCCAGTGTTTTTGGTAGTAAGCGCAGCACAATTTGCGTCTTGGTCCCTAAGCAGTGGCATCCACAAAGCCTCTTTCTCAC
VR2-A-IA3_Seq2282	56	3.01727e-05	1	0.714286	Fungi	Ascomycota	Pezizomycetes	Pezizales	Pezizaceae	Pezizaceae_gen_Incertae_sedis	Pezizaceae_sp	TGTCTTCTCAAACAACTTTGTTTGGATAACATTAAGGAAGCATGTATTTCATTGCATGCCCCTTAGAAATTCATAGGCGGTACGGTTCTAGCAAACCAGACGTAATAATAAAATATCTCGTCTAATGTTAAGTTCTGTTGCTTGCCTCTTTAATCCACAATTTTTTTTA
LF-D-O1_Seq1683	55	2.96339e-05	6	4.28571	Fungi	Ascomycota	Dothideomycetes	Mycosphaerellales	Extremaceae	Petrophila	Petrophila_incerta	CACCACTCAAGCCTGGCTTGGTATTGGGCGTCGGGGTGCTCCCCGTGCCTCGATTTCACCGGCTGGACCGTCCGATTCTCAGCGTTGTGGCAACAAATTCGCTGGCGGAGACGACGGTGCACGCCGTTAAACCTTTTATCTCA
LF2-S-IA1_Seq2350	55	2.96339e-05	1	0.714286	Fungi	no identification	no identification	no identification	no identification	no identification	no identification	GAGCATCGCAACCTCGAGCCCTCGGGGCCCGGTGTTGGGCCAGGTGTCGCCACGAGGCGCCGGCCCGAAAAGCGTGCGGCGGCGGCGAGTCGAACCCGAAGCGAACAAAGGCACCTACAGCCTCGCGCCGGGGACCTCGCCACCAGCCACTGTAACAAACCACGGGGGAGACCCCAGCG
SO-A-IA2_Seq1192	55	2.96339e-05	5	3.57143	Fungi	Ascomycota	Leotiomycetes	Helotiales	no identification	no identification	no identification	CAACCCTCAAGCCCTGCTTGGTATTGGGCCGCGCCGGTAACGGCCGGCCTCAAAATTAGTGGCGGCGCCGCTCGCGTCCTCAGCGTAGTAACTCTTCTCGCTGTTGGGCCCGGGCGGCCGCTGGCCAGCAACCCCAAACTTCTAT
LF-A-IB2_Seq1949	54	2.90951e-05	4	2.85714	Fungi	Basidiomycota	Agaricomycetes	Agaricales	Lycoperdaceae	Bovista	Bovista_plumbea	AATTCTCAACCCCTCTAGCTTTTGCGAGCTACGATGGGGCTTGGATGTTGGGTTTGCGGGCCTTTATTAATAGAGGTCGGCTCTCCTGAAATGCATTAGCGGAACCGTTTGCAGTCCCGTCACTAGTGTGATAATTATCTACACTGTGATGATTGCTCTCTGACTAGTTCAGCTGCTAATCGTCCACTATCGGACAATACTTAATGAACT
LF-D-O1_Seq1410	54	2.90951e-05	3	2.14286	Fungi	Ascomycota	Leotiomycetes	Erysiphales	Erysiphaceae	Blumeria	no identification	CAACCTCTCAAGCCTAGCTTGGTCTTGGGACACGCTGCTCCGGTGGCGGTCCTCAAAGGCAGTGGCGGGCTCATGTAACTCTCCGCGTAGTAATACATCTCGCGACAGAGAAGCATTGGGACTTGCCAGAAATCCTTCATTGCTCA
SO-A-IA2_Seq2299	54	2.90951e-05	3	2.14286	Fungi	Basidiomycota	Agaricomycetes	Agaricomycetes_ord_Incertae_sedis	Xenasmataceae	Xenasmatella	no identification	AATTATCAACTTCATAGTTTTGTTACTTTGAGGCTTGGATTTGGAAGCTGCTGGCGCAAGTCGGCTCTTCTTAAATATATTAGCTGCTTGTCCGTGGGTTGGCTCAGAGTGTGATAAGTATCTACACTCGGTGGCTGCCTGCATTGGATGTAGCTTCTAATCGTCTTTGGACAACTTTTAAG
SO-D-O2_Seq1751	54	2.90951e-05	1	0.714286	Fungi	Ascomycota	Leotiomycetes	Helotiales	Hyaloscyphaceae	Hyaloscyphaceae_gen_Incertae_sedis	no identification	TCACCCTCAAGCTCAGCTTGGTCTTGGGGCCCGCCTGTCACAGGGCGGCCCTTAAAAGCAGTGGCGGTGCCATCTGGCTCTACGCGTAGTAATACTCCTCGCGACAGAGTTCCGGTGGCCTCCTGCCAGAACCCCAAATTTTTTAT
SO-D-O2_Seq2480	54	2.90951e-05	1	0.714286	Fungi	Ascomycota	no identification	no identification	no identification	no identification	no identification	TCACCCCTCAAGCTCAGCTTGGTGTTGGGGCTTGCCCGTCACAGGGCAGCCCCTAAAATCAGTGGCGGTGCCATCTGGCTCTACGCGTAGTAATACTTCTCGCGACGGAGTCCCGGTGGTGTCCTGCCAGAACCCCCCATTTTTTAAT
VR-A-IB1_Seq1045	54	2.90951e-05	1	0.714286	Fungi	Ascomycota	no identification	no identification	no identification	no identification	no identification	ACACCACTCAAGCCTGGCTTGGTATTGGGCGGCGGGGGAGCGATCCCCCGCGCCTCAATGTCTCCCGGCGGGACGAGTCGTATCTCAGCGTTGTGGCATTAACAGCTCGCTGGTGAGACCGACGCGGCGCCCGCCGTTAAGCATTTTCATTCAAA
VR-D-O3_Seq2187	54	2.90951e-05	1	0.714286	Fungi	Ascomycota	Pezizomycetes	Pezizales	Pezizaceae	Pezizaceae_gen_Incertae_sedis	Pezizaceae_sp	CACATCCTCAAACTTTTTTTAGTTTGGATTACATTGGGAAAGCATTTAGTAGTATTATATGCTTCTCAGAAATCTATAGGCGGTACGGTTCCAACAAAACCAAGACGTAGTAAATTTTATTTCGTCTTTTCTTTGTTTAATGGATCTGTTGGCTTGCCTTTTGAACCCACATATCATTCTTTTGTAG
VR-D-O3_Seq2612	54	2.90951e-05	1	0.714286	Fungi	Basidiomycota	Agaricomycetes	Polyporales	Steccherinaceae	Steccherinum	Steccherinum_fimbriatum	TCTTCTCAACCCTCTTGTCTTTTTTGAATAAAAAGAGGCAGCTGGGCTTGGACTTGGAGGTTTTTGCCGGTGTTCTTGAACACGGGCTCCTCTGAAATGCATTAGCTTGAATGTGACCGAGCATGGTTCAACGTGATAATTGTCTGCGTTGCTTCATCTCAGTCTTCATCTTGTTCAGGCTTCTAACCGTCCGTAAGGACAACATCATCTGAAC
LF-D-O2_Seq2091	53	2.85563e-05	1	0.714286	Fungi	Ascomycota	Dothideomycetes	Mycosphaerellales	Teratosphaeriaceae	Lapidomyces	no identification	CACCACTCAAGCCTCGCTTGGTATTGGGCGCCGCGCTTCGGCGCGCGCCTCAATGTATCCGGCTGAGTCGACCGTCTCTAAGCGTTGTGGCACTTTATGTTTCCGCTTGTGAGCTCGGGAGGTCTCGCGCCGTTAAACACCCCATCAAA
LF-D-O2_Seq2351	53	2.85563e-05	1	0.714286	Fungi	Ascomycota	Sordariomycetes	Diaporthales	Valsaceae	Cytospora	Cytospora_acaciae	CAACCCTCAAGCCTAGCTTGGTGTTGGGGCATTACCTTCTTTTACAGAGGGTAAGCCCTGAAATTCAGTGGCGAGCTCGCCAGGACTCCGAGCGCAGTAGTGTAAACCTCGCTTTGGATAGTACTGGCGCGGCCCTGCCGTAAAACCCCCAACTTCTGAAA
LF2-A-O1_Seq1077	53	2.85563e-05	2	1.42857	Fungi	Ascomycota	Dothideomycetes	Venturiales	Sympoventuriaceae	Ochroconis	Ochroconis_tshawytschae	CACCGTCCAAGCTGCGGCTTGATGTTGGGCGAGGCTGCGGTCCGAGAGGACGGGCGGCGCGCCTGGAAGGTATGGGCGGCGGAGGCCAGACCGCGAGCGTAGCAAGACGAGAGTCACCCGCTCGGACGGATCTGGCGGACGCGTGTCGAGAAGTCGAGGATGCGAGGGCGACCGCGCAAAGACGACGAAACACACACAA
SO2-V-IB2_Seq1913	53	2.85563e-05	1	0.714286	Fungi	Basidiomycota	Agaricomycetes	Hymenochaetales	Hymenochaetales_fam_Incertae_sedis	Hymenochaetales_gen_Incertae_sedis	no identification	AATCATCAATCCGACTTTGCTTTTTGCGAAGCTCGGACTTGGAGTTGGAGGTTCTTGCTGGCTTTCCGTCGGCTCCTCTTGAATGCATTAGCTGGACTCCGTCGCGGTTCGCGGTGTGATAACTTATTCACCCTTGGACTTCGAAGTGAGACCGGCTTCTAAAGCCCCCTTTACTTTGACC
VR-A-IB1_Seq1279	53	2.85563e-05	1	0.714286	Fungi	Basidiomycota	Agaricomycetes	no identification	no identification	no identification	no identification	AATTCTCAACCCCGATCGGATTTGTTTTCGATTCGGAGGCTTGGATTGTGGAGCGTGCTGGCCCCCACCCGGGTCGGCTCCTCTCAAATGCATTCGCGGAATTGACTTTGGTCCGTTTCGGTCATCAGTGTGATAATCGTGTTGCGCTGTTGGCTAGGATCGAGGTGCCGCATACAATGGTCTTCGGACAATTTCATATCA
LF2-A-IA1_Seq2371	52	2.80175e-05	1	0.714286	Fungi	Ascomycota	Eurotiomycetes	Eurotiales	Aspergillaceae	Penicillium	Penicillium_novae-zeelandiae	CTGCCCTCAAGCACGGCTTGTGTGTTGGGCCCCCGTCCCCTCCCTAGGGGGGGACGGGCCCGAAAGGCAGCGGCGGCACCGTGTCCGGTCCTCGAGCGTATGGGAAGCACAATCTTTTTTTGCCAACCCGCTCCTGTAGGTCCGGCCGGCGGCCTGCCCCAATCAACCCATTGTTTTTAACCA
LF2-V-IB1_Seq2436	52	2.80175e-05	1	0.714286	Fungi	Basidiomycota	Agaricomycetes	Polyporales	Meruliaceae	Hydnophlebia	Hydnophlebia_canariensis	TATTCTCAACCTTTGAAGCTTTGTTTGATTGAAGCGACAAAGGCTTGGACTTGGAGGTTTTGTGTTGGCGCAAGTCAACTCCTCTGAAATAGATGAGTGTGAGCCTTACGGATCGCCTTCAGTGTGATAATTATCTACGCTGTGGTGTTGAAGTATATTCAGTGTTCATGCTTTTAACCGGTCCAGTTCATGGACAATAAATATATATATATATACATATATTTTGACA
SO-D-O2_Seq2611	52	2.80175e-05	1	0.714286	Fungi	Ascomycota	Arthoniomycetes	Lichenostigmatales	Phaeococcomycetaceae	Phaeococcomyces	Phaeococcomyces_mexicanus	TCAACCATCAAGCACTGCTTGGCATTGACTGTCACCCGCCTGGCGGGCGCTGTCTAAAAGAGTCGGCTAAGGACACAACCGCTAGCGTTAGTAATACTTCCCGCTATTCTGGTTCTGCTAAATCTGAAAGCCTCCAAAGACAAACACCTCAA
VR-A-IA1-rep1_Seq978	52	2.80175e-05	4	2.85714	Fungi	Ascomycota	Sordariomycetes	Diaporthales	Diaporthaceae	no identification	no identification	CAACCCTCAAGCCTGGCTTGGTGTTGGGGCGCCGCCTGTAAAAGGGCGGGCCCTGAAATTCAGTGGCGAGCTCGCCAGGACCCCGAGCGCAGTAGTTAAACCCTCGCTCTGGAAGGTTCCTGGCGGTACCTGCCGTTAAACCCCCAACTTCTGAAA
VR-A-IB3_Seq1220	52	2.80175e-05	1	0.714286	Fungi	Ascomycota	Dothideomycetes	Pleosporales	Phaeosphaeriaceae	no identification	no identification	GTACCCTCAAGCTCTGCTTAGTATTGGGTGTTTGTCCACTCCCTCGTGTTTGGACTCGCCTTAAAGCAATTAGCAGCCAGTGTTTTGGTATTAAAGCGCAGCACATTTTGCGCCTCTAGCCTAGCAATACTGGCGTCCAGTAAGCCTTTTTCCAC
LF-A-IA3_Seq269	51	2.74787e-05	5	3.57143	Fungi	Ascomycota	Sordariomycetes	Sordariales	Cephalothecaceae	Victoriomyces	Victoriomyces_antarcticus	CAACCCTCAAGCCCAGCTTGGCGTTGGGGCGCTACGCGTCGAGCGTAGGCCCTGAAAATCAGTGGCGGGCCCGCAGCGGGCCCGGGCGCAGTAGAAAACACCACGCCCGGGGACCCGAGGCGCGCTCCGGCCGTCAAAACCCCCACTATCTTACAGAA
LF-A-IB2_Seq1524	51	2.74787e-05	1	0.714286	Fungi	Ascomycota	Dothideomycetes	Capnodiales	Neodevriesiaceae	Neodevriesia	no identification	CACCAATCACGCCTGGCGTGGTATTGGGCGACGCGGCCGTCACACGCCGCGCGCCCCAATGACTCCGGCGGGACGGACCGAATCTCAGCGTTGTGGTTAAAGCCGCTGGCGAGACGGGACGCCCGTGCCGTTAAACAACCCCATTACA
LF-A-O1_Seq1747	51	2.74787e-05	1	0.714286	Fungi	Fungi_phy_Incertae_sedis	Fungi_cls_Incertae_sedis	Fungi_ord_Incertae_sedis	Fungi_fam_Incertae_sedis	Fungi_gen_Incertae_sedis	Fungi_sp	GTACCCTCAAGCTCTGCTTGGTGTTGGGCGTCTTTGTCTCACGTTGCGTGTAGACTCGCCTTAAAGCAATTGGCAGCCGGCACATTGGCCTTGGAGCGCAGCACATTTTGCGCACCTAGTCAGTAGTTGTTGGCGTCCATTAAGCCTATACATTTGC
LF2-S-IB3_Seq2426	51	2.74787e-05	1	0.714286	Fungi	Basidiomycota	Agaricomycetes	Thelephorales	Thelephoraceae	Tomentella	Tomentella_lilacinogrisea	ACACCTCAACTCTCATGGCTTGCCATGATGGGCTTGGATTATGGGGGTCTTGCTGGCCTATGGTCAGCTCCTCTCAAATGGATTAGCTTTCCAGTGTTTGGTGGCATCACAAGTGTGATAACTATCTACGCTTGTGGTTTTCTGCCAGATAACCTTCAGTGATGGGGGTTCGCTGGGGCTCATAAATGTCTCTCCTCAGTGAAGACAGGTTTTTGAAT
SO-A-IB2_Seq1390	51	2.74787e-05	2	1.42857	Fungi	Ascomycota	Saccharomycetes	Saccharomycetales	Saccharomycetales_fam_Incertae_sedis	Saccharomycetales_gen_Incertae_sedis	Saccharomycetales_sp	CTCTCTCAAATCTTTGGATTTGGTATTGAGTGATACTCACAGTCTACTTTGAGTTTGCTTGAAAAGTATTGGCAAGAGTGGCACTTTTAGTGTCTGCTTTATTACGGCTGTTTCAATGTATTAGGTTTTACCAACTCGTTGATCCTGCTTAAGCAGAAATTGAATTTGTCTACGGCTCGGCCTTACAACACAAACACTAA
SO-D-O2_Seq2860	51	2.74787e-05	1	0.714286	Fungi	Ascomycota	Eurotiomycetes	Chaetothyriales	Chaetothyriales_fam_Incertae_sedis	Chaetothyriales_gen_Incertae_sedis	Chaetothyriales_sp	TCACCCCTCAAGCCCCGTGCTTGGTGTTGGACGGTCGGTCGCGGATTGCGACCCCGCCTAAAGGCAATGACGGCGGCCTGTGGTTCCCCCGGTACACTGAGCTTTTTGGAGCACGTATCGGACGAGGGTGCCCGGGTCACGGTCCTCTTCCCCCTACGGGAAAATTTTATTCAT
SO2-A-IB3_Seq1927	51	2.74787e-05	3	2.14286	Fungi	Basidiomycota	Agaricomycetes	Polyporales	Phanerochaetaceae	Hyphodermella	Hyphodermella_sp	TATTCTCAACCTTCATAACTTTTGTTATCGAAGGCTTGGACTTGGAGGTCGTGCTGGCTCTCGTTAGTCGGCTCCTCTTAAATGCATTAGCGTGAACGTTTACGGATCGCTATCAGTGTGATAATTATCTGCGCTGTTAGTGTTGAAGTATGCATAGTGTCTCGCTTCTAACCGTCCTTCAGTTGGACAACAACACCTGAC
SO2-V-IC1_Seq2271	51	2.74787e-05	1	0.714286	Fungi	Ascomycota	Eurotiomycetes	Onygenales	Gymnoascaceae	no identification	no identification	ACACAAATCAAGCGCGGCTTGTGTGTTGGGCCCTCGCCCCCTGAAAGGGACGTGCCCGAAACGCAGCGGCGGCGTCGCGGTTATCCGACCAGCCAGAGTGTATGGGGCTTTGTCACGCACTCCAAGGCACAGGACCGGCGCCTGTCGACCTCCATCAAACGAGATATCAA
VR-A-IB_Seq247	51	2.74787e-05	4	2.85714	Fungi	Basidiomycota	Agaricomycetes	Polyporales	Hyphodermataceae	Hyphoderma	no identification	TATTCTCAATCCCCTAAGTCTTTGCGGATTCAGGTGGTATTGGATTTGGAGGTCTTGCCGGCGTGTTTCACATCGGCTCCTCTTAAATGTATTAGCAGGAATGTTACTGCAATCTCCTCAGCGTGATAATTGTCTACGTTGTGGTGAGGCGGTATATATATGTTCATGCTTACAATCGTCCTTGCGGACAATTCTTTTGAC
VR-A-IB3_Seq2387	51	2.74787e-05	5	3.57143	Fungi	Ascomycota	Sordariomycetes	Microascales	Microascaceae	no identification	no identification	CTCCCCTCGAGCGCGGCTAGCCCTACGGGGCCAGCCGCCGCCCGGTGTTGGGGCTCTACGGGTGGGGCTCGTCCCCCCCCCGCAGTCCCCGAAATGTAGTGGCGGTCCAGCCGCGGCGCCCCCTGCGTAGTAGATCCTACATCTCGCATCGGGTCCCGGCGAAGGCCAGCCGTCGAACCTTCTTACTCATG
VR-A-O2_Seq1979	51	2.74787e-05	3	2.14286	Fungi	Ascomycota	Eurotiomycetes	Chaetothyriales	Trichomeriaceae	Knufia	no identification	TCCTCCCTCAAACCTCGGGTTTGGTGTTGGGCCGCGTTACCACGTCCTCCGCGTCCGCCCTTCGGGGGGGAGCCGCGGGGTGACCAACTGGCCTCAAAGACAATGACGGCGTCCGTGGGACCCTCGGTGCAACGAGCTTCTTTGGAGCACGCGTCGAGTTTCAAGGTCCCTCCGGGCCGGTCTAACCCTTTTATTATCACAA
VR2-A-IA3_Seq2360	51	2.74787e-05	1	0.714286	Fungi	Ascomycota	Eurotiomycetes	Chaetothyriales	Chaetothyriales_fam_Incertae_sedis	Chaetothyriales_gen_Incertae_sedis	Chaetothyriales_sp	TCACCCCTCAAGCCTCGGGGCTTGTCCTTGAACTCCAGGTCCGTGAAAACGACCGGTTCTAAAGATAGTGACGGTTGTCTGTGGGACCCCCGGTGCAATGAGCTCTCACCAGCACGCATCGGCAAGCGGTCTTGCAGTTCGGTCTCTCCATCACATTTAATAA
LF-A-IC1_Seq1717	50	2.69399e-05	2	1.42857	Fungi	Ascomycota	no identification	no identification	no identification	no identification	no identification	ACACCCCTCAAGCCTAGCTTGGTATTGGGAGCTGCCCCCCCCGGGGCACCCCCGAAATGTAGCGGCGGTGCGGCCGGATTTCCTAGCGCAGTGACTTTTCAATCTCGCTACAAGGAATTCGTGTCGTCCTTGCCGGACAACAACCAAATTTTTTTAC
LF-D-O1_Seq2288	50	2.69399e-05	2	1.42857	Fungi	Ascomycota	Dothideomycetes	Pleosporales	Didymosphaeriaceae	no identification	no identification	ACAACCCTCAAGCCCCTGGCTTGGTGTTGGGCGTCTGTCACGCCTCCGCGCGGAGACTCGCCCCAAATCCATTGGCGGCGGCCCTTGCCTCCCTCTCGCGCAGCACATTGCGCTTCTCGAGGCGTCGCGGGTCGCGCTCCACGAAGCACGCAAACCAGT
LF2-A-IA2_Seq2202	50	2.69399e-05	1	0.714286	Fungi	Ascomycota	Dothideomycetes	Mycosphaerellales	Teratosphaeriaceae	Austroafricana	no identification	CACCAATCAAGCCTGGCTTGGTCTTGGGCGTCGCGGTCCCCCCCGCGCGCCCTAATGTCTCCGGCTGAGCCCTCTGTCTCGAAGCGTTGTGATTGTCAAATCGCTTGCGGGGCCGGGTGGTTCACTCGCCGCTAAACCTTTTATCTATCA
LF2-A-IA3_Seq648	50	2.69399e-05	2	1.42857	Fungi	Basidiomycota	Agaricomycetes	Polyporales	no identification	no identification	no identification	AATTCTCAATCCCTTAGATTTCTTAATGGAAGTCTAGTGGGACTTGGACTTGGAGGTTTGTGTCGGCTCTTGTCAGCTGACTCCTCTTAAATGCATTAGCGTGAATCTTTTACGGATCGCCTTCAGTGTGATAATTATCTGCGCTGTGGTGTTGAAGTATCTTTTTTATAGTTCATGCTTCTAATCGTCTCTCACGAGACAATTAACTTTGACA
SO2-D-O3_Seq2323	50	2.69399e-05	1	0.714286	Fungi	Ascomycota	Leotiomycetes	Helotiales	Tympanidaceae	Pallidophorina	Pallidophorina_paarla	CAACCCTCAAGCTCTGCTTGGTATTGGGCGTCCGCCAGCTTCTGGCGCGCCTTAAAATCAGTGGCGGTGCCATTCGGCTTCAAGCGTAGTAATTCTTCTCGCTCAGGAGTTCCGGGTGCGTGCTTGCCAACAACCCCCAAACATATCAAA
SO2-V-IC3_Seq2332	50	2.69399e-05	1	0.714286	Fungi	Basidiomycota	Agaricomycetes	Polyporales	Irpicaceae	Ceriporia	Ceriporia_pierii	AACTCTCAACTCCCCAGTTTCTTACTGAAGCTGAGGTGAGCTTGGACTTGGAGGTCGTGTCGGTCTGCTTCGGATCGACTCCTCTGAAATGCATTAGCGTGAATCTTACGGATCACCTTCAACGTGATAATTGTCTGCGTTGTGGTCGTGAAGTATTTGTGTGTTCACGCTTACAGTCGTCTCTCATGAGACACTCTTGAC
SO2-V-IC3_Seq2503	50	2.69399e-05	1	0.714286	Fungi	Basidiomycota	Agaricomycetes	Agaricomycetes_ord_Incertae_sedis	Agaricomycetes_fam_Incertae_sedis	Agaricomycetes_gen_Incertae_sedis	no identification	ATTTCTCCACCCCCTCTTGGCTTTGTTGTTGAGTTTGTGGGCTGGGATTTGGGGGTTATTTTGCGGATCTTTTTTGAGTTCTGCTCCCCTTGAATGCATTAGTGGATGCCTTTTGTGTGGGCCTTGGTATTGATAATTGTCTATGCCTGGCTTTCCGAACAGGTCTTGTCTGCTTAGAACCGTCTTTGAAAAAAGAGACAATTGTCATCGAA
VR-D-O3_Seq2152	50	2.69399e-05	1	0.714286	Fungi	Ascomycota	Arthoniomycetes	Arthoniales	Arthoniaceae	Arthonia	no identification	GAAAAGGACTCAAGCTCAGCTTGACGTTGGGCGTACTAGGGCCGCCGCACTTGTATCTTGAAAAGCATAGAATTTCTCTGCGGCCCCGCCCCAAAGCCGTCGGCAGCGACACGGAGCCTCGAGCGTACCAAGACTATATAACGTCACCGTTTCGAGGGCCTCCGGCGTCGTCTTCGCCCCGCAACGAACCCCGTACAAGACCACAC
VR2-A-IA3_Seq2434	50	2.69399e-05	1	0.714286	Fungi	Ascomycota	Dothideomycetes	Pleosporales	no identification	no identification	no identification	ACACCTTCAAGCTCTGCTTGGTGTTGGGCGTCTGTCCCGCCGTCTCACGCGCGCGGACTCGCCTCAAAGTCATTGGCGGCGGTCGTGCCGGCCCCTCGCGCAGCACATTTGCGCTTCTCGGAGGCCCGGCGGATCCGCGCTCCAGCAAGACCTTTCACG
LF-D-O1_Seq1882	49	2.64011e-05	3	2.14286	Fungi	Ascomycota	Dothideomycetes	Pleosporales	Lophiostomataceae	Neovaginatispora	Neovaginatispora_sp	CAAAATTCAAGCTCAGCTTGGTGATGGGCGTCTGTCCCGCCTCCGCGCGTGGACTCGCCTCAAAGGCAGTTGGCAGCTCCCTCTCTCGGCTCTAAACGCAGCAAATTTGCGTGATGCGGCGAGAGAAGGGGCTTACCAGTAAGCAAAACCCCCCA
SO-A-IA3_Seq1538	49	2.64011e-05	6	4.28571	Fungi	Basidiomycota	Agaricomycetes	Agaricales	Physalacriaceae	Strobilurus	Strobilurus_stephanocystis	AATTCTCAACCCCTCTCACTTTGTTGTGACGAGGTGGATTGGATGTGGAGGTTGCTGGACGCATCACTGCGCTCAGCTCTTCTGAAATGTATTAGCAGTAGTACCATTACTTGGCTTGCTAAGCTTGTGATAATATCTCTAGCTTTCTTGCTGGGTAGAGTTCGGGTTTGAAGGGTTGCTTGTAACGAGCTCTCTTTGCCTTCTCTCTTTCGAGGGAGATAACTATGCGACTCTACTTGAATGGCTTCAGCTTCCAACCGTCTGTAACAAGACAATACAACTGACT
SO2-A-IB2_Seq1592	49	2.64011e-05	5	3.57143	Fungi	Basidiomycota	Agaricomycetes	Polyporales	Phanerochaetaceae	Phlebiopsis	Phlebiopsis_sp	AATTCTCAACTTCTAATACTTTTTTGTATTGGAAGCTTGGATTTGGAGGCTTGTGCTGGCTCCCTCGTTGGAGTCGGCTCCTCTTAAATGAATTAGCGTGAATCACTATGGATCGCTTCGGTGTGATAATTATCTGCGCCGTGGTCGTGAAGTATCGATAAGTTCGCGCTTCTAATCGTCCTTCACGGGACAATTAACCCTGACT
SO2-A-O3_Seq3193	49	2.64011e-05	3	2.14286	Fungi	Basidiomycota	Agaricomycetes	Polyporales	Phanerochaetaceae	Hyphodermella	Hyphodermella_sp	TATTCTCAACCTTTGTAACATTTGTTTTGTTATCGAAGGCTTGGATCTTGGAGGTTGTGCTGGCTCTCGTTAGTCGGCTCCTCTTAAATGTATTAGCGTGAACGTTTATGGATCGCTATCAGTGTGATAATTATCTGCGCTGTTAGTGTTGAAGTATGCATAGTGTCTCGCTTCTAATCGTCCTTAAGTTGGACAATTAAATTATGAC
VR-A-O1_Seq1497	49	2.64011e-05	2	1.42857	Fungi	Basidiomycota	Cystobasidiomycetes	Cystobasidiomycetes_ord_Incertae_sedis	Symmetrosporaceae	Symmetrospora	Symmetrospora_suhii	AACTCTCAACCCCCTCATTTTGTAATGAAGTGTAGCGTGGGCTTGGATTATGGCTGTCTGTCGGCTTAACCGCCGGCTCAGCTGAAATACACGAGCAACCCAGTTTAAAACCCTGACGGCTTGACTCGGCGTAATAATTATTTCGCTGAGGACGTCTAACCTTTAAATCGTTAGTGGTGCTTCTAATGCATTATTCATTTAAGC
VR2-S-IC1_Seq2893	49	2.64011e-05	1	0.714286	Fungi	Basidiomycota	Agaricomycetes	Agaricales	Pluteaceae	Pluteus	no identification	AATTCTCAATCCCTGCAATCTTGTGTTGTTTGGTGAATTGGATTATGGGGGTTTGCTGGCCTTGTTCAGCTCCCCTTAAAAGCATTAGCAGGACATTATGCCATCTGTGCTTTGTATGATAATTATCTATACACTGTACTGATTGTGCACAACTGCTTCCAACTGTCATTTCTGACATTTGACCA
LF-A-IC1_Seq1983	48	2.58623e-05	2	1.42857	Fungi	Ascomycota	Sordariomycetes	Hypocreales	Hypocreaceae	Trichoderma	no identification	CAACCCTCGAACCCCTCCGGGGGTCCGGCGTTGGGGATCGGGAACCCCTAAGACGGGATCCCGGCCCCGAAATACAGTGGCGGTCTCGCCGCAGCCTCTCATGCGCAGTAGTTTGCACAACTCGCACCGGGAGCGCGGCGCGTCCACGTCCGTAAAACACCCAACTTCTGAAA
LF2-A-O3_Seq2107	48	2.58623e-05	5	3.57143	Fungi	Ascomycota	Saccharomycetes	Saccharomycetales	Saccharomycetales_fam_Incertae_sedis	Starmerella	Starmerella_etchellsii	TTTCTCTCTAATCTACTTCTTGTGGATTACGAGGTGTTGCTCCTTATTGGAGTCAAAGAAATGGAACAGCACACGTTAATAACTCTGTGCAGTAATATTTT
SO-A-IA1_Seq2451	48	2.58623e-05	4	2.85714	Fungi	Basidiomycota	Agaricomycetes	Agaricales	no identification	no identification	no identification	AATTCTCAACCCCTCCAGCTTTTGCGAGTTGTGATGGGGCTTGGATATGGGGGCTTGCGGGTCTTTACTGATGTAAAGGTCAGCTCTCCTGAAATACATTAGCGGAACCGTTTGCAGTCCCGTCACTAGTGTGATAATTATCTACACTGTGATGGATTGCTCTCTGACTAGTTCAGCTGCTAATCGTCCGTTATGGACAATGTTTAATGAACT
SO-A-IA2_Seq2063	48	2.58623e-05	6	4.28571	Fungi	Basidiomycota	Agaricomycetes	Polyporales	Incrustoporiaceae	Skeletocutis	no identification	TATTCTCAAATCTCCTTAATTTTTGCAAAAATATATTCTTGTTTTTGTAATGTTATTTTGGTGGTTTGGATTTTGGAGGGTTTTGCAGGTTTTTATCAAGACCTGCTCCTCTTGAATGCATTAGCTGGAATCGTGTTGCTTATAACCAGTCTTTTGGTGTGATAATTATCTACGCCATAGTTGGTACAAAGCCAGTATTCTGCTTCTAAAAATCTGTCTTTTTTTAAAAAAGACAATTCTTTTTGAC
SO-A-IB3_Seq1385	48	2.58623e-05	1	0.714286	Fungi	Ascomycota	Sordariomycetes	Xylariales	Xylariales_fam_Incertae_sedis	Xylariales_gen_Incertae_sedis	no identification	CAACCCTCAAGCCCTGGTTGCTTGGTGTTGGGAGCTTGCCGTGAAACGCAACTCCTCAAAGCTAGCTGGCAGAGTTAGGATATGCTCTAAGCGTAGTAAACTTTTACAAGTCTCGCTTCTGTAGCTGTCCTGGCCTTCTCGCCATAAAAGCCCCAATTCTTTCTAT
SO2-A-IB2_Seq2135	48	2.58623e-05	2	1.42857	Fungi	Ascomycota	Sordariomycetes	Hypocreales	Hypocreaceae	Hypocreaceae_gen_Incertae_sedis	no identification	CAACCCTCGAGCCCCCCCGGGGGCTCGGCGTTGGGGATCGGCCCCCTCACGGGGCGCCGGCCCCGAAATACAGTGGCGGTCTCGCCGCAGCCTCCCCTGCGCAGTAGCTTGCACACTCGCAACGGGAGCGCGGCGCGGCCACGCCGTAAAACCCCCCACTCACGAAA
SO2-V-IB1_Seq2317	48	2.58623e-05	1	0.714286	Fungi	Ascomycota	Sordariomycetes	Diaporthales	Valsaceae	no identification	no identification	CAACCCTCAAGCCTAGCTTGGTGTTGGGGCATTACCTGACTGTTTACAGGAGGGTAAGCCCTGAAATTTAGTGGCGAGCTCGCCAGGACTCCGAGCGCAGTAGTTAAACCCTCGCTTTGGATAGTACTGGCGCGGCCCTGCCGTAAAACCCCCAACTTCTGAAA
SO2-V-IC1_Seq2319	48	2.58623e-05	3	2.14286	Fungi	Ascomycota	Eurotiomycetes	Chaetothyriales	Trichomeriaceae	Knufia	no identification	TCCTCCCTCAAACCTCGCGTTTGGTGTTGGGCCGCGTTACCACGTCCTCTGCGTCCGCCTTCGGGGGGGCCGCGGGGTGACCAACTGGCCTCAAAGACAATGACGGCGTCCGTGGGACCCTCGGTGCAACGAGCTTCTTTGGAGCACGCGTCGAGTTTCAAGGTCCCTCCGGGCCGGTCTAACCCTTTTTTATTATCACAA
LF-A-IA3_Seq1776	47	2.53235e-05	1	0.714286	Fungi	Ascomycota	Leotiomycetes	Thelebolales	Pseudeurotiaceae	Geomyces	Geomyces_auratus	CAACCCTCAAGCTCTGCTTGGTGTTGGGCCCCGCCGCCCCGGCGGGCCCTAAAATCAGTGGCGGTGCCGTCCGGCTCCGAGCGTAGTAATTCTTCTCGCTCTGGAGGTCCGGGTGTGTGCTCGCCAGCAACCCCCAATTTTTTTCA
LF2-A-O1_Seq2482	47	2.53235e-05	2	1.42857	Fungi	Ascomycota	Dothideomycetes	Pleosporales	Pleosporales_fam_Incertae_sedis	Pleosporales_gen_Incertae_sedis	Pleosporales_sp	CAACCTTCAAGCCTAGCTTGGTGTTGGGTGATTGTCCCGCCCCAGCGCGTGGACTCGCCCCAAATGCATTGGCAGCCGCATCCCTCACAGCCGCGAGCGCAGCACATTTGCGCGGACGGCCCGGGGGTGGGCGCTCCACGAAGATCAACCACG
LF2-A-O1_Seq2546	47	2.53235e-05	1	0.714286	Fungi	Ascomycota	Dothideomycetes	Capnodiales	Neodevriesiaceae	Neodevriesia	Neodevriesia_coryneliae	CACCAATCAAGCCTCGCTTGGTATTGGGCGACGGGGCCGCAACACGCCCCGCGCCCCAATGACTCCGGCGGGACGGACCGAATCTCAGCGTTGTGGTTAGAGCCGCTGTCGAGACGGGACGCCCGTGCCGTTAAACAACCCCATCACA
SO2-A-IA3_Seq2490	47	2.53235e-05	1	0.714286	Fungi	Basidiomycota	Agaricomycetes	Polyporales	Phanerochaetaceae	Hyphodermella	no identification	TATTCTCAACCTCTAGTAACTTTTTTAATTTAAAAAAGTTATTTGAAGGGTTGGATTTGGAGGTTGTGCTGGCTCTTGTTTAGTCGGCTCCTCTTAAATGCATTAGCGAACATGTTTAATTGCTATTAGTGTGATAATTATCTGCGCTGTTAGTTGATTGAAGTACCAGTGTTTCGCTTCTAATCGTCCTTAAGTTGGACAAGACAATCTATTGAC
VR-A-O3_Seq1988	47	2.53235e-05	1	0.714286	Fungi	no identification	no identification	no identification	no identification	no identification	no identification	CAACCACTCAAGCTTAGCTTGGTATTGGGTATCGTTGTGCTTTAACTCTCTGTTATTTCAGAGGGGGCAACGTACCTTAAATGTAGACAGCGGCAAGTATATAAGTTCCGAGCGTAGCAGTAAAACATTTCGCTTTAGGTATTTTGTACATTGTCAGCTAAATAGTTAGCTATACTATTA
LF-A-IC4_Seq1148	46	2.47847e-05	1	0.714286	Fungi	Ascomycota	Dothideomycetes	Myriangiales	Myriangiales_fam_Incertae_sedis	Myriangiales_gen_Incertae_sedis	no identification	ACGACCACTCAAGCTCTGCTTGGCCTTGGGTTCGCCCCCGCGAGGGGACGGGCTCTAAAGAACTCGGCGGTGCCGTGAGGCCCCGAGGCGTAGTAAATTCTATCCCGCCTCGTGGACTTCGTGAGCGCCCGCTCCAAATGACCAACAACTTCTA
LF2-A-IB2_Seq2773	46	2.47847e-05	1	0.714286	Fungi	Fungi_phy_Incertae_sedis	Fungi_cls_Incertae_sedis	Fungi_ord_Incertae_sedis	Fungi_fam_Incertae_sedis	Fungi_gen_Incertae_sedis	Fungi_sp	TTAAAAGGGAGCTCGTCTCCAATTGATGACTTGTTCATCGCGTGCACGTTAAGTAAAGGCAGTGTCATGATGACCGCCGTGCATTAGAAATGTATACATGCGGGTTTAATGGCGATTAGATTCTTCTAACCGACAGCCTACATCTATACGGATTCAGTTTACGAAGCACTGTTCACGGCCTTACCAACCATTTTATA
LF2-S-IC3_Seq2327	46	2.47847e-05	1	0.714286	Fungi	Ascomycota	Dothideomycetes	Pleosporales	Massarinaceae	Stagonospora	Stagonospora_pseudocaricis	ACACCCTCAAGCTCTGCTTGGTGTTGGGCGTCTGTCCCGCCTCGTGCGTGGACTCGCCCCAAAGTCATTGGCAGCGGTCATGCCAGCTTCTCGCGCAGCACATTTGCGTTTGATGAGGTTGGCGGATCAGCGTCCATCAAGCTCTTTTATG
SO-A-IA1_Seq2491	46	2.47847e-05	4	2.85714	Fungi	Basidiomycota	Exobasidiomycetes	Entylomatales	Entylomataceae	Entyloma	no identification	ATTCTCAACCCTCAATGCTTTATTGCATTGCTTGGGGTTGGTCCTTGGGTGCTTGCCGTCTTTACACGACGGCTCACCTCAAATGTATTAGCTGGACCCGTGCTTCTTGCGTAGGTGTCCTCAACGTGATAAAGTCATTCGTTGAGGCGTGCAGGCAACTGCCCTTACCTTCTTGTACAAGCGTCTGCTTCTAACCCGGCGAACGACTCTTTGCAGTCTGACCCATGACTTAAAG
VR2-S-IB1_Seq2759	46	2.47847e-05	1	0.714286	Fungi	Ascomycota	Taphrinomycetes	Taphrinales	Taphrinaceae	Taphrinaceae_gen_Incertae_sedis	no identification	ATCTCTCACAGAGCCACTTGGTTGTAAATCGAGTTGGCATCTGTTGGTGTTGGAGGTTGCGAAAGTTCGTCTTTCGCTCCTCTCAAATGGATTGGTGCGGCCCGCTGCACGGTCTATAACAACGTTCTAGGTTCAATCCAACTCGTTGCATGACCGCTGCTACCTATGGATGCTGCACCTAAAGCCCGCCTCGTGCCTTCGTGCTCTTGGCATTACTTCATT
LF-A-IB2_Seq1760	45	2.4246e-05	1	0.714286	Fungi	Basidiomycota	Agaricomycetes	Cantharellales	Cantharellales_fam_Incertae_sedis	Cantharellales_gen_Incertae_sedis	no identification	AACTATCAAACTTCATAGCTTTATTGCTATGAGGCTTGGATTTGGACTTTGCAGCGTCACTGCTGCTGGTCCTAAAAGTATTAGCTGGCCCTTGTCAAGACTTGGTTCTACTCGGCGTGATAATTATCTAACGTTGAGGACATTCCTTAGGGGATGGCCATTCTAGCTAGGATCGCTTCTAATCGTCTTCGGACAATTTTCAATG
LF2-A-IA2_Seq2415	45	2.4246e-05	1	0.714286	Fungi	Ascomycota	Sordariomycetes	Hypocreales	Bionectriaceae	Valsonectria	no identification	CAACCCCTCGAGCCCCCGGGCTCGGTGTTGGGGACCGACCAACCCACCAGCGGGCGGTCGGCCCTGAAATGCAGTGGCGGACCCGCCGCGGCCCCCTTTGCGTAGTAGCACACCTCGCACTGGAGAGCGGCGCGCGTCCACGCCCCAAACCCCCATCTTTTTAA
LF2-A-IA2_Seq3018	45	2.4246e-05	2	1.42857	Fungi	Basidiomycota	Wallemiomycetes	Wallemiales	Wallemiaceae	Wallemia	no identification	ACATCTCATAATTAATGAATTTTTTTTTGTTAATTATGGTCTTTGAGTTTGTCTATAATTTTTAGACTCACTTTAAATTGATTAGTAGTTTAACTTTTGAAAGGGTTAAAATTAGGTGTTTTTTAATGTACATTACTTTGTGCATCATCTAATCAAGAGTTACTTACTCTGCCTTAGTATTAATGTTACTGCTTCTAATAGCTTATTAAGCAAGTAATATTTC
LF2-S-IA1_Seq2699	45	2.4246e-05	1	0.714286	Fungi	Ascomycota	Dothideomycetes	Pleosporales	Pleosporales_fam_Incertae_sedis	Pleosporales_gen_Incertae_sedis	Pleosporales_sp	ACCCCCTCAAGCTCAGCTTGGTGATGGGCGTCTGTCCCGCCTCCCGTGCGTGGACTCGCCTCAAAAGCATTGGCGGCCGCTACACTGGCTTCGAGCGCAGCAAAACGCGCCTTCGTCGCGGTGGATCGGCTCCCAGAAGCCCCCTTTTTATCAG
LF2-So-O3_Seq1388	45	2.4246e-05	2	1.42857	Fungi	Basidiomycota	Tremellomycetes	Tremellales	Bulleribasidiaceae	Hannaella	Hannaella_luteola	AAACTCTCATACCTAGTTTTCTATGTATGAGCTTTGGACGCTGCCATCCGTGGCTCGTCTTAAATGACTAAGTGGAATGCGTAATAAGTTTTCGCTCCCTCCACTCTAACAACCTTTAT
SO2-S-IA3_Seq1837	45	2.4246e-05	1	0.714286	Fungi	Basidiomycota	Tremellomycetes	Tremellales	Tremellaceae	Tremella	Tremella_encephala	ACTCTCAACCCCCTCGGGTTTCCGATCGGGTTGGACTTGGGTGCTGCCATCATGGCTCACCTTAAATGACTTAGTGGATGTCTCCCCCAGTCAATGTAATAAGTTTCATTGGCGAAGGGTTCAGTCTGCTCACAACCGCCTTTACTGGCAACATTTGTA
VR-A-IB3_Seq1540	45	2.4246e-05	1	0.714286	Fungi	Ascomycota	Orbiliomycetes	Orbiliales	Orbiliaceae	Orbiliaceae_gen_Incertae_sedis	no identification	CAACCCTCAGCTAACCGCTGGTTTTGGACCCGAACGGCTTGACCGCCGCGCAGGTTTTAAAGTTGTAAGCTCTGCTGGCTGCTCTGCCCCAACCGGAACATAGTAAGCACTACTTTTGTTAAGGTGAAGCAGAACGGTACGGCCTGTAACAAAACCTACCCTTTTCTCAAG
LF-A-IC1_Seq3326	44	2.37072e-05	2	1.42857	Fungi	Basidiomycota	Agaricomycetes	Auriculariales	Exidiaceae	Eichleriella	Eichleriella_desertorum	CAACCCTCATTCATGCGATGTCACAATCGCATGAATGGATTTGGACCGTGTCGTAATCGACTCGTCCCGAAATGCATTAGCTTGCGCTTTTAGAGTGCCGGGCACCGGTGTGATAATTATCTGCGCCAACGCCTTACGCCTCTTCAGCGGCGCTGCTTACAGCCGTCCTGACGGACAACTATTTTAAAG
SO-A-IA1_Seq1431	44	2.37072e-05	4	2.85714	Fungi	Basidiomycota	Agaricomycetes	Cantharellales	Cantharellales_fam_Incertae_sedis	Cantharellales_gen_Incertae_sedis	Cantharellales_sp	ATACCTCAAGCTGGATGCTTTATTGCTATCTATTGCTTGGATTTGGACTTTGCCGTCGTCCTTTATTGGTGATGGCTCGTCTTAAATGCATTAGCTGACCCATGTTGTATGTTCGGTTCTACTCAGCGTGATAATTATCTGACCGCTGAGGACATTTGCCTTGTGCAGATGGCCAGATGTACCTTGGATTGCTTCTAATCTGTATGCCTTTACGGGCAACGACCTTTCAA
SO-A-IA1_Seq1820	44	2.37072e-05	5	3.57143	Fungi	Ascomycota	Dothideomycetes	Pleosporales	Phaeosphaeriaceae	Phaeosphaeria	no identification	GTACTCTCAAGCCTTGCTTGGTGTTGGGTGCTTGTCTTTGCTTTGCAAAGACTCACTTCAAATATATTGGCAGCCGATAAATTGGTTTGAAGCGCAGCACAATTGCAATTTAAGCCCTTTTATTAGCACCCAAGAGACATTTTTACAC
SO-A-IA1_Seq2067	44	2.37072e-05	3	2.14286	Fungi	Basidiomycota	Agaricomycetes	Auriculariales	Exidiaceae	Eichleriella	Eichleriella_ochracea	CAACCCTCGCCCCTTGCGATGTCAAAGTCGCTCGAGGTGGATTTGGACTGTGCCGCGTCTTGCGGCTCGTCTTGAAATGCATTAGCTTGCGCTTTTAGAGTGCTGGGCACCGGTGTGATAATTATCTGCGCCAACGCCTTAGGCCTCTTCAGCGGCGCTGCTTACAGTCGTCCCGACGGACAATTATTTTAACG
VR-V-IB3_Seq2325	44	2.37072e-05	1	0.714286	Fungi	Mucoromycota	Mucoromycetes	Mucorales	Mucoraceae	Mucor	Mucor_sp	CAAACCCTCTATCCAACTTTTGTTGAATAGGATTATTGGGGGCCTCTCGATCTGTATTGATCTTGAAACCCTTGAAATATACTAAGGCCTGAACTTGTTTAATGCCTGAACTTTTTTTTAATATAAAGGAAAGCTCTTGTAATTGACTTTGATGGGGCCTCCCAAATAAATCTCTTTAA
VR2-D-O1_Seq2784	44	2.37072e-05	2	1.42857	Fungi	Ascomycota	Dothideomycetes	Pleosporales	Phaeoseptaceae	Phaeoseptum	Phaeoseptum_terricola	CCACCCTCCAAGCCTGGCTTGGTGCTGGGCGTCTGTCCCGCCTCGGCGCGCGGACTCGCCTCAAATGCATTGGCGGCCGGACCGCGAGCCTCTAGCGCAGTAGAACGCGCCCGCGAGGTTGCGAGGAGTCCGGCGTCCACGAGCGAGATACCCTCACC
SO-A-IA3_Seq2253	43	2.31684e-05	3	2.14286	Fungi	Ascomycota	Dothideomycetes	Pleosporales	no identification	no identification	no identification	GTACCCTCAAGCTTTGCTTGGTGTTGGGTGTTTGTCCCGCGTTGCGTGTGGACTCGCCTTAAAGCGATTGGCAGCCGGCATTTTAGCATGGGAGCGCAGCACATTTTGCGCTCTTAGTTATATATGTTGGCGTCCATTAAGCCTACAATTTTGC
SO-A-IB1-rep1_Seq1389	43	2.31684e-05	2	1.42857	Fungi	Ascomycota	Leotiomycetes	Helotiales	Cenangiaceae	Cenangiopsis	no identification	CAACCCCTCAAGCCCTGCTTGGTATTGGGCCCTGCCGGGCTACCGGCAGGCCTTAAAGCTAGTGGCGGTGCCCTGTGGCCCTGAGCGTAGTAACACTTTCGCTACGGGTGCCCCGGGGTGTCTTGCCAACAACCCCCGACTTTCCAC
SO-A-O3_Seq1787	43	2.31684e-05	2	1.42857	Fungi	Ascomycota	Dothideomycetes	Dothideomycetes_ord_Incertae_sedis	Dothideomycetes_fam_Incertae_sedis	Dothideomycetes_gen_Incertae_sedis	no identification	TCAACCATCAAGCCCTGCTTGGTATTGGGTGCCGTCCCTGCTGTGGACGCTCCCTAAAGTAATCGGCGGCGGTGTTGAACCTCAAGCGTAGTAATTTCTCCAGCTTTCTAGGTGACACATTGCTCTGCCTCGAGAACCCCAATTTCTCAA
VR-A-IA1-rep1_Seq1809	43	2.31684e-05	5	3.57143	Fungi	Basidiomycota	Agaricomycetes	Agaricales	Pluteaceae	Volvopluteus	Volvopluteus_gloiocephalus	ATCTCTCAGCTCCCCTCCAGTTTTGTCTGGTAGGATGGGTTGGATCATGGGGGGGAAAACTTTGTCGGCTCCATTGCGAATCGACTCCCCTGAAAAGCATTAGTAGTCCGTGCTGTCTGCCGCCGGTGTGATAATAATCTTTATGCCGCCTGGTCCAGCATACACGTTGTCTGCTCCAAACAGTCCGAGCACAATCTCGGACATCACAATTTTATTTTGACC
VR-A-IB1_Seq1441	43	2.31684e-05	1	0.714286	Fungi	Basidiomycota	Tremellomycetes	Filobasidiales	Piskurozymaceae	Piskurozyma	Piskurozyma_stramentorum	AATATATCAACCATGACTTGGGTTTAGGCCCTCGGCTTGGCTTGGATTTGGGTGCTTGCGGCTTGCGCTGCTCACCTTAAAAGGATTAGCTGGACATGTCGGGAGACTCGGTTCCACTTGGCGTAATAAGTATTTCGCTGAGGACATCGCCTTCGGGGGGTGGCCGGGACTCTGGGCGGACGTCTGCTTTCTAACTCGACGGCTTAGGCCTCACTTTTTTATG
VR-A-O3_Seq2410	43	2.31684e-05	1	0.714286	Fungi	Ascomycota	Ascomycota_cls_Incertae_sedis	Ascomycota_ord_Incertae_sedis	Ascomycota_fam_Incertae_sedis	Ascomycota_gen_Incertae_sedis	no identification	CAACCCTCAAACATAGTTTTGTTAAGAAACCAGTTTGGTGTTGGGCTTTGCCGTTAGGCATGCCTAAAAGTCAGTGACGGTAATTGTCGACCTCAAGCGTACAGACTCGCTCATGGGGAAAGATGATGTTCGTCTTTAACTAAATATCTAA
LF-A-O1_Seq1746	42	2.26296e-05	2	1.42857	Fungi	Basidiomycota	Tremellomycetes	Cystofilobasidiales	Mrakiaceae	Udeniomyces	Udeniomyces_megalosporus	AACTCTCACTCCCAACGTTTTCTAACGACGACGATGGGACGTGGACTTGAGTCGTGCTGGCCTGCGTCTGACGCGGTCGGCTGACTTGAAAAGAATTAGCTGGATCCTCTTTGTAATTGGTTCTACTCGACGTAATAAGTATTTCGTCGAGGACAGTCTTAACGGACTGGCCGAGATAAAAGGAGTAACAACATAGATCCGCTTCTAATCCGTGCTTTCTCTCCTTGAGAACACAACTTTTTATG
SO-A-O3_Seq2851	42	2.26296e-05	3	2.14286	Fungi	Ascomycota	Sordariomycetes	Xylariales	Diatrypaceae	Eutypa	Eutypa_lata	CGACCTTCAAGCCCTAGCTGCTTGGTGTTGGGAGCCTATCTCCGGATAGCTCCTCAAAAGCATTGGCGGAGTCGCGGTGACCCCAAGCGTAGTAATTCTTCTCGCTTTAGGTGTGTCACGGCTGACGTCTTGCCGTTAAACCCCCAATTTTTTAAAT
SO2-A-IA1-rep1_Seq2348	42	2.26296e-05	3	2.14286	Fungi	Basidiomycota	Agaricomycetes	Hymenochaetales	Hymenochaetaceae	Hymenochaete	Hymenochaete_adhaerens	TCATCTCAATCCATCAGCTTTTTTCGAAAGGCTGCTTGGATTGGATTTGGGAGTTTTTGCTGGCCCGTACAAGGGTCGGCTCTCCTTGAATGCATGAGTGAGTGTCTGGCTCGCGTCGCTGGTGTGATAATCTCATCATTGGCGGCGCTTGCCTAAAGGGCTTGCTTTCGAACCGTCTTCTCAACGGAGACACTACTTTGACCA
SO2-A-IA2_Seq3289	42	2.26296e-05	5	3.57143	Fungi	Basidiomycota	Agaricomycetes	Corticiales	Vuilleminiaceae	Vuilleminia	Vuilleminia_alni	ATCTCTCAACCCACAAATTGTTTGTTCATTTTGTGCGGCTTGGAATTGGAGGCATTGCTGGCGACAGTCAGCTCCTCTCAAATATATTAGCTGGGCTTAGCTCGGAGGAACGGTCGGTGTGATAATTATCTGCGCCGTTGCCTACTACTCCGGATCCCGCTTCTAATCATCCGCAAGGATAATTCACTTTGA
SO2-A-IA3_Seq2647	42	2.26296e-05	2	1.42857	Fungi	Basidiomycota	Agaricomycetes	Agaricales	no identification	no identification	no identification	AATTCTCAATCGTTATTAGCTTTTGCTGATGATGACTTGGATATGGGGGTTTATTTTGCTGGCTTCTTCACAGATTGTCAGCTCCCCTTAAATGCATTAGCTGGTGCCCCGCGTGGACTTGTCTATTGGTGTGATAATTATCTACGCCGTGGACATCTACAATCATATGGGTTTGCGCTGCTTCCAACCGTCTGTTGATTCAGACAATACATGACA
SO2-A-IB2_Seq1365	42	2.26296e-05	5	3.57143	Fungi	Basidiomycota	Agaricomycetes	Agaricales	Physalacriaceae	Cryptomarasmius	no identification	AATTCTCAACCTCCCTTACTTTATTGTGAGTTGGCGGATTGGATGTGGAGGCTTGCTGGAGCTTGCAAAGGCTTCAGCTCCTCTGAAATGTATTAGCGGAATCCTCCTTGAACTAGGGGCTTGCTGCAGCTGTGATAATATCTACGGTTGCTGGCTTGTTTTATAGTGTTGCTCGGGTTTTGAAGGGATGCCTCTGGCGCCTTTTGCCTTCTCTTTTTATTAAGAGATACCTGTCCTTGCTTCGCTTCCAATCTATGTTCGAGTTGGTTACTTCAGCTTCTAACCGTCTTTTACTAGACAACTTTTTGACC
SO2-So-O3_Seq1321	42	2.26296e-05	2	1.42857	Fungi	Ascomycota	Sordariomycetes	Sordariales	Podosporaceae	Cladorrhinum	no identification	CAACCATCAAGCCCCGGCGCTTGTGTTGGGGACCCGCGGCTGCCGCGGGCCCTTAAAGACAGTGGCGGTCTCGCTGCAGCACCGAGCGTAGTAACATACACATCTCGCTCCGGGAGCTGCGCGTGCAACCCGCCGTGAAACCCCCCACCTCTCACAA
VR-A-IB1_Seq1486	42	2.26296e-05	2	1.42857	Fungi	Ascomycota	Dothideomycetes	Capnodiales	Capnodiales_fam_Incertae_sedis	Capnodiales_gen_Incertae_sedis	no identification	CACCACTCAAGCTCTGCTTGGTATTGGGTGCTGCGCCTGCCGCACGCCTTAATGTCGCCGGCTGAGTCGTCCGTCTCCTAGCGTTGTGGAACTCCTTTTCGCTTCGGGGCGCGGGCGAGGCACGCCGTTAACAACACCTTTTTTTCA
VR-A-IC3_Seq1383	42	2.26296e-05	1	0.714286	Fungi	Basidiomycota	Agaricomycetes	Hymenochaetales	Hymenochaetaceae	Phellinus	no identification	TTAATCTCAACTCCCCCCTTGTTTGGGTGTGTTGGACTTGGAAGCTGCTGGCCCCCTTCTGTGGTCGGCTCTTCTTAAATGCATTAGCTGGGCTTTGGCTCGCGTTGAACGGTGTAATAGTAATCTTACATTCACCGGGGCGCTTGCCTGACGAGTCTGCTTCTAATCGTCCGTATTTTCGGACAAGGTCGCTTTGTCGCCTTCATTTGACA
VR2-A-IA3_Seq2121	42	2.26296e-05	2	1.42857	Fungi	Ascomycota	Eurotiomycetes	Eurotiales	Aspergillaceae	Penicillium	Penicillium_georgiense	CACCCCTCAAGCCCGGCTTGTCCTTGGGTTGTGTCCCTCCGTTCCGGGGGGACAGGCCTCAAATGCAATGGCGGCACCGCGTCCGGTCCTCGAGCGTATGGGGCTTTGTCACCCGCTTTGTAGGCCGGCCGGTCGCTTGCCCGTCAAGCACAACTTCTTA
VR2-D-O2_Seq1616	42	2.26296e-05	2	1.42857	Fungi	no identification	no identification	no identification	no identification	no identification	no identification	CCCTCTCCAGGCCCTCCGTGGCCTGTCCTTGAGCCGGTCGCCCCAGTGTGGGCGGGCTCGCAACCAGCGCAACCGAGCGCCCCCGGGACCCCAAGCGCAGTGGCTGCAGATGCTTGGCGCGGTCCCTGGCGGCGGCGGCGACCCCCGGCCGCTCAGGCCCAAC
VR2-So-O3_Seq1087	42	2.26296e-05	1	0.714286	Fungi	Ascomycota	Eurotiomycetes	Eurotiales	Aspergillaceae	Aspergillus	no identification	CTGCCCTTCAAGCCCGGCTTGTGTGTTGGGTCGTCGTCCCCCCTGGGGGACGGGCCCGAAAGGCAGCGGCGGCACCGCGTCCGGTCCTCGAGCGTATGGGGCTTTGTCACCCGCTCGATTAGGGCCGGCCGGGCGCCAGCCGGCGTCTCCAACCTTCTATTTTACCA
LF-V-IA2_Seq2273	41	2.20908e-05	1	0.714286	Fungi	Ascomycota	Dothideomycetes	Mycosphaerellales	Mycosphaerellaceae	Acrodontium	Acrodontium_pigmentosum	CACCACTCAAGCCTGGCTTGGTATTGGGCGCCGCGCCCCGTCGCGCGCCCTAATGTCGCCGGCCGAGTCGTCTGTCTCCGAGCGTTGTGAATCTTCAAAAAGTTCGCTCCTGGGACCAGACGGCGCGTGCCGTTAAACCTCTTTTTACA
LF2-S-IA1_Seq3108	41	2.20908e-05	2	1.42857	Fungi	no identification	no identification	no identification	no identification	no identification	no identification	ACATAAACTAAGGAATACCCTTGTGTTAGCGGATCAGACGTTGTCTGACTGCCAAAATATAGCGACGACATGTACTGTAGTCTTCCTGAGCAGTAAATTCATTTCTTGTCTCACGAGCTCTGTATAATTGTTCTGTCTAAACTGCTTTTTATAA
SO-A-O1_Seq1933	41	2.20908e-05	3	2.14286	Fungi	Ascomycota	Sordariomycetes	Diaporthales	Valsaceae	Valsa	Valsa_fabianae	CAACCCTCAAGCTCTGCTTGGTGTTGGGGCATTACCCGGCCGCTTCTGCGGGACGGTAAGCCCTGAAATTCAGTGGCGAGCTCGCCAGGACTCCGAGCGTAGTAGTTAAACCCTCGCTTTGGACTGTACTGGCGCGGCCTAGCCGTAAAACCCCCCAACTTCTGAAA
SO2-A-IB3_Seq2724	41	2.20908e-05	4	2.85714	Fungi	Basidiomycota	Agaricomycetes	Trechisporales	Trechisporales_fam_Incertae_sedis	Trechisporales_gen_Incertae_sedis	no identification	AGTCATCAACCCCGACCGTTTTCGCAACGGGCGTGGGCTTGGAGCTGGGGGACTTTTGCCGCCGAAAGGCCGGCTCCCCTCAAATGCGTCGGTTGGGCCTGCAGGTCAAACTCGACTGGGCGTTGTACCATCCTCGCTCCATCGAGACAGATCGGCGACCGTGCCCCGCCCCGACCGCCTCTTCTTCAGGGTGGCGGTCAATAAGCATTTTTGAA
VR-A-IA2_Seq1526	41	2.20908e-05	1	0.714286	Fungi	Ascomycota	Sordariomycetes	Xylariales	Bartaliniaceae	Broomella	Broomella_rosae	CAACCCTTAAGCCTAGCTTAGTATTGGGAACTGGCTTTATTGTCATTCCTCAAATCCAACGGCGGATTTATAGCAATCTCTGAACGTAGTAATTTTTTTCCTCGTTTTTGAAATACTATAAACCTCAGCCGCTAAACCCCCAATTTCTTAT
VR-A-O1_Seq1411	41	2.20908e-05	2	1.42857	Fungi	Ascomycota	Dothideomycetes	Pleosporales	Didymosphaeriaceae	Chromolaenicola	Chromolaenicola_chiangraiensis	ACACCCTCAAGCTCTGCTTGGTGTTGGGCGTCTGTCCCGCCTCTGCGCGTGGACTCGCCCCAAATTCATTGGCAGCGGTCTTTGCCTCCTCTCGCGCAGCACATTGCGCTTCTCGAGGTGTCTGCGGGGCCCGCGTCCACGAAGCATTACCAGT
VR-A-O1_Seq1580	41	2.20908e-05	1	0.714286	Fungi	Ascomycota	Eurotiomycetes	Chaetothyriales	Herpotrichiellaceae	Exophiala	Exophiala_eucalyptorum	TCACCTCTCAAGCCTGGCTTGTTGTTGGATCTAGGTCTGGGTTTACCCCCGACCGGTCCCAAAAGTAATGACGGCGTCCGTGGGACTCTCGGTGCAACGAGCTTTAACCAGCACGCAACGAGTCGAAAGGTCCTCCGGCACGGTCTATAACCAAATTTTTACAA
LF-A-O3_Seq1732	40	2.1552e-05	1	0.714286	Fungi	Ascomycota	Dothideomycetes	Pleosporales	Pleosporaceae	Bipolaris	Bipolaris_panici-miliacei	GTACCTTCAAGCTTTGCTTGGTGTTGGGCGTTTTTTTGTCTCCCTCTTTCTGGGAGACTCGCCTTAAAACGATTGGCAGCCGGCCTACTGGTTTCGGAGCGCAGCACATTTTTTGCGCTTTGTATCAGGAGAAAAGGACGGTACTCCATCAAGACTCTACATTTTTCAC
SO-A-IA1_Seq2329	40	2.1552e-05	3	2.14286	Fungi	Basidiomycota	Agaricomycetes	Cantharellales	no identification	no identification	no identification	AATTCTCAAGCTGGATAGCTTTATTGTTATCTCAGTTTGGTTTTGGGCTTTGCCGTCTCCTCTTTTGTGAACGGCTGGCCTTAAAAGTATTAGCTGACCCTTGTTTGTGGGATTGGTTCTACTCAGCGTGATAATTTTATGACCGCTGAGGACATCTTTCGGGATGGCCAGCTCTGCCTTGGATCGCTTCTAATCCTGGTATTCGGAGTCCGCTCCTTATCCTTAACTTTTTTTCAA
SO-A-O2_Seq2496	40	2.1552e-05	4	2.85714	Fungi	Basidiomycota	Agaricomycetes	Russulales	Peniophoraceae	Peniophora	no identification	ACTCTTCCACCCTCTGCTTTCTTCGGAAGGCATTGGGCTGGGATTTGGGAGTTGCGGGTCCCTGGCCGATCCGCTCTCCTTGAATACATTAGCGAAGCCCTTTGCGGCCTTGGTGTGATAGTCATCTACGCCTCGGTTTAGCGAATCAATGGGGAATCGCTTCCAACCGTCTCGCAAGAGACAACGACTATA
SO2-A-IB1_Seq3290	40	2.1552e-05	1	0.714286	Fungi	Basidiomycota	Agaricomycetes	Agaricales	Tricholomataceae	no identification	no identification	AATTCTCAACCTTTTCAGCTTTTGCGAGCTGGGATTGGCTTGGATGTGGAGGTTTTTGCGGGCTTCTCAGAAGTCGGCTCCTCTTAAATGCATTAGCAGAACCTTTGTGGATCAGCTTTGGTGTGATAATTATCTACGCCATGGTTGTGAAGCAGCTTTACATGGGGTTCAGCTTCTAACCGTCCATTGACTTGGACAATTTCTGAC
SO2-S-IB1_Seq3037	40	2.1552e-05	1	0.714286	Fungi	Basidiomycota	Agaricomycetes	Agaricales	Agaricaceae	Agaricus	Agaricus_bresadolanus	AATTCTCAACTCTCTGATACTGTTTTGTAAAGGAGAGCTTGGATTGTGGAGGCTTGCTGGTCACTTATTTGAGGCCAGCTCCTCTGAAATGCATTAGCGGAACCGTTTGCGATCTGCCACAAGTGTGATAAATTATCTACACTGGCGAGGGGATTGCTCTCTGGGTTATTCAGCTTCTAACTGTCTCTGTTTAAGAGACACCTTCTTGAAT
SO2-V-IC1_Seq2349	40	2.1552e-05	1	0.714286	Fungi	Ascomycota	Leotiomycetes	Erysiphales	Erysiphaceae	no identification	no identification	CACCCCCTCCAGCTGCCTTTGTGTGGCTGCGGTGTTGGGGCTCGTCGCGATGCGGCGGCCCTTAAAGACAGTGGCGGTCCCGGCGTGGGCTCTACGCGTAGTAACTTGCTTCTCGCGACAGAGTGACGACGGTGGCTTGCCAGAACAACCCCCTTTAGCTCCAGTCACATGGATCACA
VR-A-IA1-rep1_Seq1064	40	2.1552e-05	4	2.85714	Fungi	Ascomycota	Dothideomycetes	Pleosporales	Pleosporales_fam_Incertae_sedis	Pleosporales_gen_Incertae_sedis	Pleosporales_sp	GAAAACTCAAGCCTAGCTTGGTGATGGGTACCTGCCTAGTTATTAGGCATACCTCAAAGTCATTGGCAGCTTGTCCATCCGCTATCGGCGCAGCACAATTGCGTTGGAGCTGGGGGGGCGAGGTTCCAGAAGCATCTTTTTTAA
VR-A-IA1-rep1_Seq1779	40	2.1552e-05	3	2.14286	Fungi	Ascomycota	Sordariomycetes	Hypocreales	Bionectriaceae	Stanjemonium	Stanjemonium_spectabile	CAACCCTCGGGCCCCCCCTTTTCCCCTTCACGGGGGACGGGGGCGGGCCCGGTGTTGGGGCTCAGGCGCCGCTAAGCCGGCCGCCTGTCCCCTAAATCCAGTGGCGGCCTCGCCGCTGCCTCCTCCGCGTAGTAGCACAAACCTCGCGGTTGGAAGGCGGCGCGGCCACGCCGTAAAACCCCCGACTTTTTACCAA
VR-A-O2_Seq1888	40	2.1552e-05	3	2.14286	Fungi	Basidiomycota	Exobasidiomycetes	Microstromatales	Microstromatales_fam_Incertae_sedis	Jaminaea	no identification	ACACCTCAAACCCCAATGTTTTGCAAAAAACATTGTCTTGGGTTTGGTTCTGGGCTTTTATTGCCGCTTCGTTATGAAGCAGCTAGCCTAAAAGAGATTAGCTAGGACTCTTGCACTGCGAGAGCTTCCCCATTTGATGTGATAAATGTCCGTCGATGTGGGTCAAGCGCTCCAGTGTATTATTTGGAGTCTGCTTCCAATTCGGCGAAAAGTCTTAGCACTTTGACCCAATTATTCTAAA
SO-A-IA1_Seq1146	39	2.10132e-05	4	2.85714	Fungi	Basidiomycota	Agaricomycetes	Hymenochaetales	Schizoporaceae	Fasciodontia	Fasciodontia_bugellensis	AATCATCAACCCCTCTCTGCTTTGTTGTGGAGCTCTGGTGGCTTGGATTTGGGGATCTGCTGGTTAAGTCTGGCTTCCCTTGAATGCATTAGCAGTTGTACCTTCAGTTTCTGACTTGCTCGCGGTGTGATAATATCATTCATTGTGGGCTTGTCGGGCGCAGTGTCCTGCTTCTAATCGTCCTCGGACAAACTCTTTCAAA
SO-A-O3_Seq1830	39	2.10132e-05	2	1.42857	Fungi	Ascomycota	no identification	no identification	no identification	no identification	no identification	CACCAATCAAGCCTCGCTTGGTATTGGGCATTCGTCCCCGGCCGAAAACCTCCCTCGGGGGGCACTCAGGCGGGGGGCGGGCCTCAAACACTTCGGCGGAGTCTCACCGGCTTTGGGCGTAGCAGAATATGTTAAACGTCTACGGGCTCGGGGGGTCTCCCGCCGTCAAGCGGACGCCGTCTCTCGGGACGGCTCCATCACTCAA
VR-A-IA1-rep2_Seq2315	39	2.10132e-05	4	2.85714	Fungi	Fungi_phy_Incertae_sedis	Fungi_cls_Incertae_sedis	Fungi_ord_Incertae_sedis	Fungi_fam_Incertae_sedis	Fungi_gen_Incertae_sedis	no identification	AACTCTCAACCCCCTCATTTTGTAATGAAAAGAGTTGTGGGCGTGGATTATGGCTGTCTGTCGGCTTCATTGCCGGCTCAGCTGAAATATACGAGCAACCCAGTTTGAAAATCTGACGGCTTGACTCGGCGTAATAATTATTATCGCTGAGGACGTCTAACCTTCAAAGCGTTAGTGGTGCTTCTAATGCAAATCAATTTTAAGA
VR-A-IA2_Seq1952	39	2.10132e-05	3	2.14286	Fungi	Basidiomycota	Tremellomycetes	Tremellales	Cryptococcaceae	Teunia	no identification	AACTCTCAACCCCCCGGGTTTTACGATCCGTCGGGTTGGATTTGGGCGTTGCCGCTTTACCGCGGCTCGCCTTAAAGGTCTTAGTGGAAATAGCTGGTCCATAGCTTGGCGTAATAAGTTTCGCTTTGCTCGTGGCCGGTGACCGTCTGCTCACAACAACCCATATTTTATG
LF-A-IA2-rep1_Seq964	38	2.04744e-05	3	2.14286	Fungi	Ascomycota	Sordariomycetes	Hypocreales	Hypocreales_fam_Incertae_sedis	Trichothecium	no identification	CAACCCTCGGGCCCCCCCCTTTTCCCCTCGCGGGGGAGGGGGCGGGCCCGGCGTTGGGGCCCAGGCGTCCTCCAAGGGCGCCTGTCCCCGAAACCCAGTGGCGGCCTCGCCGCTGCCTCCTCCGCGTAGTAGCACAAACCTCGCGGGCGGAAGGCGGCGCGGCCACGCCGTAAAACCCCAAACTTTTACCAA
LF-A-IC3_Seq1745	38	2.04744e-05	1	0.714286	Fungi	Basidiomycota	Agaricomycetes	Agaricales	Crepidotaceae	Crepidotus	no identification	AATTCTCAACCATACCGGCTTTGCCGCCGGTTTGGCTTGGATGTGGGGGTTTTTGCGGGCCTTTCACGAGGTTGGCTCCCCTGAAATGCATTAGCGGTACCATTGTGGTCAACAGCTATTGGTGTGATAACTATCTATGCCATTTTGCCGTCCACTTGCCGCTTCAAACCGTCTCTTTTGACAATCTAAATGACAA
LF-So-O2_Seq349	38	2.04744e-05	2	1.42857	Fungi	Ascomycota	Eurotiomycetes	Eurotiales	Aspergillaceae	Talaromyces	no identification	CTGCCCTCCAGCACGGCTGGGTGATGGGTGCTGTCCCCCCGGGGACACGCCCCAAAAGCAGTGGCGGCGCCGCGTCGGGTCCTCGAGCGTATGGGGCTCTGTCACCCGCTCGGGAGGGACTCGGTCGGTGCTGGTCTTCCCCCCAGGCGGCCCTTTGGGGCTCGTCTCTTCC
LF2-A-IB3_Seq2905	38	2.04744e-05	2	1.42857	Fungi	Basidiomycota	Agaricomycetes	Agaricales	no identification	no identification	no identification	AATTCTCAACCTCACCCATTTTGTCATGAAGTGCGTGTGTAGGCTTGGATGTGGAGGCTTGCAGGTCCCGGCTCTCTCTCTGAGCTGGGTCTGCTCCTCTGAAATGCATTAGTGGGTTGTGCCCCTCATCTATTGGTGTGATAATTATCTACGCCGTGGATCAGTGTTGGCAACAATGGAAAGACCTGCTTCGAACCGTCCGACTCGGACAATCTTGACAT
SO-A-IB2_Seq1813	38	2.04744e-05	4	2.85714	Fungi	Ascomycota	Dothideomycetes	Mycosphaerellales	Teratosphaeriaceae	Constantinomyces	Constantinomyces_nebulosus	CACCACTCCAGCCTCGCTGGGCCTTGGGCGCCGCCGCACCGGCGCGCCCCAATGTCTCCGGCTGAGCCGTCCGTCTCAAAGCGTTGTGGCAACTCAATCCGCTTTCGGGGACCGGGCGGTTCGACGCCGTTAAACACCCCACACAA
SO-A-IC2_Seq1588	38	2.04744e-05	1	0.714286	Fungi	Basidiomycota	Agaricomycetes	Hymenochaetales	Schizoporaceae	Xylodon	no identification	TAATCTCACTCTCCTTGACTTTGTTGTCTCGGATAAGTGGACTTGAAGGTTGCCGGCCCCCCTTTAGGGGTCAGGCTCCTTTCGAATGTATTAGCTGGGCTTTCGCTCGTCCTTTGGTGTGATAGTTTTATTCACTATTGGACTTGTGATTTCGGTCTGCTTCTAATCGTCTTCGGACACATTCTTGA
SO-A-IC3_Seq1620	38	2.04744e-05	1	0.714286	Fungi	Ascomycota	Eurotiomycetes	Chaetothyriales	Cyphellophoraceae	Cyphellophoraceae_gen_Incertae_sedis	no identification	TCACCCCTCAAGCCCGGCTTGCTGTTGGACGTCGTCCCCGGTTCACCCCGGGGGCCCGCCCCAAAGATAATGACGGCGCCTGTGACGACTCCGGTACACTGAGCTTTCGGGCACGTACTCGGCTAGGAATCCAGGCCCGTCTTCAACTATTTTAATTAATATCAA
SO-A-IC3_Seq1637	38	2.04744e-05	1	0.714286	Fungi	Basidiomycota	Tremellomycetes	Tremellales	Rhynchogastremataceae	Papiliotrema	Papiliotrema_frias	AATCTCAATCCCCCCGGGTTTTCTGAACCCGAGGTGGACTTGGACATGGGCGCTGCCGTCTTGTACGGCTCGCCTTAAATGAATCAGTGGGATCTTCAGCATCCGTGGCAGACGTAATAAGTTTCGTCTCGTCCCTTGCTGTGAGGACCGCTCATAACCTGCCATCGCGCAACCAATTTTGA
SO2-A-IC1_Seq2648	38	2.04744e-05	1	0.714286	Fungi	Ascomycota	Sordariomycetes	Hypocreales	Hypocreales_fam_Incertae_sedis	Sarocladium	no identification	CAACCCTCAGGCCCTCCCTTCCGGGGGACGGGCCTGGTGTTGGGGCTCGGGGTCCTTAGGGCCCCCGTCCCCTAAACCCAGTGGCGGTCGCGCTGTAATCCCCTGCGTAGTAACACACCTCGCACCGGAGACCAGCACGGCCACGCCGTAAAACCCCCCAATTTTACCAA
VR-A-IA2_Seq2438	38	2.04744e-05	3	2.14286	Fungi	no identification	no identification	no identification	no identification	no identification	no identification	GACCTCTTATACCTAGTTTTCTATGTATGAGCTTTGGACGTTGCCATCTGTGGCTCGTCTTAAATGTCTAAGTGGAATGCGTAATAAGTTTTCGCTCCCTCCACTCTAATAACTTTTAT
VR-A-IA3_Seq2021	38	2.04744e-05	4	2.85714	Fungi	Basidiomycota	Cystobasidiomycetes	Erythrobasidiales	Erythrobasidiaceae	Erythrobasidium	no identification	AACTCTCAACCCCCTTGTTTTGTAATGGAACAGGCGTGGGCTTGGATTATGGCTGTCTGCTGGACTCTTTAAGTAGAGATCGGCTCGGCTGAAATACACGAGTAACCCAGTTTGAACATTAACGGCTTGACTCGGCGTAATAGCTTTATTTCGCTGAGGACGTTTCAGATCAAGATAGTGGTGCTTCTAATGCGTCGTAGCGTCAGCTGCACAATCTTTAAGC
VR-A-IC3_Seq1583	38	2.04744e-05	1	0.714286	Fungi	Basidiomycota	Agaricomycetes	Auriculariales	Exidiaceae	Basidiodendron	Basidiodendron_eyrei	TCCCATCGCCTCACGGCGGATCTGGGCGCTGCCTTACGGCTCGCCTTAAATGCATTAGCGAGGACAACCGTGCTTGCGCTGGCGTGATAATTGTCTCGCCTCAGCTCGCATACATGGCCTGCTTCCAATCGCACGGCGTTCCGTGCACTATTCTAC
VR-A-O1_Seq1391	38	2.04744e-05	1	0.714286	Fungi	Ascomycota	Pezizomycotina_cls_Incertae_sedis	Pezizomycotina_ord_Incertae_sedis	Pezizomycotina_fam_Incertae_sedis	Cytosporella	no identification	TAAACAATATCAATTTAGTTATTGAATGTATTGAGTGTGTTTTTTCTCTTTTGAAATAAAAAGAGACACTCCAAAATGATTGAGCGATCTTGACTAGATTTAATTGACGCATTAATATAAAACTTTTTTATCGTCAGTAGAAGAAGTCATGGGTTTGCCAAAATGAAAACGATTTTTCAAAAGGAGATCTTTGTCTTCTTTCAAAAATCATTATTATCAT
LF-V-IA2_Seq320	37	1.99356e-05	1	0.714286	Fungi	Ascomycota	Sordariomycetes	Sordariales	Sordariales_fam_Incertae_sedis	Sordariales_gen_Incertae_sedis	Sordariales_sp	CAACCATCAAGCCCTGCTTGTGTTGGGGTCCTGCGGCTGCCCGCAGGCCCTGAAAACCAGTGGCGGGCTCGCTAGTCACACCGAGCGCAGTAGCACATCTCGCTCAGGGCGTGCGGCGGGCTCCAGCCGTTAAAGCACCCACCTTTCGCAA
LF-A-IB2_Seq1755	36	1.93968e-05	3	2.14286	Fungi	Basidiomycota	Agaricomycetes	Agaricales	Tricholomataceae	Lepista	Lepista_nuda	AATTCTCAACCTTTTCAGCTTTTACAAGTTGAATTGGCTTGGATGTGGAGGTTTTTGCAGGCTTCTCAGAAGTCAGCTCCTCTTAAATGCATTAGCGGAACCTTTGTGGACCAGCTTTGGTGTGATAATTATCTACGCCATGGTTGTGAAGCAGCTATTACATGGGGTTCAGCTTCTAACAGTCCATTGACTTGGACAATTTCTGACA
LF-A-IC3_Seq1900	36	1.93968e-05	1	0.714286	Fungi	Basidiomycota	Agaricomycetes	Atheliales	Atheliales_fam_Incertae_sedis	Atheliales_gen_Incertae_sedis	Atheliales_sp	AATTCTCAACCCCAGCGGTTCGTTGGGGCTTGGACTTGGAGCGTGCTGGCGAAGGTCGGCTCCTCTTTAAATGCATCAGCGGAAAAACGAACTTTCCCTTCAGCGTGATAATCCTGTTGCGCTGTGGTGGGTCAAGGTCCCGCTCACAATCGTCCTCGGACAAAAGACACATCTG
LF-A-O1_Seq2057	36	1.93968e-05	1	0.714286	Fungi	Basidiomycota	Agaricomycetes	Polyporales	Polyporales_fam_Incertae_sedis	Crustoderma	Crustoderma_dryinum	TATCATCAAACCTCCATCGTTTCGGCGGTGGTCGGCTTGGATATGGAGGTGTTGCTGGGCCCTTTTGGGTTCGGCTCCTCTCAAATGCATTAGCTGGGACGTTCGGTCTAAAGGCTCTGGCGTGATAGTGATGTTGCGTCGTGGTCTTAAGGCCTCTTGTGTCACCGCTTCCAATCGTCCGCGAGGACAGCATTGTTTTTTGAC
LF2-A-IC2_Seq2521	36	1.93968e-05	3	2.14286	Fungi	Basidiomycota	Agaricomycetes	Trechisporales	Hydnodontaceae	Trechispora	Trechispora_sp	ATTCATCAACCCCTCCCGTCTTTGCTGACGGGCCGGGGCTGGACGTGGGGGCATGCGACCGAGAGGCCGCTCCCCTCAAATGCGTCGGTTGGACCTGTGGGTCGGACTCGACCGGGCGTTGTACCATCCTCGCTCCGACGAGAAGTTCCCCGTCTAGCGTCCCTCCTCGACCTGCCGTCGTGCGGCGGTCAAAAGGAAAGGTGCGAGCCTTTCGAA
LF2-A-O1_Seq2823	36	1.93968e-05	1	0.714286	Fungi	Basidiomycota	Agaricomycetes	Polyporales	Fomitopsidaceae	Fomitopsis	Fomitopsis_bondartsevae	AATTCTCAACTCTATTTGCTTTTGTGAATAGAGCTTGGATTTGGAGGTTTATTGCTGGTACTTGTGATCGGCTCCTCTTGAATGCATTAGCTCGAACCTTTGCGGATCAGCTATCGGTGTGATAATTGTCTACGCCGTTGCAGTGAAGCATATCAATGGGCTCGGCTTCCAATCGTCCTTTACTGGACAATGACTTTGAC
LF2-A-O3_Seq2698	36	1.93968e-05	1	0.714286	Fungi	Ascomycota	Sordariomycetes	Hypocreales	Hypocreaceae	Hypocreopsis	Hypocreopsis_amplectens	CAACCCTCAGGGCCCGTCCGCGGGACCTGGCATTGGGGATCGGCCGCCGAATCCGGCGCGCCGGCCCCGAAATACAGTGGCGGCTCCCCGCGAACACCTCTGCGTAGTAACACATACCTCGCAGCTGGGAATAGCGGGCTGCCTCGCCGTAAAACCCCCCAACTTCCAA
LF2-S-IA1_Seq2760	36	1.93968e-05	1	0.714286	Fungi	Basidiomycota	Cystobasidiomycetes	Cystobasidiomycetes_ord_Incertae_sedis	Symmetrosporaceae	Symmetrospora	no identification	AACTCTCAACCCCCTCATTTTGTAATGAAATGCAGCGTGGGCTTGGTTTATGGCTGTCTGTCGGCGTAAATGCCGGCTCAGCTGAAATATACGAGCAACCCAGTTTAAATACCTGACGGCTTGACTCGGCGTAATAACTATTTCGCTGAGGACGTCTAACCTTTAAATCGTTAGTGGTGCTTCTAATGCATTAATCATCTTAAGC
SO-A-IB2_Seq1673	36	1.93968e-05	1	0.714286	Fungi	Basidiomycota	Tremellomycetes	Cystofilobasidiales	Mrakiaceae	Udeniomyces	no identification	AACTCTCACTCCCAACTGTTTTCTAACGATGACGGTTGGGACGTGGATCTGAGTCGTGCTGGCCTGCGTCTGACGCGGTCGGCTGACTTGAAAAGAATTAGCTGGATCCTCTTTGTAATTGGTTCTACTCGACGTGATAAGTATTTCGTCGAGGACAGTCTTAACGGATTGGCCGAGATAAGAAGAGTAACACAATAGATCCGCTTCTAATCCGTGATTTTCCTTTGATGGAAACACAACCCTTTTATG
SO-A-IB2_Seq1901	36	1.93968e-05	1	0.714286	Fungi	Ascomycota	Ascomycota_cls_Incertae_sedis	Ascomycota_ord_Incertae_sedis	Ascomycota_fam_Incertae_sedis	Ascomycota_gen_Incertae_sedis	no identification	AGACCATGAGGCTTAGCCTTGCGATGATGATTGGATGTTTCGATGTCCGATTATTCAAACGAGTTGGCATTTGAAGTGAAGCCGATTACGCAGAAGTAGGAAGCTGATCTAACAATGCATGTAAATTCAA
SO-A-O1_Seq1976	36	1.93968e-05	1	0.714286	Fungi	Ascomycota	Dothideomycetes	Pleosporales	Bambusicolaceae	Corylicola	no identification	ACACCCTCAAGCCTTGCTTGGTGTTGGGCGTCTGTCCCGCTTCGTGCGTGGACTCGCCCCAAAGTCATTGGCGGCGATCGTGCCAGCTTCTCGCGCAGCATACGCGCTCCGGAGGCAAGTCGATCAGCATCCACAAAGTACTTTCCACA
SO2-V-IB2_Seq2541	36	1.93968e-05	1	0.714286	Fungi	Basidiomycota	Agaricomycetes	Agaricales	Strophariaceae	no identification	no identification	AATTCTCAACCTTTTATTAGCTTTTTGGTTAATAAATGGCTTGGATGTGGGAGTTTGCCGGTTTCTCTTTTGAAATCAGCTCTCCTCAAATGCATTAGCTGGTTGCCTTGTGTAAACTAGTCTATTGGTGTGATAATTATCTACGCTGTGGACTGTTTGCCGCCTTTAGCACTGCTTCTAATCGTCTATTGACTTGGACAATTTATGACA
VR2-A-IB2_Seq2339	36	1.93968e-05	2	1.42857	Fungi	Ascomycota	Eurotiomycetes	Eurotiales	Aspergillaceae	Xeromyces	Xeromyces_bisporus	CTGCCCTCAAGCAACGGCTTGTGTGTTGGGCCGCCGTCCTCGCCGTAACTTCGCGCGGGGACGGGTCCGAAAGGCAGCGGCGGCACCGTGTCCGGTCCTCGAGCGTATGGGGCTTCGTCACCCGCTCCGTAGGCCGGCTCGGCGCCCGCCCAACCTCATTATATTCTTTCTGAA
LF2-A-IA3_Seq3086	35	1.8858e-05	1	0.714286	Fungi	Basidiomycota	Microbotryomycetes	Sporidiobolales	Sporidiobolales_fam_Incertae_sedis	Sporidiobolales_gen_Incertae_sedis	no identification	ACTCTTCAACCCACCAGTTTCTAGTTAAACTGCGTGGCGCTTGGATCCTGAGCGCTTGCTCCGCTTCTTCCAGAGCTCGTTCGTAATACATTAGCTTTCTTGACTCGAATCGGATTGACTCGGCGTAATAGACTATTCGCTGAGGACAAGCTTCGCGCTTGGCCGGCTCGATTGTCAGATGAAGGCTTCTAGTCTCGTCAATTTTTAAG
SO-A-IA3_Seq2554	35	1.8858e-05	3	2.14286	Fungi	Ascomycota	Lecanoromycetes	Caliciales	Physciaceae	Rinodina	Rinodina_degeliana	CAACCCTCAAGCACTGCTTGGTATTGGGCCTCGTCCCCGCGACGTGCCCGCAATTTCGTGGCGGTCCAGTGAGACTTGAAGCGTAGCAAGATTTATATCCCGCTTTGCAAGCCTCTCGCTGCGTGCCGGCCAAACAACCCTTATATTTTTCAAT
SO-A-IC3_Seq1806	35	1.8858e-05	1	0.714286	Fungi	Basidiomycota	Agaricomycetes	Agaricales	Lyophyllaceae	Ossicaulis	Ossicaulis_lachnopus	AATTCTCAACCTTTCCAGCTTTTACTAGCTTGGTCAGGCTTGGATCTGGGGGCTGCGGGCTTTTATTCTAAAGTCGGCTCTCCTTAAATGCATTAGCGAAACCTTTGGTTGACCAATCCCTGGTGTGATAATTATCTACGCCACCGATAAACCTTACAAGGCCCTTTTGCTTCTAACCGTCCCTTGGGACAACACTTCATGACA
SO2-A-IA2_Seq2177	35	1.8858e-05	4	2.85714	Fungi	Basidiomycota	Agaricomycetes	Agaricomycetes_ord_Incertae_sedis	Agaricomycetes_fam_Incertae_sedis	Agaricomycetes_gen_Incertae_sedis	no identification	TAGTAACTCAACTTGACCTTTTGCGAGTGTTCAAGCTTGGAATTGGGGCATGTTGGCCATCAAGGTTGACCGCTCTGAAATGTATTAGCCATTACAATCGAGACGGCTTAAGTGTAATATTGATTATAACGCTGCGCCTGACCGTTAGAAGTGGCTCATAGAAACCTTTACTTTTGAC
SO2-V-IA1-rep1_Seq1990	35	1.8858e-05	1	0.714286	Fungi	Ascomycota	Arthoniomycetes	Lichenostigmatales	Phaeococcomycetaceae	Phaeococcomyces	Phaeococcomyces_sp	TCAACCATCAAGCTCTGCTTGGCATTGAGCGTCACCTCCCCCTCACCGGGTGGGCGCGCTTTAAACCGGTCGGCGGTGGCTCAGGCCTCTTAAGCGTTAGTAATACTTCCCGCTTCTAGAGTCTGTGGTCGCCCGCCTCTAAAACCCAACACCTTAA
VR-A-IA_Seq2856	35	1.8858e-05	1	0.714286	Fungi	Basidiomycota	Agaricomycetes	Agaricales	Agaricales_fam_Incertae_sedis	Agaricales_gen_Incertae_sedis	no identification	AATTCTCAAACCTCATAGGCTTTATTGACTATTGAGGCTTTGGATGTGGGAGTTGCTGGCTTTTAACGAAGTTAGCTCTCCTTAAATACATTAGTGGTTACTGTTCTCCACTTCTTGGTGTGATAATTATCTACGCCATGGTGAAGAAGTAAAGTGTAGCTGCTTTCTAACCGTCCATTTACTTGGACAACTTGAACC
VR-A-IA2_Seq2155	35	1.8858e-05	2	1.42857	Fungi	Basidiomycota	Wallemiomycetes	Wallemiales	Wallemiaceae	Wallemia	no identification	ACATCTCCATAATTAGTTTTTTTTTAAATTAATTAAGGGTTTTGAGGTTGTCATTGTATTATGACTCCCTTTAAAATAATTAGTGATGACCTTATGAATGGGTTAATACTGTGTGTTATAATGGATTACATCCATCACCAGTCAGAGAGTAATCTCGCCTTAGTAATTTGATAGTGATTGCTTCTAATCGCCTTTATTGGCAACCTAATGATCA
VR-A-O_Seq1878	35	1.8858e-05	2	1.42857	Fungi	Ascomycota	Dothideomycetes	Neophaeothecales	Neophaeothecaceae	Neophaeotheca	Neophaeotheca_triangularis	CACCACTCAAGCCTCGCTTGGTATTGGGAGACGCGGTTAGCCGCGCTCCTCGATTCTCTTCGGCTGGGCCCAACGAACCCCTAGCGTAGTAACATAACAGTTTCGCTGCGGGAGAGGGGGGCATCCGGCCGTTAAAGACCACCATCAAA
VR-A-O1_Seq1684	35	1.8858e-05	1	0.714286	Fungi	Ascomycota	Leotiomycetes	Helotiales	Helotiales_fam_Incertae_sedis	Helotiales_gen_Incertae_sedis	no identification	CAAACCCTCAAGCTCCGCTTGGAATTAGGTGTCGCCCCCCTCAGAAGGGGCGCACCCCAAAGACGTCGGCAGTGGCATCGAGCCTCAAGCGTAGTAGAAACATTTCGCCTAGAGGACTCGACTGTCGCTCGCCTCGAGAACCCAATACCTTCAA
LF-D-O1_Seq3148	34	1.83192e-05	2	1.42857	Fungi	Ascomycota	Sordariomycetes	Phyllachorales	Phyllachoraceae	Phyllachora	Phyllachora_cynodontis	CAAATCGCCTAGGCTCTATGCCTAGTAATAGAGGATTATAGCTGCTATAACCTCTGAAACCTATCAGCGGATTCGCGATTAACCTAGACATAGTGAATAGCTCCTGCCTAGTGTTATAAGCAACTACGCTTGAAAATTCTCTT
LF2-D-O1_Seq1723	34	1.83192e-05	2	1.42857	Fungi	Basidiomycota	Agaricomycetes	Polyporales	Polyporales_fam_Incertae_sedis	Polyporales_gen_Incertae_sedis	no identification	AATTCTCAACCTTGCAGTTTTGTTACTGCAAGGCTTGGACTTGGAGGTCGTGTCGGCTCTCGCGAGTCGACTCCTCTGAAATGCATTAGTGCGGACGTTACCGGTCGCTTCAGCGTGATAATTATCTGCGCTGCCGTCGACTGGTATGTGAAGTACGCGCTTCTAACCGTCCTTCACGGGACAATACATTGAAA
LF2-S-IB2_Seq3257	34	1.83192e-05	1	0.714286	Fungi	Ascomycota	Dothideomycetes	Pleosporales	no identification	no identification	no identification	ACAAATTCAAGCTCAGCTTGGTGATGGGTGTCTGTCCCGCCTTTGCGTGTGGACTCGCCTCAAATGCAGTTGGCAGCTTATCCCTCGGCTCTAAACGCAGCAGATTTGCGTCGAGCGTCGAGCGGACGGGCTCTCCAGTAAGCAAACCCCCCTAA
SO-A-IA1_Seq2085	34	1.83192e-05	3	2.14286	Fungi	Ascomycota	Dothideomycetes	Venturiales	Venturiaceae	Tothia	no identification	CACCCCTCAAGCCTCGCTTGGTGATGGGCCCCGCCCGAGCGGCGGGCCCGAAACTCGTGGGCGTCGACGGCCGGGCTCCAAGCGTAGCAATACCCTCGCTTGCGGATGACCGGACGGCGGCCGCCCCGGACCCCCCAAATTTTATCAAT
SO-A-O2_Seq2111	34	1.83192e-05	1	0.714286	Fungi	Ascomycota	Dothideomycetes	no identification	no identification	no identification	no identification	ACACCCTCAAGCCCTGCTTGGTGATGGGCGTCTGTCCCGCCTCTGCGCGCGGACTCGCCCCAAATCGATTGGCAGCGGTCCTTGCCTCCTCTCGCGCAGCACATTGCGCTTCTCGGGGAGCAGCGGCCCGCGTCCACGAAGCACACCCAAAA
SO-So-O1_Seq1977	34	1.83192e-05	1	0.714286	Fungi	Ascomycota	Pezizomycetes	Pezizales	Pezizaceae	Iodophanus	no identification	CGTCTTCTCAAGCTCTTTTGCTTGGATAACATTGGGGAAGCAATACACGGTCGATCCAGGCTCTGTGTGCTCCCCAGAAATTTATAGGCGGTACGGTTCTAGCAAACCAGACGTAATAATTCTTTATATCGTCCTTTGTTTTGGAGCTGTTGCTTGCCTCTTAATCCACATCTTTTTTTCA
SO2-A-IB2_Seq2859	34	1.83192e-05	2	1.42857	Fungi	Basidiomycota	Basidiomycota_cls_Incertae_sedis	Basidiomycota_ord_Incertae_sedis	Basidiomycota_fam_Incertae_sedis	Basidiomycota_gen_Incertae_sedis	Basidiomycota_sp	AATTCTCAAACTCACATTTATTTGTGATGTTTGGATTGTTGGGGGTTGCTGGCTGTAACAAGTCGGCTCCTCTTAAATGCATTAGCAGGACTTCTCATTGCCTCTGCGCATGATGTGATAATTATCACTCATCAATAGCACGCATGAATAGAGTCCAGCTCTCTAATCGTCCGCAAGGACAATTTGACA
VR-A-IC2_Seq1773	34	1.83192e-05	1	0.714286	Fungi	Basidiomycota	Agaricomycetes	Polyporales	Polyporales_fam_Incertae_sedis	Polyporales_gen_Incertae_sedis	Polyporales_sp	AATCATCAACTCTTTTCCTTCTTTGTTGAAGGGATTGAGCTTGGACTTGGAGGCTTTATGCCGGCCTTTGCGGGTCGGCTCCTCTTGAATGCATTAGCTTGAACCTTTGCTGTATCAGCTGTTCGGTGTGATAATTGTCTACGCCGTCACTGTGAAGCATTACATTTTTGTGGGGCTCAGCTTCTAACCGTCCTGTAAAGGGGACAACATCATAATTGAC
VR2-S-IB3_Seq3251	34	1.83192e-05	1	0.714286	Fungi	Basidiomycota	Malasseziomycetes	Malasseziales	Malasseziaceae	Malasseziaceae_gen_Incertae_sedis	no identification	AATCTCCCACCCCAAGCGGTTTTTAAATGAAACGGCTTGGCGGATGGGGTCTGGATGGGTGCCTCTGCCTGCGCTACCTAGCACAGGCTCGCCCGAAATGCATGAGCGCTTAGCACTCGCACCGTCTCGAGGGAAGGCGGCGGAGCTGGCATCTGCGCATGGCATGATACGTCATTTGCTGTGTGGCAGCCCAGCGACCCGAGAGTGTGTGTGCGCTACTACACGCCCTTTCAT
VR2-S-IC1_Seq3382	34	1.83192e-05	1	0.714286	Fungi	Ascomycota	Sordariomycetes	Sordariales	no identification	no identification	no identification	CAACCATCAAGCCCCTGCGCTTGTGTTGGAGCCCTGCGGCTGCCGCAGGCTCCCAAACCCAGTGGCGGGCTCGTCGTCGTACCGAGTGCAGTAAACTTACCACGCTCAGGGCACGCGACGGGTGACCGGCCGTAAAACCCCCCACTTTCTCAA
LF-A-IC2_Seq1685	33	1.77804e-05	2	1.42857	Fungi	Basidiomycota	Agaricomycetes	Agaricales	Strophariaceae	no identification	no identification	AATTCTCAACCTTACCAGCTTTTGCGAGTTCGGTAATGGCTTGGATGTGGGGGTTTTGTGCCGGCTTCCTAGTGAAGTCAGCTCCCCTTAAATGTATTAGCCGGTGCCCTTTGTGGACTGTCTATTGGTGTGATAATTATCTACGCCGTGGACTTCTGCTTTGAATAGGTGCACTGCTTCTAACCGTCTGTTCATTCGGACAATACTTGACA
LF2-D-O1_Seq3055	33	1.77804e-05	1	0.714286	Fungi	Basidiomycota	Agaricomycetes	Agaricales	Psathyrellaceae	Coprinopsis	no identification	AATTCTCAACCTACACCTGTTTTGTATGAAATGGGTTTTGTAGGCTTGGATATGGGGGCTTGCAGGTCCGCCTTCTTAGGTGGTCTGCTCCTCTGAAATGCATTAGTGGGTTTGTGCCCCTCATCTATTGGTGTGATAATTATCTACGCCGTGGGTGATGCATCAATGAAACCTGCTCATAACCGTCCGTCTCGGACAACCTTGATCCT
LF2-S-IB2_Seq3145	33	1.77804e-05	1	0.714286	Fungi	Ascomycota	Eurotiomycetes	Eurotiales	Aspergillaceae	Talaromyces	Talaromyces_delawarensis	CTGCCCTCCAGCACGGCTGGGTGTTGAGCGCTGTCCCCCCGGGGACACGCCCCAAAGGCAGTGGCGGCGCCGCATCGGGTCCTCGAGCGTATGGGGCTTTGTCACCCGCTCGGGAGGGACTCGTCGGCGCTGGTCTTCCCCCAAGGCGAAACCCTTCGGGGTCCGTCTTCTTTCC
SO-A-IB3_Seq1793	33	1.77804e-05	1	0.714286	Fungi	Basidiomycota	Agaricomycetes	Hymenochaetales	Schizoporaceae	Hyphodontia	Hyphodontia_abieticola	TAATCATCAACCCCCTCGTTCGCTTTTGCGGATGCGGGTGGCTTGGAATTGGAGGATTCATTGTCGGCTCTCTATCGAGTCGACTCCTCTTGAAGACATTAGTCGGAACTCGGTCGCTCCGTCGCGGTACGCGGTGTGATAACTTATTCACCCATCGGTAAACCCGCTTCAACGCGTCCGGCTGGCTTCTAACCCGCGCTTCAGTCGCAACTCTTGACA
SO-A-IC3_Seq1485	33	1.77804e-05	1	0.714286	Fungi	Basidiomycota	Agaricomycetes	Polyporales	Polyporales_fam_Incertae_sedis	Polyporales_gen_Incertae_sedis	Polyporales_sp	TTCTCAATACCCTAAATCTTTGCAGATGAGGGTGTATTGGATTTGGAGGTTTTTGCAGGCAATATTCATTGTCAGCTCCTCTTAAATACATTAGCAGAGATATTACTGCTACTCTCCAGTGTGATAATTGTCTACACTGTTAGTAGTGCGGTATAATCAAAGTCTTTGCTTCTAATCGTCTTCGGACAATTCTTTGAC
SO-A-O1_Seq1734	33	1.77804e-05	1	0.714286	Fungi	Ascomycota	Dothideomycetes	Venturiales	Sympoventuriaceae	Sterila	no identification	CACACCCCAAGCATAGCTTGATGTTGGGCGCTGTCCGCAAGGACACGCCTCGAACGTATGGGCGCCTGCCGCCGACCACGAGCGTAGCGAGATTTAACCATCATCGTTTGTGGTTTCGGTTGGTGGGTTGCCTTGTCCTCTCACTCCTCCGGGGGTGCAGAATTCACAC
SO2-A-IB2_Seq3102	33	1.77804e-05	1	0.714286	Fungi	Basidiomycota	Agaricomycetes	no identification	no identification	no identification	no identification	TATTCTCAACCTTCATAACTTTTTTCATTGGTTATCGAAGGCTTGGACTTGGAGGTCGTGCTGGCTTTTATCATAAAGTCGGCTCCTCTTAAATGCATTAGCGTGAGTGTAACGGATCGCTTCGGTGTGATAATTATCTGCGCCGTGGTCGTGAAGTAACATAAGCTTGCGCTTCTAATCGTCCTTCAGTTGGACAACTGGAGTGTTTTGAATAATACTCTCTGAC
VR-A-IB3_Seq1452	33	1.77804e-05	1	0.714286	Fungi	Basidiomycota	Agaricomycetes	Polyporales	Polyporales_fam_Incertae_sedis	Polyporales_gen_Incertae_sedis	no identification	AATTCTCAACTCAATCACCTTTGCTGGTGTTTGGGCTTGGACTTGGGGGTTTGCTGGCTTCGGTCGGCTCCCCTTGAATGCATTAGCTCGAACCCTTGCGGATCAGCTATCGGTGTGATAATTGTCTACGCCGTGGTTGTGATGCCACCTTCGGGTGTTGGATCGGCTTCTAACCGTCCCCTAGGGACAATTTCTTTGAA
VR-A-IB3_Seq2200	33	1.77804e-05	5	3.57143	Fungi	Basidiomycota	Agaricomycetes	Polyporales	Phanerochaetaceae	Phaeophlebiopsis	Phaeophlebiopsis_peniophoroides	AATTCTCAACCTTCAATACTTTTTTAAAAAGAGTGTCGAAGGCTTGGACTTGGAGGCTTTGTGCTGGCTCTGTATTGAGTCGGCTCCTCTGAAATGTATTAGCGTGAATCACTATGGATCGCTTCGGTGTGATAATTATCTGCGCCGTGGTCGTGAAGTATTAATTCAAGTTCGCGCTTCTAGTCGTCCTTCATGGGACAATTACATTGAAC
LF2-A-IC2_Seq2545	32	1.72416e-05	3	2.14286	Fungi	Basidiomycota	Agaricomycetes	Hymenochaetales	Schizoporaceae	Lyomyces	Lyomyces_sp	TGTAATCATCAATCCTCCTTTGCTTTTTGTGAAGGTTGGCTTGGATTTGGAGATTGCTGATCACTTCGGTGGTTTACAGCTTCTCTTGAATGCATTAGTTGAATGAAGTTGCAACGCTATGTGTAGTGTGATAATTATCTTCACTGCATAGTTGTAATGAAGTTTGGCTTCTAACAGTCTCTTCAATGAGACAACTTTTGAAC
SO-A-IB2_Seq3060	32	1.72416e-05	3	2.14286	Fungi	Basidiomycota	Exobasidiomycetes	Entylomatales	Entylomataceae	Entyloma	no identification	ATTCTCAACCCTCGATGCTTTATTGCATTGCTTGGGGTTGGTCCTTGGGTGCTTGCTGTTGTATGACAGCTCACCTCAAATGTATTAGCTGGACCGTATGTAACGCGTAGGTGTCCTCAACGTGATAAAGTCATTCGTTGAGGCGGCGGCTTCTGGCTGCCCCTGCCATCTATGTACACGCGTCTGCTTCTAACCCGGCGAACGACTACATGTAGTCTGACCCATGACTTAAAG
SO-D-O2_Seq3013	32	1.72416e-05	1	0.714286	Fungi	Ascomycota	Dothideomycetes	Dothideomycetes_ord_Incertae_sedis	Dothideomycetes_fam_Incertae_sedis	Dothideomycetes_gen_Incertae_sedis	no identification	TCAACCATCAAGCCCTGCTTGGTATTGGGCGTCGTCCCTGCTGTGGACGCGCTCTAAAGACTTTGGCGGCGGTGTTATACCTCAAGCGTAGTAAAATCTCCAGCTTTGTAGGTGTGTCATTGCTTTGCCTCTAGAAACCCATCTTTTTAA
SO2-S-IA3_Seq2610	32	1.72416e-05	1	0.714286	Fungi	Basidiomycota	Agaricomycetes	Agaricales	Psathyrellaceae	Psathyrella	Psathyrella_stercoraria	AATTCTCAACCTCACCAGTTTTGTAATGGAACTGTGTAAGGCTTGGATGTGGGGGTTTGTGCAGGCTGCCTCAGCGCGGTCTGCTCCCCTAAAATGTATTAGCGAGTTCACTGAGCTCCGTCTATTGGTGTGATAATTATCTACGCCGTGGATTGGACTTAGACTTGCTTCTAACCGTCCGCAAGGACAATCTTATGACA
VR-A-IA1-rep1_Seq2004	32	1.72416e-05	4	2.85714	Fungi	Ascomycota	Dothideomycetes	Pleosporales	no identification	no identification	no identification	ACACCCTCAAGCCTAGCTTGGTGTTGGGCGTTGTCCGCAAGGACTCGCCTCAAATTCATTGGCAGCGGCATCGTCAGCTTCTCGCGCAGCACATTGCGCTTCAGAAGGCTTCTGGCGGGCTCGCGTCCACTAAGATACCACCCA
VR-A-IA3_Seq1781	32	1.72416e-05	2	1.42857	Fungi	Basidiomycota	Agaricomycetes	no identification	no identification	no identification	no identification	ATATCATCAACCTCCGCCGCGTTTTGCGCGGTCGGAAGGCTTGGACTGTGGGGGTTTTCTGGTGGCCTCTTCTTGAGGTCGCCTCCCCTGGAATGCATTAGCTGGTCGCGATCCTGGTCCCTTGCGCGGAGCTCGGACTTCCACGGTGTAGTACGCTATTCACCTGGGACGACGCCTCCCGACCGCTTCGAAACCGCTTCGAACCGTCTTCGGACAACCTCTTGACA
VR-A-IB_Seq268	32	1.72416e-05	3	2.14286	Fungi	Basidiomycota	Agaricomycetes	Agaricales	Psathyrellaceae	Psathyrella	no identification	AATTCTCAACTTCATCATTTTTGTTGAAGCTTGGATTGTGGGGGTTGTGCCGAACACTTTGGTGGTCTGCTCCCCTTAAATGAATTAGCGAGTTCAAACTGAGTTCCGTCTATTGGTGTGATAATTATCTACGCTGTGGATTGGACTTAGACTTGCTTCTAAACCGTCCGCAAGGACAATTCTTGACA
VR2-A-IA3_Seq3039	32	1.72416e-05	1	0.714286	Fungi	Basidiomycota	Agaricomycetes	Cantharellales	Hydnaceae	Sistotrema	Sistotrema_sp	AACTCTCAAACAAGATAGATTTGTTTCTATCTCTGTTTGGATTTGGACTTTGCTGCGTCAATGCAGCTGGTCTGAAATGTATTAGCTGATCCTAGTGAAGGGTCTGGTTCTACTCGGCATGATAATTATCTTATGTTGAGGACGGTCTCAGGACTGGCCAGATTTTTCTGTGGGTTGCTTCTAATTGTCTTTGGACAAATTATCTAGT
VR2-A-IA3_Seq3195	32	1.72416e-05	1	0.714286	Fungi	Basidiomycota	Agaricomycetes	Polyporales	Polyporales_fam_Incertae_sedis	Polyporales_gen_Incertae_sedis	no identification	TATTCTCAACCTTTAAAGCTTTTTTTAATCAAAAGGCAATGAAGGCTTGGAATTGGAGGTTTGTGTTGGCGCAAGTCAACTCCTCTGAAATGCATTAGTGTGAACCTTTACGGATCACTGTCAGTGTGATAATTATTTACACTGTGGTGTTGAAGTATATACATGGTGTTCATGCTTCTAACTGTCCTTTATTGGACATTGATTTTTGACA
VR2-V-IB3_Seq2787	32	1.72416e-05	1	0.714286	Fungi	Ascomycota	Dothideomycetes	Pleosporales	no identification	no identification	no identification	GTACCCTCAAGCTCTGCTTGGTGTTGGGTGTTTGTCCCGCCTTTTGCGTGTGGACTCGCCTTAAAGCGATTGGCAGCCGGCATATTGGCCTTGGAGCGCAGCACATTTTGCGCTTCTCGTCAATTATTGTTGGCATCCAGTAAGTACAAATTCTAAC
LF-A-IB1_Seq2028	31	1.67028e-05	1	0.714286	Fungi	Ascomycota	Lecanoromycetes	Gyalectales	Phlyctidaceae	Phlyctis	Phlyctis_argena	CAACCCTCAAGCTCAGCTTGGTATTAGGCGGCTGCTCCCTGCGAGCACCTCTGAAAATTAGCGGCAGTTTGATCAGACTTTGAGCGCAATAGCTTTATTCTCGCTGGAAAGTTCTGATCGGGCTTGCCGAACAACCCCAAATTTTTCAAT
LF-A-IB2_Seq2211	31	1.67028e-05	1	0.714286	Fungi	Ascomycota	Sordariomycetes	Xylariales	Diatrypaceae	Eutypa	no identification	CAACCCTCAAGCCCCAGCGGCTTGGTGTTGGGAGTTTATCTGCGGATAATTCCTGAAAAGCACCGGCGGAGCCGTGCTGGCCCCAAGCGTAGTAATTTGTTCTCGCTTCAGGTGCTCGGCGCTGGCGTCTAGCCGCTAAACCCCCTAATTTTCTAGT
LF2-D-O1_Seq1231	31	1.67028e-05	3	2.14286	Fungi	Basidiomycota	Agaricomycetes	Cantharellales	Ceratobasidiaceae	Ceratobasidium	Ceratobasidium_sp	AATTCTCAAAATATATCTTTTGCTCACGCGATGGATTTTATTTTGGACTTGGAGGTCTTGCAGATTCACGTCTGCTCCTCTTAAATTTATTAGCTGGATCACTGTGAACTCGGTTCCACTCGGCGTGATAAGTATCACTCGCTGAGGACACTGTAAAAAGGTGGCCGGGATTGCTGTAGAACCGCTTCTAACAGTCTATTAGATTAGACAAATATATTTATG
LF2-So-O3_Seq848	31	1.67028e-05	1	0.714286	Fungi	Ascomycota	Sordariomycetes	Hypocreales	Cordycipitaceae	Lecanicillium	Lecanicillium_coprophilum	CAACCCTCGGTCTCCCTCCGGGAGAGACCGGCGTTGGGGACCGGCACTTACCCCGCCGGCCCCGAAATGAAGTGGCGGCCCGTCCGCGGCGACCTCTGCGTAGTAACTCCACTCGCACCGGGACCCGGGCGCGGCCACGCCGTAAAACCCCCAACTTCCGAA
SO-A-IA2_Seq1743	31	1.67028e-05	5	3.57143	Fungi	Ascomycota	Dothideomycetes	Venturiales	Sympoventuriaceae	Fuscohilum	Fuscohilum_rhodense	CACACCCCAAGCACGGCTTGATGTTGGGCGATCGCTGCGAAGCGACGCCTCGAACGCATGGGCGCCTGCCGCCGACCATGAGCGTAGCGAGATTTCATTATCATCGTTTGTGGTTCGGTCGGTGGGCTGCCTTGTCCTCTGCGATCTCACGATCAAAGAATTCAAC
SO-A-IB1-rep1_Seq1215	31	1.67028e-05	3	2.14286	Fungi	Ascomycota	Dothideomycetes	Pleosporales	Pleosporaceae	Exserohilum	Exserohilum_rostratum	GTACCCTCAAGCTTTGCTTGGTGTTGGGCGTCTTTTTGTCTCTCCCCTTGTTGGGGGAGACTCGCCTTAAAACGATTGGCAGCCGACCTACTGGTTTTCGGAGCGCAGCACAAATTTGCGCCTTCCAATCCACAGGGCGGCATCCAGCAAGCCTTTGTTTTCTATAACAAATCCACA
SO-A-IB2_Seq2146	31	1.67028e-05	2	1.42857	Fungi	Ascomycota	Sordariomycetes	Xylariales	Barrmaeliaceae	Barrmaelia	no identification	CGACCCTTAAGCCCTGTTGCTTAGTGTTGGGAGCCTACGTACCCTGTAGCTCCTCAAAGTCAGTGGCGGAGTCGGGTCACACTCTAAGCGTAGTAATCTTTTCTCGCTTCTGCAGTTGTCCTGGTTCCTGCCGTAAAACCCCCTATATTTTATCTA
SO2-V-IC1_Seq2892	31	1.67028e-05	1	0.714286	Fungi	Basidiomycota	Agaricomycetes	Boletales	Coniophoraceae	Coniophoraceae_gen_Incertae_sedis	no identification	AATTCTCAACTCTCTTTGATTCTTTCAAAGGTGAGCTTGGACTTTGGAGGTTATTGCTGGCTGCAAAGTCGGCTCCTCTGAAATGCATTGGCAAAGGCGTGTGCATGAAAGTTGGCCTTTCGGTGTGATAATGATCACCGTGGCTGGATTGCTATAATGCTTGTGCCCTCTAAGCATTTTCCATTCACTTTGGAAAAGGCCCACTTGACC
VR-A-IA1-rep1_Seq1700	31	1.67028e-05	4	2.85714	Fungi	Basidiomycota	Tremellomycetes	Tremellales	Tremellaceae	Tremellaceae_gen_Incertae_sedis	no identification	ATTCTCAACCCCTCGGGTTTTGCGACCCGGGAAGGTTGGACTTGGGTGTTGCCGGTCGTACGGCTCGCCTCAAAAGCGTTAGTGGGATAACCCTCGTGATCGACGTGATAAGTTCTCGTTGCGACCTTGGGTGACGCCTGCTCACAACCACCATATTCTTAGA
VR-A-IA2_Seq1758	31	1.67028e-05	1	0.714286	Fungi	Ascomycota	Lecanoromycetes	Lecanoromycetes_ord_Incertae_sedis	Lecanoromycetes_fam_Incertae_sedis	Phacidiella	Phacidiella_sp	ACACCCCTCAAGCTAAGCTTGGTATTGGGAACTTGCCCCCCGGGGCAAATCCCGAAAAGCAGCGGCGGTGCGGCCGGATTCCCTAGCGCAGTGACTTTACAATCACGCTACAAGGAGCCCGCGTCCTCACCCGCCGGACAAAAACCAAATTTTTATCAC
VR-A-IB1_Seq1333	31	1.67028e-05	1	0.714286	Fungi	Basidiomycota	Agaricomycetes	Agaricales	no identification	no identification	no identification	AATTAAATCAAACCTTTAATCTTTTCTTTCAGTTAAAGGTTTGGATTGTGGGGGCTGCAGGCTTTTTTTTTTAAAAAAAAAGTCGGCTCCTCTTAAAAGCATTAGCAGAAGTCCATTGATTGATTGACTCTGGTGTGATAATTATCTACGCCACAGTCCAACTATCTAAAAAGAGGCTTTGCTTTCTAACCAGTTCTCTCAAGGGGACAAATTTCTTGAACA
VR-A-O2_Seq1780	31	1.67028e-05	1	0.714286	Fungi	Ascomycota	Sordariomycetes	Xylariales	Xylariaceae	Xylariaceae_gen_Incertae_sedis	no identification	CAACCCTTAAGCCCTAGTTGCTTAGTGTTGGGGGCTTACGCACTGTAACCCCTTAAAGATATTGGCGGAGTCGGATCAGTCTCTAAGCGTAGTAATTCTTTCTCGCTTCTGTAGCTGGCCCGGCCCCTGCCGTTAAACCCCCTATTTTTTAGT
VR-A-O3_Seq2664	31	1.67028e-05	2	1.42857	Fungi	Ascomycota	Pezizomycetes	Pezizales	Pezizales_fam_Incertae_sedis	Pezizales_gen_Incertae_sedis	Pezizales_sp	CCCACCCTCTCAAATTTCTTTTTTGTAAAAAAAAATGGAAGTTTGGATTACCTTGGGGAAGTGAATATTCTCTTTCGCTCCCCAGAAATTAATAGGCAGTATAGATTGACCCTTAAGCTAGACGTAATAATTCCATAAAATCGTCCTTTTGGAGAAGTCCTTGTACTTGCCTTCAACACACTCATATCTCTAT
VR-V-IA2_Seq3127	31	1.67028e-05	1	0.714286	Fungi	Basidiomycota	Agaricomycetes	Agaricales	Agaricales_fam_Incertae_sedis	Agaricales_gen_Incertae_sedis	no identification	AATTCTCAACCTTTTCAGCTTTTGCAAGTTGGATTGGCTTGGATGTGGAGGTTATTGCGGGCTTCTCTAGAAGTCAGCTCCTCTTAAATGCATTAGCGGAACCTTTGTGGACCAGCTTTTGGTGTGATAATTATCTACGCCATGGTTGTGAAGCAGCTTTAACATGGGGTTCAGCTTCTAACAGTCCATTGACTTGGACAAATTTATGACAT
LF-A-IA3_Seq2474	30	1.6164e-05	2	1.42857	Fungi	Basidiomycota	Tremellomycetes	Tremellales	Cryptococcaceae	Cryptococcus	Cryptococcus_nyarrowii	ACAACCTCAACCTTGATTGGTTTTTACTAATCAAGGCTTGGATTTGGGTGTTGCTGCTGCAAAGTGGCTCGCCTTAAAACTATTAGCTGGACTTGTCTATGACTTGGTTCGACTCGATGTAATAAGTATTCATCGGGGACAGGGTAACACCTGGCCAAGGCTTGATGCCGTCTGCTTCTAATCATGTTCTCACTATGAGACGCTACTTTACT
LF-A-IB2_Seq2102	30	1.6164e-05	2	1.42857	Fungi	Basidiomycota	Agaricomycetes	Agaricales	Tricholomataceae	Tricholoma	Tricholoma_batschii	AATTCTCAACCTTTTTGGCTTTTTCTTAAAGTTGATTAGGCTTGGATGTGGGGGTTTGCGGGCTTTGTCTGAAGTCGGCTCTCCTTAAATTCATTAGTAGGGACCTTTGTTGCCTTAGCTTTTGGTGTGATAATTATCTACGCCATTATGTGAAGCAGCTTTAAATTGGAGGTTACTGCTCTCTAACCGTCTCTCATGGGACAATTTTCTGACA
SO-A-IA2_Seq2567	30	1.6164e-05	2	1.42857	Fungi	Basidiomycota	Agaricomycetes	Agaricales	no identification	no identification	no identification	AATTCTCAATCCTACCAGCTTGCTGATAGGACTTGGATGTGGAGGTTTTGCGGGCTTCACTAGAAGTCGGCTCCTCTTAAATGCATTAGCGGAATCATTGCGTATCGCTCTTGGTGTGATAATTATCTGCGCCTTGTAGTCGATCGTGAATTAGCGATTCAGCTTCTAACCGTCCGCAAGGACAGTACCCTTGAC
SO-A-O1_Seq2131	30	1.6164e-05	2	1.42857	Fungi	Basidiomycota	Agaricomycetes	Agaricales	Entolomataceae	Clitopilus	Clitopilus_baronii	AATTCTCAACTATACAAGTTTTTATAACCTGCGTAGCTTGGATCTTGGGATTTGCGGGCTTTCACAAGTCGGCTATCCTTAAATGTATTAGCAGAGCTTTTGCCGCTAATCATTGGTGTGATAATTATCTACGCCATTGAGAGGTGACATACTGAGGCTTAGCTTCTAATCGTCTTCACAGACAACTTTTGACA
SO2-A-IB2_Seq2307	30	1.6164e-05	1	0.714286	Fungi	Basidiomycota	Agaricomycetes	Cantharellales	Hydnaceae	Sistotrema	Sistotrema_diademiferum	AACTCTCAATCAGGATGGGCTTTATTGTCTGTCTTTTGATTGGATGTGGACTCTGCTGTGTAACAACGGCTGGTCTTAAAGGCATTAGCTGAATCTTGAATTATGGGACTGGTTTGACTCGGCGTGATAATTATCTACCGTTGAGGACATCTTTCGGGATGGCCAGACTCTTTTCTCGAATCGCTTTCTAATCTGGTTATTCGCGTAACCACTTTTCAAC
SO2-A-IC1_Seq2412	30	1.6164e-05	1	0.714286	Fungi	Ascomycota	Eurotiomycetes	Chaetothyriales	Herpotrichiellaceae	Herpotrichiellaceae_gen_Incertae_sedis	no identification	TCAACCCTCAAGCCCCGTGCTTGGTATTGGACGGTCTGGTGAGGCTCCCCGCCTCCACCCCTCCTAAAGACAATGACGGCGGCCTGTGGTTCCCCCGGTACACTGAGCTTTTAACTAGGCACGTATCGGACAAGGGCGCCCGGGACCCGGTCCTTCTCCTCTAACCAGGAAACTTACAA
SO2-S-IC3_Seq3171	30	1.6164e-05	1	0.714286	Fungi	Ascomycota	Sordariomycetes	Hypocreales	Stachybotryaceae	Stachybotryaceae_gen_Incertae_sedis	no identification	CAACCCTCAGGCCCCCAGTGCCTGGCGTTGGGGATCGGCACACTCCCCCCCCGGGGGGAGAGCCGGCCCCGAAATCTAGTGGCGGTCTCGCTGTAGTCCTCCTCTGCGTAGTAGCACAACCTCGCAGCTGGAACGCGGCGGTGGCCACGCCGTTAAACACCCCACTTCTGAA
VR-A-IA2_Seq1415	30	1.6164e-05	3	2.14286	Fungi	Ascomycota	no identification	no identification	no identification	no identification	no identification	ACACCCTCAAGCACAGCTTGGTGTTGGGCGTCTGTCCCGCTCCCGTAGCGCGGACTCGCCTCAAAGTCATTGGCGGCGGTCGTGCCGGCTCCTCGCGCAGCACATTTGCGCTTCTCGGAGGCCCGGCGGATCAGCATCCAGCAAGCTACTCCATG
VR-A-IA2_Seq1569	30	1.6164e-05	2	1.42857	Fungi	Ascomycota	Dothideomycetes	Pleosporales	Periconiaceae	Periconia	no identification	ACACCCTCAAGCGCAGCTTGGTGTTGGGCGTCTGTCCCGCTCTCCGTAGCGCGGACTCGCCTCAAAGTCATTGGCGGCGGTCGTGCCGGCTCCTCGCGCAGCACATTTGCGCTTCTTGGAGGCCCGGCGGATCGGCATCCAGCAAGCTACTTCTTATG
VR-A-O3_Seq2528	30	1.6164e-05	1	0.714286	Fungi	Ascomycota	Dothideomycetes	Pleosporales	Pleosporaceae	Curvularia	no identification	GTACCCTCAAGCTCTGCTTGGTGTTGGGCGTCTTGTCTTTTCTTCTAATGACTCGCCTTAAAACGATTGGCAGCCGGCCTCCTGGTTTCGCAGCGCAGCACATTTTTGCGCTTGCAATCAGCAAAAGAGGACGGCACTCCATCAAGACTCCTTCTCAC
VR2-A-IB1_Seq2562	30	1.6164e-05	1	0.714286	Fungi	Ascomycota	Pezizomycetes	Pezizales	Pezizaceae	Peziza	no identification	CCCACCCTCTCAAGTCTTTCTTTTGTTAGGAAGACTTGGATTGCTTTGAGGAAGTATCAAAAAAAAACTTTTTGCTGCTCCTCAGAAATTTATAGGCAGTATGGTTAAACCTGAACCAGGCGTAATAATTCTATAAAATCGTCTAATAAAGGAAAATCTGTACTAGTCTTTAACCCCCTCATTTTTTTATTTT
VR2-A-O2_Seq3105	30	1.6164e-05	1	0.714286	Fungi	Ascomycota	Sordariomycetes	Sordariales	Sordariales_fam_Incertae_sedis	Sordariales_gen_Incertae_sedis	no identification	CACCCCTCAAGCCCTGGCTGCTTGGTGTTGGGGCTCTGCGAGCGCCGTTTCGGCGCTTGCAGGCCCTTAATTTCAGTGGCGGGCTCGCTAGCACTCCGAGCGTAGTAACCTTACCCTCGTTTTGGAAAACTAGCAGGTTCTAGCCGTTAAACCCCTTACATATGAAA
LF-A-IB2_Seq1792	29	1.56252e-05	4	2.85714	Fungi	Basidiomycota	Microbotryomycetes	Microbotryomycetes_ord_Incertae_sedis	Chrysozymaceae	Sampaiozyma	Sampaiozyma_ingeniosa	ACTCTTCAACCCACCGGTTTCTTGTAAACTGGCTGGTGTTTGGTTTCTGAGCGTTGCTCGTCCTTGTGACTGAGCTCGTTCGTAATATATGAGCATCTCTAATTCGAATTCGGATTGACTCAGTGTAATAGACTATTCGCTGAGGACACACTTTAGTGTGGCCGAATAAGACAATTGTAGAAGCTTCTAACCCTTCTAGTCATTTTAAG
SO-So-O1_Seq1582	29	1.56252e-05	1	0.714286	Fungi	Basidiomycota	Agaricomycetes	Cantharellales	Ceratobasidiaceae	Thanatephorus	no identification	AAATCTTCAAAGTAAAATCTTTTGTTCACTCAATTGGTTTGACTTTGGTATTGGAGGTTTTTGCAGCTTCACACCTGCTCCTCTTTGTGCATTAGCTGGATCTCAGTGTTATGCTTGGTTCCACTCAGCGTGATAAATTATCTATCGTTGAGGACACTTTAAAAAGGTGGCCAAGGTAAATGCAGATGAACCGCTTCTAATAGTCCATTGACTTGGACAATATTTTTTG
SO2-V-IC1_Seq2891	29	1.56252e-05	1	0.714286	Fungi	Basidiomycota	Tremellomycetes	Filobasidiales	Piskurozymaceae	Solicoccozyma	Solicoccozyma_keelungensis	AACTATCAACCCTGACTTGGTTTATTCCTCGTCTTGGCTTGGACTTGGGTGTTTGCTGCTGCAAAGCTGCTCGCCTCAAATGGATTAGCTGGACCTGCTTTGAGACTAGGTTTGACTCGGCGTAATAAGTTATTTCGCTGAGGACATCTTCGGGTGGCCTAGTCGCTTTGCGAACGTCTGCTCTCTAACCCGTTCCCACTTGGGACATGACTTTTTA
VR2-V-IB3_Seq2718	29	1.56252e-05	2	1.42857	Fungi	Ascomycota	Dothideomycetes	Botryosphaeriales	Aplosporellaceae	Aplosporella	Aplosporella_prunicola	CACACCTCAAGCTCTGCTTGGTATTGGGCGTCGCCCCCCTACACGGGGGACGTGCCTCAAAGACCTCGGCGGTGGCGTCTTTGCCTCAAGCGTAGTAATATTCTTATCTCGCTTTGGAGTCGAAGGCGTCGCCCGCCGGACGAAACCTTTATTTTTCTATCAA
LF-A-IA2-rep1_Seq1457	28	1.50864e-05	2	1.42857	Fungi	Ascomycota	Leotiomycetes	Leotiomycetes_ord_Incertae_sedis	Leotiomycetes_fam_Incertae_sedis	Leotiomycetes_gen_Incertae_sedis	Leotiomycetes_sp	CAACCCTCACGCTTTGCGTGGTGTTGGGCCTGCCCCCTAAAGGGCTTGCCTCAAAATCAGTGGCGGCCGCTGTTCGACCCCTAAGCGTAGTAACTATTCGTCGCTTCTGGGTGAGAGCAAGCCTGCTAGGAACCCCCACCTTCAAA
LF-A-IA3_Seq2274	28	1.50864e-05	1	0.714286	Fungi	Ascomycota	Sordariomycetes	Coniochaetales	Coniochaetaceae	Coniochaeta	Coniochaeta_sp	CAACCCTCAAGCCCTGCTTGGTGTTGGGGCCCTACGGCTGCCGTAGGCCCTCAAAGGAAGTGGCGGGCTCGCTGCAACTCCGAGCGTAGTAATTCGTTATCTCGCTAGGGAGGCGCGGCGCGCTCCTGCCGTTAAAGACCCCATCTTTAACCAAA
LF2-D-O2_Seq2712	28	1.50864e-05	2	1.42857	Fungi	Basidiomycota	Agaricomycetes	Agaricales	Agaricaceae	Agaricus	Agaricus_subrufescens	AATTCTCAACTCTCTTATACTTTTTTGTAAAAGAGAGCTTGGACTGTGGAGGCTTGCTGGCCACTTTTTGGGGTCAGCTCCTCTGAAATGCATTAGCGGAACCGTTTGCGATCTGCCACAAGTGTGATAAGTTATCTACGCTGGCGAGGGGATTGCTCTCTGTAATGTTCAGCTTCTAATTGTCTCTACTTTGTGAGACTACTTTTGAAT
LF2-V-IC2_Seq2311	28	1.50864e-05	2	1.42857	Fungi	Basidiomycota	Agaricomycetes	Russulales	Stereaceae	Stereum	Stereum_rugosum	AATTCTCAACCCTCTTCACTTTTGTGAAGCTAGGGCTTGGACTTGGAGGCTTTGCCGGCTTTGCTCGGCTCCTCTCAAATGCATTAGTACGTCTTGTTGCGACGTGCGCCTCGGTGTGATAATTATCTACGCTGTGGTGCGCTTGCTTCTGTGGAGACGCGCTTTCAAACCGTCCGAAAGGACAACTTTCATCGAA
SO-A-IA1_Seq2130	28	1.50864e-05	1	0.714286	Fungi	Ascomycota	Dothideomycetes	Pleosporales	no identification	no identification	no identification	ACAAATTCAAGCTCAGCTTGGTGATGGGCGTCTGTCTCGCCTTTGCGCGTGGACTCGCCTCAAAAGCAGTTGGCAGCTTGTTCCTCGGCTCTAAACGCAGCAGATTTGCGTCGAGAGACGTGCGGACGGGCTCTCCAGTAAGGAAAACCCCACA
SO2-A-IA2_Seq2660	28	1.50864e-05	2	1.42857	Fungi	Basidiomycota	Tremellomycetes	Tremellales	Bulleribasidiaceae	Dioszegia	Dioszegia_buhagiarii	TAAACCTCACCTCTAATGTTTTCTCATTAGTCGTGCTTTGGGTGTTGCCATTGGCTCGCCTTAAATGCCTAAGTGGAATGCGTAATAAGTTCTCGCAATCCTCCACTCTAACACTTTTATA
SO2-A-IA3_Seq2646	28	1.50864e-05	1	0.714286	Fungi	Ascomycota	Leotiomycetes	Helotiales	Hyaloscyphaceae	no identification	no identification	TGACCAATCTAGCTTGGCTAGGTATTGGGCTTCGCCGGTTGGCGGGCCTTAAAATCAGTGGCGGTGCTCTTAGGCTCTACGCGTAGTAACTTTTCTCGCTATAGAGTCCTGAGGGATGCTTGCCAGCAACCTCAATTTTCTTA
SO2-A-IC1_Seq2357	28	1.50864e-05	1	0.714286	Fungi	Basidiomycota	Agaricomycetes	Cantharellales	Hydnaceae	Sistotrema	no identification	AGCTCTCAAGCAGTATACTTTATTGTTATACTTGTTTGGATTTGAACTCTGCCGTGTTAAAGCGGCTGGTTCTAAATACATTAGCTGGTCCTTGATTTTCTTGGTTCTACTCGGCGTGATAATTATCTAACGTTGAGGACATCTCTTAATTGAGGTGGCCAGGGTTTTCTATGGGTTGCTTCTAATCGTCTTCACAAGACAATATATATTTTCAAT
VR-A-IA_Seq1877	28	1.50864e-05	2	1.42857	Fungi	Basidiomycota	Agaricomycetes	Trechisporales	Hydnodontaceae	Trechispora	no identification	AGTCATCAACCCCTCCGGTTTTTCGAAGCCGGAGACGGTTGGAGTTGGGGGCCTGCCGCCGAAAGGCCGCTCCCCTCAAATGCGTCGGTTGGACCTGTGGGTCGTACTCGTTGGGCGTTGTATCATCCTCGCTCTGACAGATGTTCCCCTTCCGTTGTCCTCCCCAGACTCGCCGTAGAGTGGCAGTCAGCACTTTGAA
VR-A-IA1-rep1_Seq2243	28	1.50864e-05	2	1.42857	Fungi	Ascomycota	Eurotiomycetes	Chaetothyriales	Herpotrichiellaceae	Exophiala	no identification	TCAACCCTCAAGCCCCCCGGCTTGGTGTTGGAGTTATCCAGGCCCAGGTTCATCCTGAGGCCGCTCCTAAAGTCAATGACGGCGTCCCATGAGCGACCCCCGGTACACTGAGCTTTTTACCGAGCACGTACTGGACGGGCCTCGTGGGCACGGTCTGCCTCCCCTCAGGGAGAAATTTTTCATCAA
VR-V-IA2_Seq3143	28	1.50864e-05	1	0.714286	Fungi	Ascomycota	Saccharomycetes	Saccharomycetales	Debaryomycetaceae	Hyphopichia	no identification	CTCCCTCAAACCCCCGGTTTGGTGTTGAGTGATACTCCGGTCCACTTCAAATTTAGCTACAACTTATGTTCTAATACTTCGTAAGTAACACTAAAAA
VR2-A-IB3-rep2_Seq3196	28	1.50864e-05	1	0.714286	Fungi	Ascomycota	Leotiomycetes	Helotiales	Pleuroascaceae	Pleuroascus	Pleuroascus_nicholsonii	TAACCTATCCAGCCCTGCTGGGTCTTGGGCCTGCCGCCTGGCGGGCCCCAAAGCCAGTGGCGACGCCGCCCGGCGCCGGAGCGTAGTAATATACCCTCGCTACCGGCCCAGGTGCGCGCTTGCCAGCGACCCCATTCTAC
LF-So-O3_Seq47	27	1.45476e-05	1	0.714286	Fungi	Ascomycota	Dothideomycetes	Pleosporales	Didymosphaeriaceae	Paraconiothyrium	no identification	ACACCCTCAAGCTCTGCTTGGTGTTGGGCGTCTGTCCCGCCTCTGCGCGTGGACTCGCCCCAAATTCATTGGCAGCGGTCTTTGCCTCCTCTCGCGCAGCACATTGCGCTTCAGAGGGGTGTGGGCCGCGTCCACGAAGCAACATTATCGT
LF2-A-IB1_Seq2895	27	1.45476e-05	1	0.714286	Fungi	Ascomycota	Sordariomycetes	Xylariales	Xylariales_fam_Incertae_sedis	Hansfordia	Hansfordia_pulvinata	CAAACCCTTAAGCCCTGTTGCTTAGCGTTGGGAGCCTGCTGTAAAAGGCAGCTCCTCAAAGTTATTGGCGGAGTTTTAGCAATCTCTAAGCGTAGTAATTTATTCTCGTTTCTGTAGTTGCTCTAGCCCCTGCCGTAAAACCCCAACTTTTCAG
LF2-A-O1_Seq3175	27	1.45476e-05	1	0.714286	Fungi	Basidiomycota	Agaricomycetes	Agaricales	Agaricales_fam_Incertae_sedis	Agaricales_gen_Incertae_sedis	Agaricales_sp	ATTTCTCAACCTCACCAGCTTTTGTTGGTCCTGAGGCTTGGATATGGGGGTTTGCTGGCTTCTAGCGAGGTCGGCTCCTCTGAAATGCATTAGCGGTGCCCTGGTGGACCCGACTATCAGTGTGATAATTATCTACGCTGTTAGGCGACCACGCTTTCAAGGGGTTGTGCTGCTTCTAACCGTCCGTTCTGGACAACACAATGACAA
LF2-A-O1_Seq3501	27	1.45476e-05	2	1.42857	Fungi	Basidiomycota	Agaricomycetes	Agaricales	Agaricaceae	Lepiota	no identification	AATTCTCAACCACACTTGGCTTGTATTAAGCTAGGCTTGTGGCTTGGATATGGGGGTACTTTTGCGGGCTTCTTTTCTGAGGTCGGCTCCCCTAAAATAAATCAGCGGAACCGTTTGCGGTCAGTCACCGGTGTGATAACTATCTACGCCCATGACGAAAACTGCTCTCTGTCTGTTCAGCTCATAACCGTCCGAATGGACAACTCTTGAAA
SO-A-IA1_Seq2084	27	1.45476e-05	2	1.42857	Fungi	Ascomycota	Eurotiomycetes	Chaetothyriales	no identification	no identification	no identification	TCACCTCTCAAGCCTGGCTTGCTGTTGGACATTCGGTCTTGCTCTAGCTATGACCGGTCCCAAAGATAATGACGGCGTCTGTGAGGACCCCAGTACACTGAGCTTTTATAGCACGTATTAGGCGGAATCCCAGGCCCGGTCTTACCCAGTTTTTCTTTAA
SO-A-IA1_Seq2566	27	1.45476e-05	2	1.42857	Fungi	Ascomycota	Leotiomycetes	Helotiales	Helotiales_fam_Incertae_sedis	Helotiales_gen_Incertae_sedis	Helotiales_sp	CAACCCCTCAAGCGCACGCTTGGTCTTGGGGCCCGCGGCTCCGCGGCCCCTAAAGCAAGTGGCGGTGCCCGCTGGCTCTCCGCGTAGTAACACACCCCGCGAGTGAGCCGGCCGGGTCCACGCGCCAGCAACCCCCCATCGCACT
SO-A-IA2_Seq1996	27	1.45476e-05	4	2.85714	Fungi	no identification	no identification	no identification	no identification	no identification	no identification	CACCAATCAAGCTAAGCTTGGTATTGGGCCCTCGTCCCCCCCTCACCGGGGGGTCGTGCCCCGAAACCTTCGGCGAAGTCACACCGGCTTTGGGCGTAGTAGAATTTCCACAACGTCCACGAGTCCGGCGAGGCCTTCCGCCGCCAAACAAACAATTTTCAAA
SO-A-O3_Seq3334	27	1.45476e-05	3	2.14286	Fungi	Ascomycota	Lecanoromycetes	Lecanorales	Parmeliaceae	Evernia	Evernia_prunastri	CACCCCTCAAGCGCAGCTTGGTATTGGGCTTCGCCCCCGCGGCGTGCCCGAAAATCAGTGGCGGTCCGGAGTGACTTTAAGCGTATTAAATTAATCCCGCTTTGAAAGTTTGCCCCGCGGTCGGCCAAATGACCCCCCAATTTTCAAT
SO-D-O3_Seq3069	27	1.45476e-05	1	0.714286	Fungi	Ascomycota	Dothideomycetes	Pleosporales	no identification	no identification	no identification	ACACCCTCAAGCCTAGCTTGGTGTTGGGCGTCTTGTCCCGCCGTTTCTCGCGCGCGGACTCGCCTCAAAGTCATTGGCGGCGGTCGTGCCGGCCCCTCGCGCAGCACATTTGCGCTTCTTGGAGGCCTGGCGGATCCGCGCTCCAGCAAGACCTTTTTTCATG
SO2-A-IA3_Seq2770	27	1.45476e-05	3	2.14286	Fungi	Ascomycota	Sordariomycetes	Melanosporales	Melanosporaceae	Melanospora	Melanospora_damnosa	CGACACTCGGGACCCCCCCAATGCCCGCGAGGGAGTAGGAGGGGCCCCGGCCTTGGGCCACCACCGGAAGCCACTGTGCGGACGGCGGGGCCCGGAGAACATTGGCGGCAGCGCCCCAGACGCCCCCTGCGCAGTAACATCGCTCGCATCGGGAACTGGAAGCAGCCTGCCTCGGGGCCGCCAGCGGCCCCGGCAACCACCTTCTTACA
SO2-V-IA1-rep1_Seq2500	27	1.45476e-05	1	0.714286	Fungi	Ascomycota	Sordariomycetes	no identification	no identification	no identification	no identification	GTTTTGTTGGAGGACGCAGCGCGCCTCTGAATAGCATTTCAGCACGAAGTAAAACCCGTGCACGACCC
VR-A-IB_Seq4114	27	1.45476e-05	1	0.714286	Fungi	Basidiomycota	Agaricomycetes	Agaricales	Psathyrellaceae	Coprinopsis	no identification	AATTCTCAACCCTCACCAACTTTGTTGTGTGAAGGCTTGGATGTGGGGGTTGCAGGACTCACTTTTGTGGGTCTGCTCCTCTGAAATGCATTAGTGGGTTAGTCCCCTAATCTATCGGTGTGATAATTATCTACGCCGTGGATTTGGATGGCTGTTAAAGACCTGCTTCTAACTGTCCTTCTGGACGACTCTTGACAA
VR-A-IB2_Seq2386	27	1.45476e-05	1	0.714286	Fungi	Basidiomycota	Agaricomycetes	Hymenochaetales	Rickenellaceae	Peniophorella	Peniophorella_praetermissa	GAACTCCTCAACCCTGGATGGATTTTGAATCCGACCGGTGGCTTGGATTTGGGGGCTTGCTGGCCGTTTCGATTCGGTCTGCTCCCCTTGAATGCATTAGCTTGGACTTGTGACTTAGGCTACATAGTGTGATAATTATCTACGCTTGGTTGTCTTTGGAACGTTGTGGTCTGGCTTCTAATCGTCCTCTCTGGACAATATTTCAAT
LF-A-IC1_Seq2669	26	1.40088e-05	2	1.42857	Fungi	Basidiomycota	Agaricomycetes	Polyporales	Podoscyphaceae	Hypochnicium	no identification	TACTCTCAATTCTTTACATTTTTGATGTGAATGAATTGGATGTGGAGGTCTGCCGGTGTTTACCATCGGCTCCTCTTAAATGCATTAGCGCGAATGTTTACCAAACGTTCCTCAGTGTGATAATTGTCTACGCTGTGGTAGTGAGGTTTCATTAAATTCGTGCTTCTAACCGTCCTTCAATGGACAATAACTTTGAC
LF-So-O3_Seq181	26	1.40088e-05	2	1.42857	Fungi	Ascomycota	Eurotiomycetes	Eurotiales	Aspergillaceae	Talaromyces	Talaromyces_rugulosus	CTGCCCTCCAGCCCGGCTGGGTGTTGGGTGTTGTCCCCCCGGGGACACGCCCCAAAGGCAGTGGCGGCGCCGCGTCGGGTCCTCGAGCGTATGGGGCTTTGTCACCCGCTCGGGACGGACTCGTCGGCGCTGGTCTTCCTCCAGGCGACCCTTCGGGGCCCGTCTACCTTC
LF-So-O3_Seq2417	26	1.40088e-05	2	1.42857	Fungi	Basidiomycota	Tremellomycetes	Tremellales	Rhynchogastremataceae	Papiliotrema	Papiliotrema_flavescens	AATCTCAATCTAATATGTTTTCTGAACATGTTAGGCTTGGACTTGGGTGTCTGCCAGCAATGGCTCACCTCAAATGACTTAGTGGAACATCCCACATCAGTGTTAGACGTAATAAGTTTCGTCTCTCCTTGTGGTGATGACTGCTCAAAACCTGCCATCGCGCACCTTTTGA
LF2-A-IA2_Seq2950	26	1.40088e-05	1	0.714286	Fungi	Ascomycota	Sordariomycetes	Magnaporthales	no identification	no identification	no identification	CAACCCTCAAGCCTCGGCTTGGTGTTGGGGCGCCCGGGCCCTCCGCGGCCCGGGGCCCCCAAGTTCATCGGCGGGCTCGTCGGTTCACTGAGCGCAGTAAAACGCGGTAAAACGCGAACCTCGTTCGGATCGTCCCGGCGTGCTCCAGCCGCTAAACCCCCGATTTTTCAAA
LF2-S-IB2_Seq3146	26	1.40088e-05	1	0.714286	Fungi	Ascomycota	Sordariomycetes	Melanosporales	Ceratostomataceae	Harzia	no identification	CGACCCTCGGGACCCATCTTCCCTCCGGGGGAGAAGGGGCCCCGGCCTTGGGCCAGCGTCAGCTTCGTCTCCCGCCCCTCTTCCGGGGGGCGGGAGCGAGCGGCGCGGCCCGCAGACCAGCGGCGGCAGCACCGGCGACGTCCCCTGCGCAGTAGCTTAAACAACTCGCATTGGTCTCCCGGCGCGGCTCGCCTCGCAACCAAAAACTTCTAAA
LF2-V-IB2-rep1_Seq3273	26	1.40088e-05	2	1.42857	Fungi	Basidiomycota	Cystobasidiomycetes	Cystobasidiomycetes_ord_Incertae_sedis	Buckleyzymaceae	Buckleyzyma	no identification	AACTCTCAACCCCCTTGTTTTGTAATGAAGCGAGTTGTGGGATTGGATTATGGTTGTCTGTCGGCTTAACAGCTGGCTCAACTGAAATACACGAGCTACCCATCTTTTGAAATAGACGGTTTGACTCGGCGTAATAACTATTTCGCTGAGGACGTTATTTTTCAACTAACAAGTGGTGCTTCTAATGCATTAACAATTTAAGC
SO-A-IA3_Seq2408	26	1.40088e-05	6	4.28571	Fungi	Basidiomycota	Agaricomycetes	Agaricales	Tricholomataceae	Merismodes	no identification	AATTCTCAACCAATTGACTTTTGTTGATTGGCTTGGATGTGAGGGTTGCGGGCCGCCTTTACAGGCTGGTCGGCTCCCTTTAAATGCATTAGCTGGAGCGAAGTACAAGTGTTTCAACTCTTTGATGCTTGAAAGCCTCCTGGTGTTGGTAATTATCTACGCCGTTGGTTTAGTCATTGAGCTTGTTCGTTTGGAAGAGTCTCTGCTTCTAACTGTCCCGCAAGGGACTAGTCCACTCATGGGCTACTTTAATGACTA
SO-A-IB2_Seq2080	26	1.40088e-05	2	1.42857	Fungi	no identification	no identification	no identification	no identification	no identification	no identification	AATTCTCAACCTCACCAGTTTTCTGAACTGGGCGAGGCTTGGATGTGGGGGTTTGTGCAGGCTGCCTCACGGCGGTCTGCTCCCCTGAAATGCATTAGCGAGGTTCATGCTGAACTTCCGTCTATTGGTGTGATAATTATCTACGCCGTGGACGAGGATCAGACTCGCTTCTAACCGTCCGCGAGGACAATACCTTGACA
SO-A-IC1_Seq2486	26	1.40088e-05	2	1.42857	Fungi	Basidiomycota	Agaricomycetes	Polyporales	Incrustoporiaceae	Skeletocutis	no identification	TATTCTCAAAGCCCTCTTCATTTTTTTGATGATGGTTGGTGCTTTGGATTTGGAGGTCTTTTTGCAGGTTTAGTAATAGATCTGCTCCTCTTGAATGTATTAGCTGGAAATCTTTGCTCAGGTCTAGCTTCAGTGTGATAATTGTCTACGCTGTAGCTGTCTAAGCACATGTATGGAATTCCGCTCCTAGTTGTCTTTAAGACAGATCATAACGATCTTTTGAC
SO-A-IC3_Seq2826	26	1.40088e-05	3	2.14286	Fungi	Basidiomycota	Agaricomycetes	Cantharellales	Ceratobasidiaceae	no identification	no identification	AATTCTCAAAATAAATCTTTCGTTAGTTCGATCGGTTTCATTTTGGACTTGGAGGTCTGTAGATTCACGTCTGCTCCTCTTAAATTCATTAGCTGGATCTCTGAGAACTCGGTTCCACTCGGCGTGATAAGTATCACTCGCTGAGGACACTTTTGTAAAAGAAAGTGGCCGGGGTCGCTGTAGAACCGCTTCTAATAGTCCATTGACTTGGACAATAACATATATATTTATG
SO-So-O1_Seq1676	26	1.40088e-05	1	0.714286	Fungi	Ascomycota	Sordariomycetes	Xylariales	Bartaliniaceae	Truncatella	Truncatella_angustata	CAACCCTTAAGCCTAGCTTAGTATTGGGAACTGGCTTTACTGCCATTCCTCAAATTCAACGGCGGATTTATAGCAATCTCTGAACGTAGTAATTTTTTTCTCGTTTTTGAAATACTGTAAACCTCAGCCGCTAAACCCCCCAATTTTTAAT
VR-A-IA2_Seq1627	26	1.40088e-05	3	2.14286	Fungi	Basidiomycota	Agaricomycetes	Agaricales	Agaricaceae	Agaricus	no identification	TATTCTCAACTCTCCAATACTTTGTTGTAAAGGAGAGCTTGGATTGTGGAGGTTTGCTGGCCCCTTACTTGGGGTCAGCTCCTCTGAAATGCATTAGCGGAACCGTCTGCGATCTGCCACAAGTGTGATAACTTATCTACACTGGCGAGGGGATTGCTTTCTGATGTTCAGCTTCTAATCGTCTAAGGACAATTTCTTGAAT
VR-D-O_Seq2530	26	1.40088e-05	2	1.42857	Fungi	Ascomycota	Lecanoromycetes	Lecanorales	Ramalinaceae	Lecania	no identification	GACCTCTCAAGCGTAGCTTGGTATTGGGTGTCGCCCCCGGGGTGCACCCGAAAATCATGGGCGGTCCGAGGTGACTTTAAGTGTAGTAAATGTTCTCCCGCTTTGAAAGTTTGCCCTATGACTGCCCGACAACCCCCCCGCATCAATCAAT
LF-A-IB2_Seq2354	25	1.347e-05	1	0.714286	Fungi	Olpidiomycota	Olpidiomycetes	Olpidiales	Olpidiaceae	Olpidiaceae_gen_Incertae_sedis	no identification	CCAATCTGGTGTAACCTTTGTATTAAGAATAGAACTTTTTATAAAAAAACTGCATTGAGACGTCTTGATAAGTAAAATTGTTAAGTGTCTTAAAATATAATAGTACAGCTATAGCTCACCCTCTTTGGAGTAATATGTGACCTGAAAGGGTAACTCTATTTCTCCTCGTTGGGAAGACTTGTTGCTGGAAGTTTTTGATTGCTGAACGTCAAAGGCGGCATTCAATTGTTCGAGTAACGACGAACTTAAAA
LF-A-IC4_Seq2159	25	1.347e-05	1	0.714286	Fungi	Basidiomycota	Agaricomycetes	Agaricales	Tricholomataceae	Tricholoma	no identification	AATTCTCAACCTTTTCGACTTTCTCTAAGTCGACTAGGCTTGGATGTGGGAGTTTGCGGGCTTCTCCGAAGTCGGCTCTCCTTAAATTTATTAGTAGGGACCTCTGTTGCCTTAGCTTTTGGTGTGATAATTATCTACGCCATCATGTGAAGCAGCTTTAAATTGGGGTTGCTGCTCTCTAACAGTCTCTTTGGTGGGACAATTTATGACA
LF2-S-IA1_Seq2523	25	1.347e-05	2	1.42857	Fungi	Basidiomycota	Microbotryomycetes	Sporidiobolales	Sporidiobolaceae	Rhodosporidiobolus	Rhodosporidiobolus_azoricus	ATTCTTCAACCCTCCCTTTTCTTAGTGAATTGAGAGGAGTTTGGATTCTGAGTGTTGCTCCTAATACGAGCTCATTCGTAATGCATTAGCATCCATATTCGAATTTCGGATTGACTTGGCGTAATAGACTATTCGCTGAGGAATCTAACTTCGGTTAGAGCCGTGTTTGAACTAGGAAGCTACTAATCTAGCTTAGTCTACCTTTAG
LF2-So-O1_Seq118	25	1.347e-05	1	0.714286	Fungi	Ascomycota	Ascomycota_cls_Incertae_sedis	Ascomycota_ord_Incertae_sedis	Ascomycota_fam_Incertae_sedis	Ascomycota_gen_Incertae_sedis	no identification	TCTTCCCTCAAACCTCGGGTTTGGTGTTGGGCCGCGTTGGTCCTCGTGACCAACTGGCTCTAAAAACAATGGCGGCGTCCGTGGGACCCTCGGTGCAACGAGCTTCTAAGGAGCACGCGTCGAGTTTCAAGGACCTTCCGGGCCGGTCTCCTTCTATATCATCACAA
SO-A-IA1_Seq2485	25	1.347e-05	4	2.85714	Fungi	Ascomycota	Dothideomycetes	Tubeufiales	Bezerromycetaceae	Bezerromyces	Bezerromyces_sp	CAACCCTCAAGCTCTGCTTGGTATTGGGCCCCCGCCCCTCGCGGGGCGGGCCCGGAACCCATCGGCGGCTGTGCCCAGCTCCGAGCGTAGTCAACATACCCCGCTCTGGAGTCATGGGCGCCGCCCGCCGGACGAACACCCCCGAATCTTTCTCAAG
SO-A-IA1_Seq2578	25	1.347e-05	3	2.14286	Fungi	Basidiomycota	Tremellomycetes	Tremellales	Rhynchogastremataceae	Papiliotrema	Papiliotrema_sp	AATCTCAATCCCGACTGGTTTATGACCTGGCGTGGACTTGGACCTGGGCGTCTGCCGGTAAAACGGCTCGCCTCAAATGACTTAGTGGGATCGCTTGCATCCGTGACAGACGTAATAAGTTTCGTCTTGTCCCTTGCTTGCGTCAAGCCTGCTCAGAACCTGCCTTTGTGCACCTTTTTGA
SO-A-IA3_Seq2300	25	1.347e-05	2	1.42857	Fungi	Ascomycota	Leotiomycetes	Rhytismatales	Rhytismataceae	Lophodermium	no identification	CAACCCTCAAGCTCTGCTTGGTGTTGGGCTCGCCCTCCCGGGGGCCTGCCTCAAAATCAGTGGCGGCCCCGTCCGGTCTCAAGCGCAGTAATGCTCGTCGCTTGTTAGTCTCGGGCGGCGGTTGGCCAGCAACCCCCAATTTTTACAA
SO2-S-IA1_Seq3318	25	1.347e-05	1	0.714286	Fungi	Basidiomycota	Agaricomycetes	Russulales	Peniophoraceae	Peniophora	no identification	ACTCCTCCACTCCTTACCTTTTTCGAAGGGTACCGAGCTGGGATTTGAGAGTTGCGGGTCCCTGGCCGATCCGCTCTCTTTGAATGCATTAGCGAAGCCCTCGCGGCCTTGGTGTGATAGTAATCTACGCCTCGGTTCCGTGCTTAGTGTGGCTACGCTTCCAACCGTCTCGCAAGGGACAACGACTACAA
VR-A-IA_Seq756	25	1.347e-05	3	2.14286	Fungi	Basidiomycota	Agaricomycetes	Agaricales	no identification	no identification	no identification	AATTATCAACCTTGCTCGCTTTTATTAGCTTGAGTTTGGCTTGGATGTGAGGGCTTGCTGGCTTCCTTCAGTGGATGGTCTGCTCCCTTTAAATGCATTAGTGGGATCTCTTGTGGACCGTCACTTGGTGTGATAATTATCTATGCCTTGGGACTTTGAAGCAAACTAATGGGAACCTGCTTATAACCGTCTTCGGACAATCTCTGACA
VR-A-IB1_Seq1560	25	1.347e-05	1	0.714286	Fungi	Basidiomycota	Agaricomycetes	Trechisporales	Hydnodontaceae	Brevicellicium	Brevicellicium_olivascens	AATCATCAACCTCCCCGGTTTGCGCTGGGTTCTCGGTTGGATCTGGGGGTCTCTTGCTGCCGAAAGGCGGCTCCCCTTGAATGCATCGGTTGGGGCCTTCGAGCTTATGCGTCAATTGGGCGTTGTATTACCCTCGCTTCTACACTGACTGCGGCTCGCGCTTTGTGACCCTTCCTCGACTTGCCCTTGGAGTGGCGGTCAACCTTTGAAC
VR-A-O3_Seq2096	25	1.347e-05	3	2.14286	Fungi	Ascomycota	Sordariomycetes	Hypocreales	Ophiocordycipitaceae	Hantamomyces	Hantamomyces_aloidendri	CCAGCCCTCAGGCCCTGCCTGGCGTTGGGGAGCCGCGGCCTCGTGCCGCGCCCCCGAAAACTAGCGGCGCCGCCGCCCGGCCCGTCCACCGCGCAGTAATCACGCCGCCGCGGAGGGACCCGGGGGGACGGCCGCCTCGAAGCCCAACCACTTCTCAAG
LF-A-IB2_Seq2381	24	1.29312e-05	1	0.714286	Fungi	Ascomycota	Ascomycota_cls_Incertae_sedis	Ascomycota_ord_Incertae_sedis	Ascomycota_fam_Incertae_sedis	Ascomycota_gen_Incertae_sedis	Ascomycota_sp	TGCAAACCCTCAAGCGGAATCATGTCGGCTTGGTGTTGGGCCTCCGCCCCTCTTCAAAGGGGCGGGCCCCGAAGTCAGCGGCGGCCTGTGACGACCGCCGGAGCGTCCTCGTATGACAATCGCTCTGGCGCGCGCGCTATAGGCCCGCCGGCAACACGCAACGCGCACCCCAAAG
LF-A-IB3_Seq2641	24	1.29312e-05	2	1.42857	Fungi	Ascomycota	Dothideomycetes	Mycosphaerellales	Mycosphaerellaceae	Septoria	Septoria_cretae	CACCACTCAAGCCTGGCTTGGTATTGGGCGCCGCGGTCAATCCGCGCGCCTCAAAGTCTCCGGCTGAGCTGTCCGTCTCTAAGCGTTGTGATTTCATTAATCGCTTCGGAGTGCGGGCGGCCGCGGCCGTTAAATCTTTCAAA
LF-A-IC1_Seq3057	24	1.29312e-05	1	0.714286	Fungi	Basidiomycota	Agaricomycetes	Atheliales	Pilodermataceae	Piloderma	Piloderma_byssinum	AATTCTCAAACTCTGATTGATTTGTTTCAATCGAGCTTTGGATTTGGAGCGTGCCGGCGTCAGTCGGCTCCTCTTGAATGCATCAGCGGAATCCCATTCATTTCGGACGTCAGTGTGATAATCATGTTGCGCTGTCTTTGCGATCTTGAAAGCCCGCTCACAATGGTCTTCGGACAAACCTCACTATCAT
LF2-A-O3_Seq2978	24	1.29312e-05	1	0.714286	Fungi	Ascomycota	Dothideomycetes	Pleosporales	no identification	no identification	no identification	ACACCCTCAAGCTCTGCTTGGTGTTGGGCGTCTGTCCCGCCTCCGCGCGTGGACTCGCCCCAAATTCATTGGCAGCGGTCTTCTTGCCCCCTCTCGCGCAGCACATTGCGCTTCTCGAGGGCGGCGGGCCGCGTCCACGAAGCAACATTCACCGT
SO-A-IA1_Seq2335	24	1.29312e-05	2	1.42857	Fungi	Ascomycota	Sordariomycetes	Sordariomycetes_ord_Incertae_sedis	Sordariomycetes_fam_Incertae_sedis	Sordariomycetes_gen_Incertae_sedis	no identification	CAACCCCTCAGGCCCTGGTGCCTGGCGTCGGGGCTCTCCCTCGCGGGAGGCCCTCAGAGACAGTGGCGGACCCGCCGCGGCTCCGAGCGCAGTAGTAAAATTCTCGCTTAGGATTGTCGCGGTGGAGATTAACCGGCCGTAAAAATAGGTCCTCACGGACCGACCCAAACAA
SO-A-IA2_Seq1849	24	1.29312e-05	3	2.14286	Fungi	Ascomycota	Sordariomycetes	Diaporthales	Diaporthaceae	Diaporthe	no identification	CAACCCTCAAGCCTGGCTTGGTGATGGGACACTGCCTTTGAGAAAAGGCAGGTCCTGAAATTCAGTGGCGAGCTCGCCAGGACCCCGAGCGCAGTAGTTAAACCCTCGCTTTGGAAGGTCTTGGTGCGGCCCTGCCGTTAAACCCCCAACTTCTGAAA
SO-A-O1_Seq2588	24	1.29312e-05	2	1.42857	Fungi	Ascomycota	Sordariomycetes	Xylariales	Diatrypaceae	Diatrype	no identification	CGACCCTTAAGCCTCAGTTGCTTAGTTTTGGGAGCCTATCTCTGGATAGCTCCTCAAATAGAGTGGCGGAGTCGTGCTGACCCCAAGCGTAGTAATTCTTTCTCGCTTTAGGTGCCGGTGCTGACGTCTTGCCGTTAAACCCCCTATTTTTAAA
SO-A-O3_Seq2228	24	1.29312e-05	1	0.714286	Fungi	Ascomycota	Dothideomycetes	Pleosporales	Sporormiaceae	Preussia	Preussia_dubia	AAACCTTCAAGCTCTGCTTGGTGTTGGGCCTGTCACGCCTCCCTCCGCGGGGGTGTGCGCCTCAAATGTATTGGCGGCCGGTACGTTGGCTTCGAGCGCAGCAGAAACGCGAACTCGAGGACTCCGGATCGGCCCTCCACAAGCTATTTAACA
SO2-A-IB1_Seq3580	24	1.29312e-05	1	0.714286	Fungi	Basidiomycota	Agaricostilbomycetes	Agaricostilbales	Agaricostilbales_fam_Incertae_sedis	Agaricostilbales_gen_Incertae_sedis	no identification	ACCTCTCAACCCCGCCAAGGGTAACACTTTGGTAGTCTGGGCTTGGATCATGGTCCTTTGCCGGTCTGGCAACAGATCGACTGGACTGAAATACAACAAGTTGAATTAACGTACAATTGCGGCTTGACCTGGTGTTGTAATCTACTCATCGGGGACGCTTTTGAAGGTTAAAGGAGCTTTAAACATAAACCATCTATTGGAGACAATAGTGCA
SO2-D-O3_Seq2963	24	1.29312e-05	4	2.85714	Fungi	Ascomycota	Saccharomycetes	Saccharomycetales	Pichiaceae	Pichia	Pichia_kudriavzevii	CCATCTTGCGCGTGCGCAGAGTTGGGGGAGCGGAGCGGACGACGTGTAAAGAGCGTCGGAGCTGCGACTCGCCTGAAAGGGAGCGAAGCTGGCCGAGCGAACTAGACTTTTTTTCAGGGACGCTTGGCGGCCGAGAGCGAGTGTTGCGAGACAACAAAAA
SO2-V-IC2_Seq2305	24	1.29312e-05	2	1.42857	Fungi	Ascomycota	Dothideomycetes	Pleosporales	no identification	no identification	no identification	ACACCCTCAAGCTCTGCTTGGTGATGGGCGTCTGTCCCGCCTCTGCGCGTGGACTCGCCCCAAAGTCATTGGCAGCGGTCCTGACCGCCTCTCGCGCAGCACATTTGCGCTTCTCGAGGCGTCGGGGTCCGCGTCCATCAAGTTACCCCCCAAT
VR-V-IA2_Seq3555	24	1.29312e-05	1	0.714286	Fungi	Basidiomycota	Agaricomycetes	Agaricales	Typhulaceae	Typhula	Typhula_micans	AATTCTCAAACCAATAGCTTTATTGTCTATTGGCTTTGGACTTTGAGGGTTGTTGGTGCAAATCGACTCCCTTTAAATATATTAGCTGGCATTGACTGCCAGACTATGGTGTGATAATTATCTACGCTATTGGTCTGACATGTTGGCTGCTTCTAATCGTCTTCGGACAACACTCTTTGAA
LF-A-IB2_Seq3001	23	1.23924e-05	1	0.714286	Fungi	Ascomycota	Saccharomycetes	Saccharomycetales	Phaffomycetaceae	Wickerhamomyces	Wickerhamomyces_ciferrii	CTCTCTCAAACCTTTGGGTTTGGTATTGAGTGATACTCTGTCATATGGGTTAACTTGAAATATTGAACAGCAAGAGTGTATTTGTTAGTACTCCTTCTGAAATAATGTATTAGGTTCTTCCAACTCGTTATATCAGTTAGGCAGTTGCTTCGGATATTTTAGGCTCGGCTTAATAACAATAACATAAA
LF-A-O1_Seq2650	23	1.23924e-05	1	0.714286	Fungi	Ascomycota	Dothideomycetes	Tubeufiales	Tubeufiaceae	Helicoma	Helicoma_isiola	CTACCACTCAAGCTTAGCTTGGTATTGGGAATCGTTGCTCCTTTTTAAGAAAGGATTTAACGTGCCTTAAATGTAGACGGCGGCAAACACTAGTTCCGAGCGTAGCAGTAAAACATTTCGCTTTTGGAGTCTAGAGTATTGTCTACCGTATAGTTTTTACTACA
LF2-A-IA3_Seq3087	23	1.23924e-05	1	0.714286	Fungi	Basidiomycota	Pucciniomycetes	Pucciniales	no identification	no identification	no identification	AAACCTTCTCATTATAAAATTTTAATTAATTTTATATATGGATTTTGAATGTTGCAAAAAAATAATCATAAATTTATTTGCTCATTTTAAATAAATAAAAGTTATATTCAGATGTATGAGTGGATTGACTTGATGTGTAATAATTTTCCAATCTCACATTAAGGAAGGAGTTTTGATAAACTTGCCACTTTTTATATATTTTGAAAAGGACTACTAAAGTAAAATCAATTTCTT
LF2-D-O1_Seq3071	23	1.23924e-05	3	2.14286	Fungi	Basidiomycota	Agaricomycetes	Russulales	Auriscalpiaceae	Gloeodontia	no identification	AATTCTCAACCTTCACCCTTTTGTAAAAGAGAGGGCGTCGGCTTGGACTTGGAGGCCTTGCCGGCACGCGCGAGCGTTCGGCTCCTCTCGAATGCATTAGTGAGACCCCTTGCGAGCCTCGGTGTGATAATTGTCTACGCCGTCGGCTTGCAGCTCAGGTTGGACTCGCTTCGAACCGTCTTCGTACGAAGACAACTTCATCCAA
LF2-V-IA1_Seq3129	23	1.23924e-05	2	1.42857	Fungi	Ascomycota	Saccharomycetes	Saccharomycetales	Saccharomycopsidaceae	Saccharomycopsis	Saccharomycopsis_fibuligera	CTCTCTTAAACCTTTGGGTTTAGTATTGAAGGTTGTGTTAGCTTCTGCTAACTCCTTTGAAATGACTTGGCAATTGATTGAGTTTTCCATATATTTGCTTAAGGATTTAATATTAGGTTCTACCAACTTATTAAATACCCTTTTGCGAAGGACTTACTCGTGTATCAAGGCCTTATAACTTTGTCATTAA
LF2-V-IA1_Seq3893	23	1.23924e-05	4	2.85714	Fungi	Basidiomycota	Agaricomycetes	no identification	no identification	no identification	no identification	AGTCATCAACCCCGAACGTTTCTTGCGGAGCGTGTGCGGCGGTTGGATCTGGGGGCTCTGCCGATCGTCCGCGAGCCGGCTCCCCTCAAATGCTTCGGTTGGGCCTGTGGGTCGAACTCGACTGGGCGTTGTACCATCCTCGCTCGAACGAGAGGGACCCCTCTTGCGCCCTTCCTCGACCAGCCCCTCTGACGGGCGGTCAATCAAGCTTTGAA
SO-A-IA2_Seq2276	23	1.23924e-05	3	2.14286	Fungi	Basidiomycota	Agaricomycetes	Auriculariales	Auriculariales_fam_Incertae_sedis	Auriculariales_gen_Incertae_sedis	Auriculariales_sp	AAACCCTCATTCATGCGATCTTACCGTCGCGTGAATGGATTTGAGTGTTGCCGTAATTGGCTCGCTCTGAAATGCATTAGCTTTGCGTCTATTAGCGCGCTCGGCGTGGTGTGATAATTATCTTCACCTAGCCTTAGGCCGCTTCCAATGTCGCTGCTTCTAATGGTCTTCACGGACAAATCCAATTAAAG
SO-A-IB2_Seq2790	23	1.23924e-05	2	1.42857	Fungi	Ascomycota	Sordariomycetes	Phomatosporales	Phomatosporaceae	Phomatospora	no identification	CAACCCCTCAGGCCCTGGTGCCTGGCGTCGGGGCTCTCCCTCGCGGGAGGCCCCCAGAGACAGTGGCGGACCCGCCGCGGCTCCGAGCGCAGTAGTAAAATATCTCGCTTAGGAGGCCCGCGGAGGAGCTCTCCGGCCGTAAAACCAGGTCTGCAAAGACCGACCCAACCAA
SO-A-O2_Seq3025	23	1.23924e-05	4	2.85714	Fungi	Basidiomycota	Agaricomycetes	Cantharellales	Hydnaceae	Sistotrema	no identification	AGTTATCAAATGGTTACCTTTTTCACAAGTGAGAAAGGTAGCTATTTGGATTTGGACTCTGCTGTTGTAACTAATGGCTGGTCCGAAAGCTATTAGCTGATCCTAATGAAGGACTTGGTTCTTACTTGGCGTGATAATTATCAAACGTCGAGGACATTACAAGTGCGTTTGTAATGGCCAAGAAAATCTAATAGGAACGCTTTCTAATGGTCTTGATAGAAAAAATTTGTATCAA
SO-A-O3_Seq2264	23	1.23924e-05	3	2.14286	Fungi	Basidiomycota	Tremellomycetes	Tremellales	Tremellales_fam_Incertae_sedis	Tremellales_gen_Incertae_sedis	no identification	AACCTTCAACCCCCGGGTTTCCGGGTGGCTTGGATTTGGGCGCTGCCGTCTCGGCTCGCCTTAAAAGACTTAGTGGGATAAGCCATTGCCCGACGTAATAAGTTTCGTCTGGCGCTGCGCCGACTCTTGCTCACAACACCCCATATTTTGTG
SO-A-O3_Seq2463	23	1.23924e-05	1	0.714286	Fungi	Fungi_phy_Incertae_sedis	Fungi_cls_Incertae_sedis	Fungi_ord_Incertae_sedis	Fungi_fam_Incertae_sedis	Fungi_gen_Incertae_sedis	Fungi_sp	CAACCCTCAAGCCCTGCTTGGTGTTGGGGTCCTACGGCTGCCGTAGGCCCTGAAAGCTAGTGGCGGGCTCGCTATAACTCCGAGCGTAGTAGTAACATATCTCGCTAGGGAGTCGTCGCGGGTTCCGGCCGTGAAAGCCCCATCTTTTACACAA
SO-So-O1_Seq1957	23	1.23924e-05	1	0.714286	Fungi	Ascomycota	Eurotiomycetes	Onygenales	Onygenaceae	Keratinophyton	no identification	CAACCCCTCAAGCGCAGCTTGTGTGTTGGGCTCTCGTCCCCCGTGGACGGGCCTGAAATGCAGTGGCAGCACCGAGATACCGGTGTCTGAGTGTATGGGCATTGATCATCACTCGATAGACCCGATCGGCGCTGACCGTCAAACCACGATTCCTCGGAATCATCCAG
SO2-A-IA2_Seq3132	23	1.23924e-05	3	2.14286	Fungi	Basidiomycota	Tremellomycetes	Filobasidiales	Filobasidiaceae	Naganishia	Naganishia_sp	AATCTCAATCCCCTCGGGTTTTACGACCTGATCGGACTTGGACTTGGGCGTCTGCCATCCGTGGCTCGCCTTAAATGGATTAGTGGGAATAGCACTTAGCAATTAGACGTAATAAGTTTCGTCTGGTTCGTGTGTGACGCTCGCTCATAACAACCAATTTACTTCATGT
SO2-A-O3_Seq2248	23	1.23924e-05	2	1.42857	Fungi	Basidiomycota	Agaricomycetes	Agaricales	Stephanosporaceae	Stephanosporaceae_gen_Incertae_sedis	Stephanosporaceae_sp	AATCATCAAACCTACATCATTTTTTGTTGTTAGGCTTTGGTCTTTGAGGGTTTTTGCGGGCTCTTAACAGAGTCGGCTCCCTTTAAATTTATTAGCGAGACTTCCCTCTGCTGACCGTCTCCGGCGTGATAATTATCTGCGTCGAAGTTTGCGGTTCTCGTTGGGCTTGCTTCTAATCGTCTGTTTACGGACAACTAGGATTTGAAAAAGCGCATATATGCACTATTTCCTCTTCCGAACTC
SO2-D-O3_Seq3380	23	1.23924e-05	1	0.714286	Fungi	Ascomycota	Sordariomycetes	Sordariales	Neoschizotheciaceae	Neoschizothecium	Neoschizothecium_selenosporum	CAACCATCAAGCGCACCGCTTGTGTTGGGGCCCTGCGGCTGCCGCAGACCCCTAAATCCAGTGGCGGGCTCGTCGTCGTACCGAGTGCAGTAAACATCCTCGCTCAGGGCACGCGCCGGGTCTCTTGCCGTGAAACACCCCACATATAA
VR-A-IA1-rep1_Seq1487	23	1.23924e-05	1	0.714286	Fungi	Ascomycota	Eurotiomycetes	Chaetothyriales	Trichomeriaceae	Knufia	no identification	TCCTCCCTCAAACCCCGGGTTTGGTGTTGGACCCACGTTGTGCATCTGAACAACTGGTCTCAAAGACAATGACGGCGTCCGTGGGACCCTCGGTGCAACGAGCTTCTAAGGAGCACGCGTCGAGTTTCAAGGTTCTTCCGGGCCGGTCTCCTTTACATTTTATCACAA
VR-A-IB1_Seq2346	23	1.23924e-05	2	1.42857	Fungi	Basidiomycota	Agaricomycetes	Agaricales	Stephanosporaceae	Cristinia	Cristinia_sp	AATCATCAACCTCTTACTTCTTTTGAAGTTTCGAGGCTTGGTCTTGAGGGTTTTGCGGGCTCTAGTCAGTCAGCTCCCTTTAAATTCATTAGCGAGACTTCCCTCTGCTGACCGTCTCTGGCGTGATAATTATCTGCGTCAAAGTTGCGGTTCTCGTTGGGCTTGCTTCTAATCGTCTTCGGACAACAGGATTGAAGTGCATATATGCGCCTCTTTTCGAACCT
VR-A-IB3_Seq2016	23	1.23924e-05	1	0.714286	Fungi	Basidiomycota	Agaricomycetes	Agaricales	Agaricaceae	Lepiota	no identification	AATTCTCAACCCCTCCAGCTTTTGCGTTGGACTTTGGGGCTTGGATGTGGAGGTGTTGTCGGCCTTTAACAGGTCGACTCCTCTGAAATGCATTAGCGGAACTTGTTTGCGATCCGTCACAGGTGTGATAATTATCTACGCCAATGGGTTGCTCTCTGTGTTGTTCAGCTACCAATTGTCTGCAAGGACAACCAATACTGATT
VR-A-IB3_Seq2166	23	1.23924e-05	1	0.714286	Fungi	Ascomycota	Saccharomycetes	Saccharomycetales	Saccharomycetaceae	Kazachstania	Kazachstania_telluris	CCTTCTCAAACAGCGATGTTTGGTTGTGAGTGATACTCGGAAGAGTTAGCTTGAAAATGCTGGCCGGTGGCTGCAGTGGCCAGGGCTTCTTTTTTCCTGCATCCTGCCTCGGCGGGGTGGGCTCTGCCGGACGTCTTCGTAGTAGGTTCTGCCAATTCGGGGACAGCTGGCGGGAGCTGCAAGGAGGGGAGGCCTGTGTTTTGGCTGCAGACAGAGACAGCCGTGGCGAACAGTGTTCTTTTAA
VR-V-IA2_Seq3383	23	1.23924e-05	1	0.714286	Fungi	Basidiomycota	Tremellomycetes	Tremellales	Bulleribasidiaceae	Dioszegia	Dioszegia_sp	TAAACCTCACCCTAATCTTTTTCATTAAAGACTAGTGGTGCTTTGGGTGTTGCCATTGGCTCGCCTTAAATGCCTAAGTGGAATGCGTAATAAGTTCTCGCAATCCTCCACTCTAATACACTTTTATA
LF-A-IA3_Seq3852	22	1.18536e-05	3	2.14286	Fungi	Ascomycota	Eurotiomycetes	Eurotiales	Aspergillaceae	no identification	no identification	CTGCCCTCAAGCACGGCTTGTGTGTTGGGTCGTCGTCCCCCCCGGGGGACGGGCCCGAAAGGCAGCGGCGGCACCGCGTCCGGTCCTCGAGCGTATGGGGCTTTGTCACCCGCTCCGTAGGCCCGGCCGGCGCCTGCCGATCAACCCCAAATTTTTAATCCA
LF-A-O3_Seq2055	22	1.18536e-05	1	0.714286	Fungi	Basidiomycota	Agaricomycetes	Hymenochaetales	Schizoporaceae	Xylodon	no identification	AATCATCAATCTAACTTCACTTTGTGAAGCTGGCTTGGATTTGGAGACTGTTGACCTCGCTCGAGGTTCGACTTCTCTTGAATGTATTAGTTGGATTGAAATGCAACGTTACGTGTGGTGTGATAGTATCTTCACTGCATAGTTGCAATGAAGTCTGGCTTCTAACAGTCCTTCATTGGACAATCTTTGACC
LF-So-O1_Seq222	22	1.18536e-05	3	2.14286	Fungi	Ascomycota	Sordariomycetes	Magnaporthales	Magnaporthaceae	Arxiella	Arxiella_terrestris	ACACCCTCAAGCGCAAGCTTGGTGTTGGGGATCGCCCCTCCCTCGCGGGAGGCGGCGGCCCTTGAATCCATCGGCGGTGCCGGTGCGGCCTGGAGCGCAGCAGCGATGCAGCTCGTGGGTCCGCTCGACGCCTGCCGTGCAAGCGTGGTCTTCGCGGCCACACCTTCAAA
SO-A-IA2_Seq2549	22	1.18536e-05	1	0.714286	Fungi	Ascomycota	Sordariomycetes	Hypocreales	Nectriaceae	Fusarium	no identification	CAACCCTCAAACCCCCGGGTTTGGTGTTGGGGATCGGATTCTCTCTGAGGATCCGCCCCCTAAATCTATTGGCGGTCTCGCTGCAGCCTCCATTGCGTAGTAGCTAACACCTCGCAACTGGAACGCGGCGCGGCCATGCCGTAAAACCCCAACTTCTGAA
SO-A-O1_Seq2163	22	1.18536e-05	1	0.714286	Fungi	Ascomycota	Leotiomycetes	Helotiales	Helotiales_fam_Incertae_sedis	Helotiales_gen_Incertae_sedis	no identification	GTGTTCTAAGGCTTTGCCTTGCGTTGAAGGTTTCCCCGATAGGGGTCCTTCGAAACACATCGGCGCCCTTTATGGCTTCGAAACGCAGAGAAATGCGGCGAGATACCATGGAGGGCGGCCAATCTCCGAAA
SO-A-O2_Seq2844	22	1.18536e-05	2	1.42857	Fungi	Basidiomycota	Microbotryomycetes	no identification	no identification	no identification	no identification	ACTCTTCAACCCACCTATTCCTTGTTGAATAGGATTGGTGTTTGGATTTTGAGTGCTTGCAACTAATCCTTGCTCACTCGTAATGCATTAGCATCTCAATTTCGTAATCGGATTGACTCAGCGTAATAGACTATTCGCTGAGGACACTTTATTGTGGCCGAAAATGAAAAGGTAGAAGCTTCTAATCCCTTTAGTCACTTTTTG
SO-A-O2_Seq3423	22	1.18536e-05	3	2.14286	Fungi	Basidiomycota	Agaricomycetes	Russulales	Russulales_fam_Incertae_sedis	Russulales_gen_Incertae_sedis	no identification	ACTCCTCCACCCTCTCGCTTTGTTGCGGCTGGGCTGGGAATTGGGGGCTCTGCGGGTCTGCGAAGATCCGCTCCCCTTGAATGCATTAGCGAAGTTCCGAAAGGTCCTCGACGTGATAATTATCTACGCCGTGGGTCGATCGACATGGGCTTCGCTTCCAACCGTCCTCGGACAACACACACGA
SO-D-O3_Seq3249	22	1.18536e-05	1	0.714286	Fungi	Ascomycota	Dothideomycetes	Pleosporales	Phaeosphaeriaceae	no identification	no identification	GTACTCTCAAGCTCTGCTTGGTGTTGGGTGTTTGTCCTTACTCCTGTGTTTGGACTCGCCTTAAATTCATTGGCAGCCAATGTATTGGTTTGAAGCGCAGCACAATTTGCGGTTCTGACTGGTTATCATTCGCGTCCATAAAGCACAATTAACAC
VR-A-IA1-rep1_Seq1783	22	1.18536e-05	2	1.42857	Fungi	Chytridiomycota	Spizellomycetes	Spizellomycetales	Powellomycetaceae	no identification	no identification	ACATTCTCAAAGGCGACGGTCTGAACCCTCGGGCGAAGCCGTTACCCTTTCGGATGTGAGCCGCTTTGCTGCAAGGCAATGGCTTGAAAATGATTGTGTTTGCAACCGGCCTTCTTGGTTCGGTTCTCTCAAGTGCAACAGATGTTAGCTCATTCGTTACCTCTTGATGAGAATCGATTCCATTGTCCGGATGATCTTACACTCAACCAACATACACTCTCAGTGATCCTTGGATCATTGTTTGATA
VR-A-IA3_Seq2089	22	1.18536e-05	1	0.714286	Fungi	Ascomycota	Sordariomycetes	Hypocreales	Hypocreales_fam_Incertae_sedis	no identification	no identification	CAACCCTCGCACCCGGCTTCTGTCGGGGGCGGTGTTGGGGATCGGCCTCCCGTCATCGGGCGGCCGGCCCCTAAATAGAGTGGCGACCACGCCGTAGCCTCCTCTGCGTAGTAGTGAAACACTCGCGGGCGGAGAGCGGTGCGGCCCGCCGTAAAACCCCCAACTCTTTCTAA
VR-V-IA2_Seq3307	22	1.18536e-05	1	0.714286	Fungi	Basidiomycota	Tremellomycetes	Tremellales	Bulleribasidiaceae	Bulleribasidiaceae_gen_Incertae_sedis	no identification	TAAACCTCACCCTTACTGTTTGTTCAGTGCGTGGTGCTTTGGGCGTCTGCCGTTTAGTCTGGCTCGCCTTAAATGTCTAAGTGGAATGCGCAATAAGTCTTTCGCAAACGTCCACTCTAATCTTTACTATTTTATA
VR2-A-IA3_Seq3759	22	1.18536e-05	1	0.714286	Fungi	Basidiomycota	Atractiellomycetes	Atractiellales	Atractiellales_fam_Incertae_sedis	Atractiellales_gen_Incertae_sedis	no identification	AATTCTCAACCTCTCATCCTTTGTGGTGAGCCGGTTGGATCATGGGTGCTTGCCGGCCTGTCCGGCTCACCTGAAATTCATCTGCAATGTTGTGCCCTTGTGAGTTGGCCCGACTAGGCGTGATGGTAAAAAATTCGTCTAGGATCTTCACCTCGTGTGGGGAGCCGCTCCTGTTGGGCTTTGCTCTTTGCATCCACCATCAATCTTAGG
LF-A-IB2_Seq2683	21	1.13148e-05	1	0.714286	Fungi	Ascomycota	Saccharomycetes	Saccharomycetales	Saccharomycetales_fam_Incertae_sedis	Saccharomycetales_gen_Incertae_sedis	Saccharomycetales_sp	ACTCCCTCGTCTACGACGGTCTTGCCACTAAAGAAAAAAGTTCAATATCAAAAACATTGTCCTCTT
LF-A-O3_Seq2290	21	1.13148e-05	1	0.714286	Fungi	Ascomycota	Sordariomycetes	Sordariales	Chaetomiaceae	no identification	no identification	CAACCATCAAGCCCCCGGCTTGTGTTGGGGACCTGCGGCTGCCCGCAGGCCCTGAAAACCAGTGGCGGGCTCGCTGTCACACCGAGCGTAGTAGCAACACCTCGCTCAGGGCGTGCTGCGGGTTCCGGCCGTTAAAAGCCTTTCACACCCAA
LF2-A-O1_Seq1169	21	1.13148e-05	1	0.714286	Fungi	Basidiomycota	Agaricomycetes	Agaricales	Psathyrellaceae	Coprinellus	Coprinellus_disseminatus	AATTCTCAACCTCACCCGTTTTCTGAACGGTTCTCCGAGGCTTGGATGTGGGGGTTTGTGCAGGCTGCCTCAGCGCGGTCTGCTCCCCTGAAATGTATTAGCGAGATTCATATCTGAACCTCCGTCTATCGGTGTGATAATTATCTACGTCGTTGACTTGGTTCGGACTCGCTTCTAACCGTCCGCGAGGACAACATTACTTGACA
LF2-S-IA2_Seq2864	21	1.13148e-05	1	0.714286	Fungi	Ascomycota	Saccharomycetes	Saccharomycetales	Saccharomycetales_fam_Incertae_sedis	Candida	Candida_sojae	CTCCCTCAAACCCTTGGGTTTGGTGTTGAGCAATACGCTAGGTTTGTTTGAAAGATGTAACGTGGAAACTTTCTTAAGCGACTTAGGTTTATCCAAAAACGCTTTGTTTATAGTGGCCACCACAACTTTTTTAAAC
SO-A-IA1_Seq2240	21	1.13148e-05	3	2.14286	Fungi	Ascomycota	Leotiomycetes	Helotiales	Cordieritidaceae	Unguiculariopsis	Unguiculariopsis_lettaui	GCACCCCTCAAGCGCTGCTTGGTCCTGGGCCGCGCCGGTGTTGGCGGGCCCCAAACTCAGTGGCGGCGCGGCTGGGCTCCGAGCGTAGTAACATCTCTCTCGCTGTGGTGACCTGGCGGACGGCGACCAGCAAGCCCAACTTCTAGT
SO-A-IA1_Seq2614	21	1.13148e-05	3	2.14286	Fungi	Basidiomycota	Agaricomycetes	Agaricomycetes_ord_Incertae_sedis	Agaricomycetes_fam_Incertae_sedis	Agaricomycetes_gen_Incertae_sedis	Agaricomycetes_sp	AGCTCTCAAGCTTAGATGTCTTTATTGCTGTCTAGACTTGGATTTGGACTTTGCTGTGGCCCTAGGGAAATAGCTGGTCCTAAATGCATTAGCTGGTCTTTGCGAAGGCTTGGTTCTACTTGGCGTGATAATTATCTATCGTCAAGGACACTCTTTCACGAGGGTGGCCAGACTCTCCTTGGACTGCTTCTAATCGTCTTTGGACAATTATTCATGG
SO-A-IA2_Seq2492	21	1.13148e-05	1	0.714286	Fungi	Ascomycota	Arthoniomycetes	Lichenostigmatales	Phaeococcomycetaceae	Phaeococcomycetaceae_gen_Incertae_sedis	no identification	TCAACCATCAAGCTCTGCTTGGAATTGGGTGCCACCCCCTCACGGGGGAGCGCCCCAAACCGGTCGGCGGTGGCTTCGGGCCTCAAGCGTTAGTAGAATCTCCCGCTTCAGAGGACCCGCGAGTTGCTCGCCTCTAGAACCCATCACCTCAA
SO-A-IB2_Seq2444	21	1.13148e-05	2	1.42857	Fungi	Basidiomycota	Basidiomycota_cls_Incertae_sedis	Basidiomycota_ord_Incertae_sedis	Basidiomycota_fam_Incertae_sedis	Basidiomycota_gen_Incertae_sedis	no identification	ATATCTCAATTATACATTTGTGTAGTTGGACTTGGAGGCTGCTGATGCAAGTCAGCTCCTCTCTAAATGCATTAGTGGGATAGCTGATTGCAGATCCTTGGTGTGATAATGTCTACGCCGTGGAGCTACGATCACATGTTACCTCTTGTAGTGTAACTGGCTATACTCTGCTTATAACCGTCCGCAAGGACTACTTCATTCAT
SO-A-IB2_Seq2989	21	1.13148e-05	2	1.42857	Fungi	Basidiomycota	Agaricomycetes	Cantharellales	Ceratobasidiaceae	Ceratobasidium	no identification	AATTCTCAAAGCAAGTCTTTTTGTTAATTCAATCGGCTTTGTTTTGGACTTGGGGGTTTGCAGATTCACGTCTGCTCCTCTTAAATGCATTAGCTGGATCTCCATGAACTTGGTTCCACTCGGCGTGATAAGTATCATTCGCTGAGGACACCTGTAAAAAGGTGGCCAGGGTTGAGGATGAGCCGCTTCTAACGGTCCATTTAATTGGACAATTAAACTTATG
SO-A-O1_Seq2495	21	1.13148e-05	3	2.14286	Fungi	Basidiomycota	Agaricomycetes	Atheliales	no identification	no identification	no identification	AATTCTCAACCCCGATCGGATTTGTTTTCGCATTCGGAGGCTTGGATCGTGGAGCGTGCTGGCCCCCTCTCATGGGTCGGCTCCTCTTAAATGCATTCGCGGAATTGACTTTGGTCCGTTTCGGTCATCAGTGTGATAAATGTTGCGCTGTTGGCTAGGATCGAGGTGCCGCATAGAATGGTCTTCGGACAATTTTATAACC
SO-A-O1_Seq3200	21	1.13148e-05	2	1.42857	Fungi	Basidiomycota	Agaricomycetes	Agaricales	Pluteaceae	Pluteus	Pluteus_cervinus	AATTCTCAATCCCTTCAATCTTGTGTTGTTTGGTGATTGGATTATGGGGGTTTGCTGGCCTTGTTCAGCTCCCCTTAAAAGGATTAGCAGGACATTATGCCATCTGTGCTTTGTATGATATTTATCTATACACTGTACTTATTGTGCACAACTGCTTCTAACTGTCACTTCTGACATTTGACCA
SO2-A-O3_Seq2533	21	1.13148e-05	3	2.14286	Fungi	Basidiomycota	Agaricomycetes	Agaricales	Typhulaceae	Typhula	Typhula_micans	AATTCTCAAACCAACAATCTTTATTGATTTGTTGGCTTTGGACTCTGAGGGTCTGCTGATGAAAGTCGGCTCCCTTTAAATGTATTAGCTGGCATTGACTGCCAGACTATGGTGTGATAATTATCTACGCTATTGGTCTGACATGTTGGCTGCTTCTAACCGTCTTTCGGGACAACTTATGACA
SO2-V-IC3_Seq3723	21	1.13148e-05	1	0.714286	Fungi	Ascomycota	Leotiomycetes	Helotiales	Helotiales_fam_Incertae_sedis	Helotiales_gen_Incertae_sedis	no identification	ACACCCCTCACGCTCCGCGTGGTGTTGGGGCGTGCCCGTCACTGGGCACCCCTTAAAATGAGTGGCGGTGCCGTCGTGGCTCTACGCGTAGTAATATTTGTTCTCGCGTGGGAGCGGCGATGGCCCTCGACCAAAACCCCAAACTTTTACAC
VR-A-IA1-rep1_Seq1401	21	1.13148e-05	1	0.714286	Fungi	Basidiomycota	Tremellomycetes	Tremellales	Bulleribasidiaceae	Dioszegia	no identification	TAAACCTCACCTCTACTGTTTTTTAATTAGACCAGTGGATTGGTGCTTTGGGTGTCTGCCGTTTACTCTGGCTCGCCTTAAATGTCTAAGTGGAATGCGTAATAAGTCTTCGCAACCCTCCACTCTAATCAACAAATTTATA
VR-A-IA3_Seq1870	21	1.13148e-05	1	0.714286	Fungi	Ascomycota	Sordariomycetes	Myrmecridiales	Myrmecridiaceae	Myrmecridium	no identification	CAACCCCTCAAGCCCTGCTTGGTGTTGGGGCACTGCGCCTGCAGGCCCCCAAATTCAGTGGCGGACGCGCCAGGTCCCCGAGCGCAGTAGATTTTCTCTCGCTCCGGGCGGCCTGCGCGGGCTTGCCTTGCCCCGTACTTACAAA
VR-A-IB1_Seq1834	21	1.13148e-05	2	1.42857	Fungi	Ascomycota	Sordariomycetes	Hypocreales	Hypocreales_fam_Incertae_sedis	Sarocladium	Sarocladium_sasijaorum	CAACCCTCGGGCCCCCGCCTAGCGGAGGCCCGGTGTTGGGGATCAGGGTCCGTACGGCCTCTGCCCCCTAAATTCAGTGGCGGTCGCGCCGCAGCCTCCCCTGCGTAGTAATGCACATCGCATCGGAGAGCGGCACGGCCACGCCGTAAAACCCCCCAATTTTTTAA
VR-A-O1_Seq2489	21	1.13148e-05	1	0.714286	Fungi	Ascomycota	Dothideomycetes	Capnodiales	Capnodiales_fam_Incertae_sedis	Capnodiales_gen_Incertae_sedis	no identification	CACCACTCAAGCCTCGCTTGGTATTGGGCGTCGCGCCTGCCGCGCGCCTCAATGTATCCGGCTGAGCTCATCGTCTCTTAGCGTTGTGACAAAACATGTTCGCTTCTGGGATCGATGGGTTCGCGCCGACCAAATCTTCATTTTAAAA
VR-A-O3_Seq2388	21	1.13148e-05	2	1.42857	Fungi	Ascomycota	Dothideomycetes	Pleosporales	Sporormiaceae	no identification	no identification	AAACCTTCAAGCTCAGCTTGGTGATGGGCGACTGTCCCCCCCCCTCGCGGGGGGGACTCGCCTCAAAAACATTGGCGGCCGGTACATTGGCTTCGAGCGCAGCAGAAACGCGGTCTCGAGCCCGGTGGATCGGCTCCCATAAGCCTATTCTTTTA
VR2-D-O1_Seq3227	21	1.13148e-05	2	1.42857	Fungi	Basidiomycota	Cystobasidiomycetes	Cystobasidiomycetes_ord_Incertae_sedis	Buckleyzymaceae	Buckleyzyma	no identification	AACTCTCAACCCCCTTATTTTGTAATGAAATAGGCTGTGGGCTTGGATTATGGTTGCCTGTCGGCTTAACAGCCGGCTCAACTGAAATACACGAGCTACCCATATTTTGAAATAGACGGTTTGACTCGGCGTAATAATTATTTCGCTGAGGACGTCCCATTTTCAATTAACAAGTGGTGCTTCTAATGCATTATTAATCTTTAAGC
LF-A-IA3_Seq241	20	1.0776e-05	2	1.42857	Fungi	Ascomycota	Sordariomycetes	Hypocreales	Ophiocordycipitaceae	Purpureocillium	Purpureocillium_lilacinum	CAACCCTCGAGCCCCCCCGGGGGCCTCGGTGTTGGGGGACGGCACACCAGCCGCCCCCGAAATGCAGTGGCGACCCCGCCGCAGCCTCCCCTGCGTAGTAGCACACACCTCGCACCGGAGCGCGGAGGCGGTCACGCCGTAAAACGCCCAACTTTCTTAG
LF-A-O1_Seq2867	20	1.0776e-05	1	0.714286	Fungi	Ascomycota	Dothideomycetes	Pleosporales	Phaeosphaeriaceae	Equiseticola	Equiseticola_fusispora	GTACTCTCAAGCTCTGCTTGGTGTTGGGTGTTTGTCCACTCTATTTGTGTTTGGACTCGCCTTAAAGCAATTGGCAGCCAGTGTAATGGTTTTAAGCGCAGCACATTTTGCGTCTTACTCCCTATAACACTTGCGTCCATTAAGCCTTTATCAC
LF2-V-IC3_Seq3000	20	1.0776e-05	2	1.42857	Fungi	Ascomycota	Dothideomycetes	Venturiales	Sympoventuriaceae	no identification	no identification	CAAACTCCAAGCGTGGCTTGATGTTGGGCGATGTCTTTTTGCGAGAGCGGGAGACACGCCTGGAACGCGTTGGCGCCGCCGCCGGACCACGAGCGTAGCAAGACGAGAGTCAATCGCATCGATTTGGTTTCCGACGGAGGTCCGCCTTGTGACTGCACTTTCGAGTGTAGTTGAAAAACTTCTCAA
SO-A-IA3_Seq2685	20	1.0776e-05	1	0.714286	Fungi	Ascomycota	Dothideomycetes	Mycosphaerellales	Teratosphaeriaceae	Austroafricana	no identification	CACCACTCAAGCCTGGCTTGGTATTGGGCGCCGCGGTTTGCCGCGCGCCTCAAAGTCTCCGGCTGAGCCAACTGTCTCTAAGCGTTGTGGTTTAATCATCCGCTTGCGAGATCGAAGGCGACGGCCGTTAAACTTATTCAAA
SO-A-IA3_Seq3236	20	1.0776e-05	2	1.42857	Fungi	Fungi_phy_Incertae_sedis	Fungi_cls_Incertae_sedis	Fungi_ord_Incertae_sedis	Fungi_fam_Incertae_sedis	Fungi_gen_Incertae_sedis	Fungi_sp	ACCTCTCAACCCCGCCCAAGGCTTAATTGACTTGCGGTTGTTTGGGCTTGGATCATGGTCTCTTGTCGTTACCTTCGGGTTTGGACTGGACTGAAATACAACAAGTTGAATGGTTTCCATTTGCAGCTTGACCTGATGTTGTAAACTACTCATCGGGGATGCAATGAAGCTAAAGGAACTTTAACAGAACCCCTTAAATGGTACCTAGTACAT
SO-A-O1_Seq2196	20	1.0776e-05	1	0.714286	Fungi	Ascomycota	Dothideomycetes	Pleosporales	Cucurbitariaceae	Neocucurbitaria	Neocucurbitaria_acanthocladae	GTACCTTCAAGCTCTGCTTGGTGTTGGGTGTTTGTCCCGCTTTCTGCGTGGACTCGCCTTAAAACAATTGGCAGCCGGCGTACTAGCCTGGGAGCGCAGCACATTTTGCGTCTCTCGGCGGCAACGCTTGCGTCCATTAAGCCTACACTTTTGC
SO-D-O3_Seq3626	20	1.0776e-05	1	0.714286	Fungi	Basidiomycota	Cystobasidiomycetes	Erythrobasidiales	Erythrobasidiales_fam_Incertae_sedis	Erythrobasidiales_gen_Incertae_sedis	Erythrobasidiales_sp	AACTCTCAACCCCCCTATTTTGTAACGAGATAGGCGTGGGCTTGGATTATGGTTGTCTGCTGGCGTCAAGTCAGCTCAACTGAAATATACGAGCAACCCATTTGAAATAAACGGTTTGACTCGGCGTAATAATTATTTCGCTGAGGACGTTTTCTTTAAAGTTAGTGGTGCTTCTAATGCGTTATAATACATCATAAGC
SO2-S-IA1_Seq3523	20	1.0776e-05	2	1.42857	Fungi	Ascomycota	Saccharomycetes	Saccharomycetales	Pichiaceae	Pichia	Pichia_kluyveri	TTTCCTTCTTGCGCAAGCAGAGTTGAGAACAGGCTATGCCTTTTTCGAAATGGAACGTCGTGGACGAAGTGAACTAAATTATTGGAACGCTTTGGCCGCCGGACTTTTAACTAA
VR-A-IA1-rep1_Seq1331	20	1.0776e-05	1	0.714286	Fungi	Ascomycota	Dothideomycetes	Pleosporales	Libertasomycetaceae	Libertasomyces	Libertasomyces_aloeticus	GAACCTTCAAGCTTTGCTTGGTGTTGGGCGTTTGTTTCCCCTTGTTTGCGGGAGACTCGCCTTAAAACGATTGGCAGCCGGTATACTGGTATTGAAGCGCAGCACATCTCGCGCTCCAGTCCATTGTGTGCCCGCGTCCAGGAAGCACCCATTTTCAC
VR-A-IA2_Seq3097	20	1.0776e-05	2	1.42857	Fungi	Basidiomycota	Agaricomycetes	Agaricales	Strophariaceae	Pholiota	no identification	AATTCTCAACCTTATTAGCTTTTGCTACTAATGGCTTGGACTTGGGGGTTATTTGCTGGCTTCTTTATCGACGTCAGCTCCCCTTAAATGCATTAGCTGGTTGTCTTTGACCTGTCTATTGGTGTGATAATTATCTACGCCGTGGGCTTGTCTGTATAGCACCGCTTCTAATAGTCTGTTCATTCAGACACTTTATGACC
VR-A-IB3_Seq2944	20	1.0776e-05	1	0.714286	Fungi	Basidiomycota	Agaricomycetes	Agaricomycetes_ord_Incertae_sedis	Agaricomycetes_fam_Incertae_sedis	Agaricomycetes_gen_Incertae_sedis	Agaricomycetes_sp	AATTCTCAACTTCCCCGTCTCTTTCGAGAGGCGCGGGGGCTTGGACTTTGGGGGTCTTGCTGGCTGAAAAGTCGGCTCCCCTTGAATGCATTAGCTGGACTGTCCGATGTATTTCGGAGCGGTATGCGGTGTGATAACTATCTACGCCATTGTAAATCCGTCCTGTCAAGCTTCCAACCGGCGTCTCTCCCCTCTTGTGGGATTGCGCACTTTTATCA
VR2-V-IA3_Seq2803	20	1.0776e-05	2	1.42857	Fungi	Basidiomycota	Agaricomycetes	Polyporales	Phanerochaetaceae	Phanerochaete	Phanerochaete_sp	TATTCTCAACCTTCATAACTTTTGTTATCGAAGGCTTGGACTTGGAGGTTGTGCTGGCTTCTAGTTAAGTCGGCTCCTCTTAAATGTATTAGCGTGAGTGTAACGGATCGCTTCGGTGTGATAATTATCTGCGCCGTGGTCGTGAAGTAACATAAGCTTGCGCTTCTAACCGTCCTTCAGTTGGACAATTACTTTGAC
LF-A-IA2-rep1_Seq1470	19	1.02372e-05	1	0.714286	Fungi	Ascomycota	Sordariomycetes	Hypocreales	Cordycipitaceae	Simplicillium	Simplicillium_sympodiophorum	CAACCCTCGACCTCTCCTTCCTTGCGAAGGGCGAGGCCGGTGTTGGGGCGCGGCGGTCGAGCCTAGCTCGCGCCGGCTCCGAAATTCAGTGGCGGCCCGTTGCGGCGACCTCTGCGTAGTAACTTACACCTCGCACTGGGACAGCAGCGCGGCCACGCCGTAAAACCCCCGACTTTTTTTAA
LF2-S-IB3_Seq3530	19	1.02372e-05	2	1.42857	Fungi	Basidiomycota	Agaricomycetes	Trechisporales	Hydnodontaceae	Trechispora	no identification	AGTCATCAACCCCCCCGGTTTTTCGAAGCCGGGGACGGTTGGAGTTGGGGGCTTGCTGCCGAAAGGCTGCTCCCCTCAAATGCGTCGGTTGGACCTGTGGGTCGTACTAGTTGGGCGTTGTATCATCCTCGCTCTGACAGATGTTCCCCTTTTGTTGTCCTCCCCAGACTCGCCCGTGGAGCGGCAGTCAGCACTTTGAA
SO-A-IA1_Seq2318	19	1.02372e-05	3	2.14286	Fungi	Basidiomycota	Agaricomycetes	Cantharellales	Clavulinaceae	Clavulinaceae_gen_Incertae_sedis	no identification	AACTCTCATGTCGGACGCTTTGTTGTGTCTCGGCATGGTGTTGGGCTTTGCCGTGTTACGTAAGTAAATGGCTGGCCTCAAATGTATTAGCTGGACCTTGTGTGGGATTGGTTCTACTCAGCGTGATAATTGTCGATCGCTGAGGACATCTCTCGGGATGGCCAAGTCCGCCTCGGACCGCTTCTAACCTCGCGTCGGCATCTGCCGGCACGTCTTTCAA
SO-A-IB2_Seq1132	19	1.02372e-05	2	1.42857	Fungi	Ascomycota	Sordariomycetes	Xylariales	Microdochiaceae	Idriella	no identification	CAACCCTTAAGCTTAGCTTAGTATTGGGAATCTGCTTAACCGCAGCTCCTTAAATCTAGTTGGCAGAGCACAGCTGTACTCTGAGCGTAGTAATTCATTATCTCGCTTTCTGAAGACAGTCGTACGATCGCCACAAACCTATTTATTTTTTAAT
SO-A-IB2_Seq2176	19	1.02372e-05	1	0.714286	Fungi	Basidiomycota	Exobasidiomycetes	no identification	no identification	no identification	no identification	AACCTTCAACTCTGCCTACTTTCTCACAAAGGTGTGGTGGTCGTTGGATTTGGGCTTGCCATGCGAATGGCTCGCCTCAAATACGTGAGCTGAGGCCGCCTGCCAGGCTGGTTCGACTCGACATGATAAGTATCTTTGTCGGGGCTTGAGAACTGGTTGTTGTGCATGGGGTGCCTTGCTGCTAACCTAGCTGACTGCCATTCTTGGTGGTCACTACTATTTTACG
SO-A-IB2_Seq2924	19	1.02372e-05	2	1.42857	Fungi	Ascomycota	Saccharomycetes	Saccharomycetales	Trichomonascaceae	Wickerhamiella	Wickerhamiella_osmotolerans	CATCTTCTCAAGCAATTGAGTGTTGGAGCTGTTGTTAGCTCTGAAAAAGATGATAGAGTACATGTTAGACACAATGTGCTTTCTATAT
SO-A-IC1_Seq2293	19	1.02372e-05	1	0.714286	Fungi	Basidiomycota	Agaricomycetes	Agaricales	Tricholomataceae	Clitocybe	no identification	AATTCTCAACCCTTTCAGCTTTTGCGAGTTGATTTGGCTTGGATGTGGGGGTTGCGGGCTTCTCAGAAGTCGGCTCCTCTTAAATGCATTAGCGGAACCTTTGTGGACCAGCTTTGGTGTGATAATTATCTACGCCATGGCCGTGAAGCAGCTTTACATGGGGTTCAGCTTCTAACCGTCCATTGACTTGGACAATTTCTGACA
SO-A-IC3_Seq2024	19	1.02372e-05	1	0.714286	Fungi	Basidiomycota	Agaricomycetes	Agaricomycetes_ord_Incertae_sedis	Agaricomycetes_fam_Incertae_sedis	Agaricomycetes_gen_Incertae_sedis	Agaricomycetes_sp	AATTATCAAATCCAACAATCTTTGATTGTTGCGATCTTGGATGTGAGGTGTGCTGGAGCTTGCTCCGGCTCCCTTTTAAATGCATCAGCGGAGGTACTCGCTTCCGGCGCATTGACGTGATAATTATCTTCGTCATTGTCCGGTCTTGAGTCCGCTTATAATCGTCTTCCGAGACACTATATGACA
SO-A-O2_Seq2429	19	1.02372e-05	1	0.714286	Fungi	Ascomycota	Dothideomycetes	Pleosporales	Pleosporaceae	Curvularia	no identification	GTACCCTCAAGCTTTGCTTGGTGTTGGGCGTTTTTTTTGTCTTTGGTCTGCCCAAAGACTCGCCTTAAAACGATTGGCAGCCGGCCTACTGGTTTCGCAGCGCAGCACATTTTTGCGCTTGCAATCAGCAAAAGAGGACGGCAATCCATCAAGACTCCTTCTCAC
SO2-A-IA3_Seq3451	19	1.02372e-05	1	0.714286	Fungi	Basidiomycota	Wallemiomycetes	Wallemiales	Wallemiaceae	Wallemia	no identification	ACATCTCCATAAGCTGGTTTTACTAGTGAGTGGGTTATGAGGTTGTCTAGTGATAGACTTCCTTCAAGTATATTAGCAGGGCTCTATTGAAGGGTTAATACTGTGTGTTATAATGGATCTCATCCATCACCAGTCAGAAGTGAAAGCTTCGCCTTGACATAGTAGCTATTCAGCTTCCAATCGCCTTTGGGCAAACTACCTCGATCA
SO2-So-O3_Seq492	19	1.02372e-05	1	0.714286	Fungi	Ascomycota	Dothideomycetes	Pleosporales	Sporormiaceae	Preussia	no identification	AAACCTTCAAGCACTGCTTGGTGTTGGGTGCCTGTCCCGCCCCCGCGCGTGGACTCACCTCAAATCCATTGGCGGCCCTCACGTCGGCTTCGAGCGCAGCAGAAACGCGAACTCGTGGCCCGGCGGAGCGGCTCCCAGAAGCTACTCTCACCA
VR-A-IA1-rep1_Seq2330	19	1.02372e-05	2	1.42857	Fungi	Ascomycota	Dothideomycetes	Pleosporales	no identification	no identification	no identification	GTACCCTCAAGCTTTGCTTGGTGTTGGGCGTTTGTCCTGCGTTCCGCGTGGACTCGCCTTAAAGCGATTGGCAGCCGGCATATTGGCCTTGGAGCGCAGCACAATTTGCGCTTCTAGTCATGAATGTTGGCGTCCATTAAGCCTATTACATTTGC
VR-A-IA2_Seq2199	19	1.02372e-05	2	1.42857	Fungi	Ascomycota	Dothideomycetes	Pleosporales	Pleosporales_fam_Incertae_sedis	Pleosporales_gen_Incertae_sedis	Pleosporales_sp	GTACCCTCAAGCTATGCTTGGTGTTGGGTGTTTGTCCTCTCCTCTGCGATTGGACTCGCCTTAAAGACATTGGCAGCCAGTGTATTGGTCTTGAAGCGCAGCACATTTTGCGACTCTTGCTGATTATCACTTGCATCCAGTAAGCCTATTTTAACAC
VR2-A-IA2_Seq3602	19	1.02372e-05	1	0.714286	Fungi	Chytridiomycota	Rhizophlyctidomycetes	Rhizophlyctidales	Rhizophlyctidales_fam_Incertae_sedis	Rhizophlyctidales_gen_Incertae_sedis	Rhizophlyctidales_sp	AAATCCTCAACCGATCCTTGTTGAAAAACATGTATCGGTTGGATCTGGGCCTTTTGCACCCCTACGGGTGTAATCGCTCGAAATGCAATGTCAGAAAGGTTCTTGTATGTAGTTGCAGACCTTACAGTGCATGAATGGTGTTTACACTTTTCAGAACGCTGGTTGGTGTTGTAGCATGATACACGAGTCTGTTTTGATTCAAAACCCAAACAGATATGAATTTAACCATTTATATCTGAAC
LF2-D-O1_Seq3807	18	9.69838e-06	1	0.714286	Fungi	Ascomycota	no identification	no identification	no identification	no identification	no identification	CCACCCCCCTCGAGCCCATTCGGCCCGGTGTTGGAGCGCCGCGGTGTCTAAAAGACCGCGGTCCCTGAAATGCAGTGGCGGCCGACGCCGTGAGTACCGAGCGTAGTAGTATATATCTTCTCGCTCGGGGTCCTCATGGCACGGCGCCTGCCCAACCCGCCTGCCTCGCGCATGCATTAGAAC
SO-A-IA1_Seq2565	18	9.69838e-06	1	0.714286	Fungi	Ascomycota	Sordariomycetes	Chaetosphaeriales	Chaetosphaeriaceae	Chaetosphaeria	Chaetosphaeria_myriocarpa	CCACCCTCAGGCTCTGCCTGGTGTTGGGGACCTGCAACGCAGCCCCTCAAAGATACCGGCGGTCCCGATCCCGGCCCCGAGCGTAGTAATACACGTCGCTCCGGGCGCCTGGCGGGCCCCAGCCGTAAGCCTTTTCATCAATA
SO-A-IA1_Seq2897	18	9.69838e-06	2	1.42857	Fungi	Ascomycota	Sordariomycetes	Xylariales	Diatrypaceae	no identification	no identification	CAACCCTCAAGCCCTAGCGGCTTGGTGTTGGGAGTTTATCTACGGATAATTCCTGAAAAGCATCGGCGGAGCCGTGCTGGCCCCAAGCGTAGTAATTTTTTCTCGCTTCAGGTGTCCAGCGCTGGCGTCCAGCCGCTAAACCCCCTAATTTTCTAGT
SO-A-IA1_Seq3020	18	9.69838e-06	2	1.42857	Fungi	Basidiomycota	Agaricomycetes	Polyporales	Steccherinaceae	Steccherinum	no identification	TATTCTCAATCTCTTCTGCTTTTGCAGCTGGGATTGGACTTGGAGGCTTGCTGGCAGATCCGTCTGTCTGCTCCTCTGAAATGCATTAGTTTGGACTGTTTCCGAGCATGCTTCAGCGTGATAATTGTCTACGTTGCTGCACTCGGTACAATAATGTCCCTGCTTACAACCGTCCCTCTGTGGACAACCTTTACAC
SO-A-IA1_Seq3329	18	9.69838e-06	2	1.42857	Fungi	Basidiomycota	Agaricomycetes	Agaricales	Radulomycetaceae	Radulomyces	Radulomyces_molaris	AATTCTCAACCTTCTTTGGATTTTTGTTCATTGAAGACTTGGATGTGAGGGTTTGCCGGTTATTGTATCGGCTCCCTTTAAATGTGTTAGCGTTACCTTCAGCCGATCGAACGCCCCTCGGTATGATAATTATCTATGCCGTGTCGGGGATCGCACGAGAGTATGCTTCTAACAGTCCCTCTGGGGACATATTCATCATA
SO-A-IA1_Seq3609	18	9.69838e-06	3	2.14286	Fungi	Basidiomycota	Microbotryomycetes	Leucosporidiales	Leucosporidiaceae	Leucosporidium	no identification	ACTCTTCAACCCACCAGTTTCTTGTAGACTGATTGGTGTTTGGATTTTGAGCGCTGCTGGTCTTCGGATCTAGCTCGTTCGTAATATATTAGCATCTCTAATTCGAACTCGGATTGACTCAGTGTAATAGACTATTCGCTGAGGACACGCTCTTGTAGTGTGGCCGAATGAGATCTCAGTAGAAGCTTCCAACTACTTTAGTCAACTTTAG
SO-A-IA3_Seq1672	18	9.69838e-06	4	2.85714	Fungi	Ascomycota	Eurotiomycetes	Eurotiales	Aspergillaceae	Paecilomyces	Paecilomyces_sp	CAACCCTCAAGCTCTGCTTGGTGTTGGGGACCGGCCGCAGCCTCAGTGCTCTGCCGCCCCCTAAATACAGTGGCGGTCCCGCCGCAGCCTCCTTTGCGTAGTAGTAAACCACCTCGCACATGGAACGCAGCGTGACCACGCCGTTAAACCCCCAACTTTCTGAA
SO-A-IB2_Seq2019	18	9.69838e-06	1	0.714286	Fungi	Basidiomycota	Agaricomycetes	Russulales	Stereaceae	no identification	no identification	AATTCTCAACCCTCCTCACTTTTGTGACGGCTGGGCTTGGACTTGGAGGCTTTGCCGGACCGTTCGTGTTCGGCTCCTCTCAAATGCATTAGTACGTCTTGTTGCGATGTGCCCTCGGTGTGATAATTATCTACGCTGTGGTGTGCTTGCTTCTGGTGAGACGGGCTTCAAACCGTCCGAAAGGACACTTCATCGAA
SO-A-IC1_Seq2454	18	9.69838e-06	1	0.714286	Fungi	Basidiomycota	Exobasidiomycetes	Georgefischeriales	Georgefischeriaceae	Georgefischeriaceae_gen_Incertae_sedis	no identification	ATCCTCATCCCACGCGGCTTTTTTTGCGAAAGCGGGCGTGCTGGATGGATGTGAGCGACTGCCGGCGCCGTTTGCTCGGCGCCTGGCTCGCTTGAAAAGGTGGAGCTTCTCAGCTCTTTCGCCCGGTACCAAATGGCGCACGCGCCGCCTGTGTGGAATGGAACACGAGGGACGACGCATCGTAATGAAATTACCGATGCAGTCTGCCTTTGTCGTTTTATTTTCTTCAGCAGGCGAGCGCCAGCCTGGGGCAACGGATTATTCTATAACAC
SO-A-O1_Seq3819	18	9.69838e-06	4	2.85714	Fungi	Basidiomycota	Agaricomycetes	Agaricales	Tricholomataceae	Resupinatus	no identification	AATTCTCAACCTTTTGAAAGCTTGCGCTTGAAAAGGGCTTGGATATGGAGGTTGCGGGCTTCTCATTTGAAGTCGGCTCCTCTTAAATGCATTAGCGGAACTATTGTGTATCGCTCTTGGTGTGATAATTATCTGCGCCTTGAGTGATTGCGAATAACTGTTCAGCTTCCAACTGTCCGCAAGGACAATCTCTTTGAC
VR-A-IA1-rep1_Seq1934	18	9.69838e-06	2	1.42857	Fungi	Ascomycota	Dothideomycetes	Mycosphaerellales	Mycosphaerellaceae	Ramularia	no identification	CACCACTCAAGCCTCGCTTGGTATTGGGCGCCGCGAGTCTCTCGCGCGCCTCAAAGTCTCCGGCTAGGCGGTTCGTCTCCCAGCGTTGTGGCAACTATTCGCAGAGGAGTTCGAGTCGTCGCGGCCGTTAAATCTTTCAAA
VR-A-O1_Seq2125	18	9.69838e-06	1	0.714286	Fungi	Ascomycota	Dothideomycetes	Pleosporales	Sporormiaceae	Forliomyces	Forliomyces_uniseptatus	CAACCTTCAAGCACAGCTTGGTGATGGGTGATTGCCCCGCCCCCGGGCGCGGGCTCGCCTCAAAAGCATTGGCAGCCGGTACGTTGGCTTCGAGCGCAGCACATTCGCGTCTCGTGCCTGGCGGACCGCCTCTCCAGCAAGCGAAAACTCAA
VR-A-O1_Seq2572	18	9.69838e-06	1	0.714286	Fungi	Ascomycota	Eurotiomycetes	Chaetothyriales	Cyphellophoraceae	Cyphellophora	Cyphellophora_sp	TCACCCCTCAAGCCCAGCTTGTTGTTGGACGTCGGCGGGGCCTTCGTGCCCTGCCCGTCTCAAAGATAATGACGGCGTCTGTGAGGACTCCTGTACACTGAGCTTTCGGGCACGTACTAGGTCAGCTCTCCAGGCCCGGTCTTTTAAGTCGCTTCGGCGACGAACTTTTACAA
VR-A-O1_Seq2573	18	9.69838e-06	1	0.714286	Fungi	Ascomycota	Dothideomycetes	Pleosporales	Dictyosporiaceae	Pseudoconiothyrium	no identification	ACACTCTCAAGCTCCGCTTGGTGTTGGGCGTCTGTCGCCGCTACCTGCGTGGGACTCGCCCCAATGACATTGGCAGCGGCTTTGCCGGCTTCTTGCGCAGCACTTTGCGCTCCATGAGGCTTTTGGCAGGCTCGCATCCATTAAGAACCCCCCA
VR-A-O2_Seq2582	18	9.69838e-06	1	0.714286	Fungi	Ascomycota	Sordariomycetes	Xylariales	no identification	no identification	no identification	CAACCCTTAAGCCTAGCTTAGTATTGGGAGTCGACTTTACTGTCGTTCCTCAAATTCAACGGCGGATTTATAGCAATCTCTGAACGTAGTAATTTTACACCTCGTTTTTGAAATACTGTAAACCTCAGCCGCTAAACCCCCAAATTTTTCTAT
VR-A-O2_Seq2872	18	9.69838e-06	1	0.714286	Fungi	Ascomycota	Dothideomycetes	Mycosphaerellales	Teratosphaeriaceae	Teratosphaeriaceae_gen_Incertae_sedis	Teratosphaeriaceae_sp	CACCACTCAAGCCTCGCTTGGTATTGGGCGACGAGAGTCCTCGCGCCCCCATTTCACCGGCTGGACGGATCGAACCTCAGCGTTGTGGTCATTCAAATCGCTGCCGGGACGAGACGGACGCGCCGTTAAACCTCTTTATCACA
VR2-A-IB2_Seq3695	18	9.69838e-06	1	0.714286	Fungi	Ascomycota	Sordariomycetes	Xylariales	Microdochiaceae	Gyrothrix	no identification	CAACCCTTAAGCCCTAGTTGCTTAGTGTTGGGACCTTAGGTAAACCCTCTTGCGGGCGCCTAATTCCCTAAAGACATTGGCAGAGTTTCGGCATACTCTAAGCGTAGTAATTTATTCTCGCTTCTGAAGTTGTCGGCACGATCGCCACAAACCTCTATATTTCTAGT
VR2-S-IB1_Seq4258	18	9.69838e-06	1	0.714286	Fungi	Ascomycota	Sordariomycetes	Hypocreales	Nectriaceae	Cylindrodendrum	Cylindrodendrum_album	CAACCATCAAGCCCCCGGCTTGTGTTGGGGACCTGCGGCCGCCGCAGGCCCTGAAATCCAGTGGCGGGCTCGCTGTCGCACCGAGCGTAGTAGCACACTTCTCGCTCCGGGAGCGCGGCGGGCGCCTGCCGTAAAACCCCCCCACGTACCAAA
LF-So-O1_Seq526	17	9.15958e-06	3	2.14286	Fungi	Ascomycota	Sordariomycetes	Hypocreales	Hypocreales_fam_Incertae_sedis	no identification	no identification	CAACCCTCAGGGCCCGTCCGCGGGACCTGGCGTTGGGGATCAGCCTCCTCCGGGGGGCTGGCCCTGAAATCTAGTGGCGGTCCTCTCGCGATCTCCTCTGTGCAGTAGTTAATACCTCGCAGCTGGATAGCGGTTGGGCCACGCCGTAAAACCCCCACTTCTCCAA
SO-A-IA3_Seq2220	17	9.15958e-06	1	0.714286	Fungi	Ascomycota	Sordariomycetes	Coniochaetales	Coniochaetaceae	Coniochaeta	Coniochaeta_cipronana	CAACCCTCAAGCCCTGCTTGGTGTTGGGGTCCTACGGCTGCCGTAGGCCCTTAAAGCTAGTGGCGGGCTCGCTATAACTCCGAGCGTAGTATAACATATCTCGCTAGGGAGGTGTCGCGGGTTCCGGCCGTGAAAGCCCATCTTTTACACAA
SO-A-IB2_Seq2343	17	9.15958e-06	1	0.714286	Fungi	Ascomycota	Dothideomycetes	Pleosporales	Phaeosphaeriaceae	Phaeosphaeriaceae_gen_Incertae_sedis	no identification	GTACCTTCAAGCACTGCTTGGTGTTGGGTGATTGTCTGCGCAATTTGCCAGACTCGCCTTAAATGGATTGGCAGCCGGTGTTCTGGTTTAAGCGTAGCACAATCACGTCTTTCTCTAGTAAGCCTGCGTCCATAAGCATTTATCAC
SO-A-IB2_Seq3024	17	9.15958e-06	1	0.714286	Fungi	Basidiomycota	Agaricomycetes	Agaricales	Radulomycetaceae	Radulomyces	no identification	AATTCTCAATCCACACATCCTTGTGATGTTGTGGGCTTGGATTTGGAGGTCTGCCGGCCTTGTATTGGGTCGGCTCCTCTTGAATACATTAGCTTGATTCCGTGCGGATCGGCTCTCGGTGTGATAATTGTCTACGCCGTGGTCGTGAAGCGTTTGGCGAGCTTCCAACCGTCCTGTATGGGACAACTTTCTGAC
SO-A-IC3_Seq2477	17	9.15958e-06	1	0.714286	Fungi	Basidiomycota	Agaricomycetes	Hymenochaetales	Hyphodontiaceae	Kneiffiella	Kneiffiella_sp	AATCATCAACCCCCCGGCGGTTTTGCCACCGGGTTGGGATTGGACTTGGAGGCTGTGCTGGACGCGAGTCCGGCTCCTCTCGAATGTATTAGCTGGAAGCGGGCGGATCGACGCGCTGTGTGATAGTCTTATTCACTGTGCGCCGACCTGCATATATGCGCCGGCTTATAACTCTTTCTATTAC
SO-A-IC3_Seq2587	17	9.15958e-06	1	0.714286	Fungi	Ascomycota	no identification	no identification	no identification	no identification	no identification	CAACCCTCAAGCACTGCTTGGTATTGGGCCCCGCCGGTAACACGGCGGGCCTTAAAGTTAGTGGCGGTGCCCCGTGGCCCTGAGCGTAGTAATACTTCCGCTACAGGCCCCGCGGGGTGTCTCGCCAGCAACCCCTAATTTTTCTAT
SO-A-O1_Seq3136	17	9.15958e-06	2	1.42857	Fungi	Basidiomycota	Agaricomycetes	Agaricales	Crepidotaceae	Crepidotus	no identification	AATTCTCAACCTTACCAGCATTGCTGCTTGGTATGGATTGGATGTGGGGGTTTTTGCAGGCTCTTAACGGAGTCAGCTCCCCTGAAAAGCATTAGCGGTACCCTTGTGGTAAACGACTATTGGTGTGATAATTATCTACGCCATTAGACGCCCACGATATATATATATGGGGGTTATACTGCTTCAAATGTTCCGTTGTCTCGGAAAAATTTTTTACCATGT
SO-A-O2_Seq3610	17	9.15958e-06	2	1.42857	Fungi	Basidiomycota	Tremellomycetes	Tremellales	Rhynchogastremataceae	Papiliotrema	no identification	AATCTCAACCCTTCTAGGTTTTTGACCTGGTTGGGCTTGGACATGGGTGTCTGCCAGCAATGGCTCACCTCAAATGACTTAGTGGAACATCCCGCATCAGTGTTAGACGTAATAAGTTTCGTCTCTCCTTGTGGTGATGACCGCTCATAACCTGCCATCGCGCACTTTTGA
SO-A-O3_Seq2506	17	9.15958e-06	1	0.714286	Fungi	Ascomycota	Leotiomycetes	no identification	no identification	no identification	no identification	CAACCCTCAAGCTCTGCTTGGTATTGGGCGTCACCCCCGGGTGCGCCTCAAAATCAGTGGCGGTGCCGTCTGGCTTCAAGCGTAGTAATACTTCTCGCTTTGGAGTTCCGGGCGAGCGTCCTGCCAGAACCCCCATATTTTTTCA
SO2-D-O3_Seq3838	17	9.15958e-06	1	0.714286	Fungi	Ascomycota	Dothideomycetes	Dothideomycetes_ord_Incertae_sedis	Dothideomycetes_fam_Incertae_sedis	Dothideomycetes_gen_Incertae_sedis	no identification	CACCACTCCAGCCTCGCTGGGCCTTGGGCGTTGCGGTCCGCTGCACGCCCCAATGTCTCCGGCTGAGCCGCCTGTCTCGAAGCGTTGTGGCAACTCAATTCGCTTGCGGGACCGGGGGGTTCGACGCCGCTAAACACTACACCA
SO2-V-IA1-rep2_Seq272	17	9.15958e-06	2	1.42857	Fungi	Basidiomycota	Agaricomycetes	Agaricales	Psathyrellaceae	Psathyrella	Psathyrella_panaeoloides	AATTCTCAACTTCATCATTTTTTGTTGAAGCTTGGATGTGGGGGTTGTGCAGAACACTTTGGTGGTCTGCTCCCCTTAAATGAATTAGCGAGTTCAAACTGAGCTCCGTCTATTGGTGTGATAATTATCTACGCTGTGGATGGGACTTAGACTTGCTTCTAAACTGTCCGCAAGGACAATTCTTGACA
SO2-V-IC3_Seq4125	17	9.15958e-06	1	0.714286	Fungi	Basidiomycota	Agaricomycetes	Trechisporales	Hydnodontaceae	Trechispora	no identification	AGTCATCAACCCCTTCCGTTTCGCGCGGACCGGGTTGGAAGTGGGGGCTTTGCTGCCGTGAGGCGGCTCCCCTCAAATGTATCGGTTGGGCCTGTGGGTCGAACTCGACTGGGCGTTGTACCATCCTCGCTCGACAGAGACGTTCCCCTGTTGTGCCCTTCCCCGACCTGCCTCTCAGAGTGGGCGGCCAACATATTTGAA
VR-A-IA1-rep1_Seq1689	17	9.15958e-06	2	1.42857	Fungi	Ascomycota	Dothideomycetes	Capnodiales	Neodevriesiaceae	Neodevriesia	no identification	CACCAATCAAGCCTAGCTTGGTATTGGGCGACGGGGCTGTAACACGCCCCGCGCCCCAATGACTCCGGCGGGACGGACCGAATCTCAGCGTTGTGATTAAAGCCGCTGTCGAGACGGGACGCCCGTGCCGTTAAACAACCCCATCACA
VR-A-IA3_Seq2081	17	9.15958e-06	1	0.714286	Fungi	Ascomycota	Sordariomycetes	Hypocreales	Hypocreales_fam_Incertae_sedis	Acremonium	Acremonium_charticola	CAACCCTCGGGACCCCGTTCGCGGGACCCGGCGTTGGGGATCAGCCCTTCCTCGGAGGGGCTGGCCCTGAAATCTAGTGGCGGTCCGCCAGCGATCTCCTCTGTGCAGTAGTCAATACCTCGCAGCTGGATAGCGGTCGGGCCACGCCGTAAAACCCCCCACTTTCTAA
VR-A-O1_Seq2634	17	9.15958e-06	2	1.42857	Fungi	Ascomycota	Sordariomycetes	Hypocreales	Cordycipitaceae	Cordycipitaceae_gen_Incertae_sedis	Cordycipitaceae_sp	CAACCCTCGAGCTCCCTTTGGGGAGCCCGGCGTTGGGGACCGGCCTCTACCGCCGGCCCCGAAATGAAGTGGCGGCCCGTCCGCGGCGACCTCTGCGTAGTAACTCACCTCGCACCGGAACCCCGACGTGGCCACGCCGTAAAACACCCAACTTTCTGAA
VR-V-IA2_Seq4364	17	9.15958e-06	1	0.714286	Fungi	Basidiomycota	Agaricomycetes	Auriculariales	Hyaloriaceae	Myxarium	Myxarium_hyalinum	TTAATCTCTCACTTCCCTTCGGGTGAAGTGGATTTGGACCGTGCTGTCGCTAGTTCGACGGCTCGTCTCGAAATGCATTGTGCCCAGAGTCTTGCGCGGAGCGGACTGACGAAACGGTGTGATATTTATATCTGCGTCGAAGTAGTCGGTTTCGGTTTGCAGCACCAGTAGCGCTCTGGGCTTATAATAGTTTGGGAGGCTTCGGCTTTCTTTTCTTTTTTTGC
VR2-A-IB2_Seq3845	17	9.15958e-06	1	0.714286	Fungi	Ascomycota	Sordariomycetes	Xylariales	Xylariaceae	Xylariaceae_gen_Incertae_sedis	Xylariaceae_sp	CAACCCCTTAAGCCCCTGTTGCTTAGCGTTGGGAGCCCACGGCGTCCCGCCGTCGCTCCTCAAATCCAGTGGCGGAGCCGGTTCGCGCTCTAGGCGTAGTAGATTTTCTCCATCTCGCCTACGGCCGGGCCGGCCCTCCTGCCGTAAAAGAACCCCCTTACAGAA
LF-A-IB2_Seq2613	16	8.62078e-06	1	0.714286	Fungi	Basidiomycota	Agaricomycetes	Polyporales	Fomitopsidaceae	Postia	Postia_sp	AATCATCAACTCTCATCTTTATTGATGGGGGCTTGGACTTGGAGGTTTGTGCTGGTTTTTAATCGGCTCCTCTTGAACGCATTAGCTTGAACCTATGCTGTATCGGCTGTTCAGTGTGATAATTGTCTACGCTGTGGCTGTGAGGCTGTAAAACTGTAGGATCAGCTTCGAATCGTCTCTTTGAACGGGACAACATCTTCATTGAC
LF2-A-O1_Seq2522	16	8.62078e-06	1	0.714286	Fungi	Ascomycota	Dothideomycetes	Capnodiales	Neodevriesiaceae	Neodevriesia	Neodevriesia_sp	CACCAATCAAGCCTGGCTTGGTATTGGGCGACGGGGCCGTCACACGCCCCGCGCCCCAATGACTCCCCGGCGGGACGGACTGTATCTCAGCGTTGTGCAAATGTCGCTGGCGATTTACGGGACGGCCGTGCCGTGAAAACCTCATTTTATCA
LF2-A-O1_Seq3665	16	8.62078e-06	1	0.714286	Fungi	Basidiomycota	Agaricomycetes	Boletales	Coniophoraceae	Coniophora	Coniophora_prasinoides	AATTCTCAACTCTCTTTGATTTCTTCAAAGATGAGCTTGGAATATGGAGGTATGCTGGCTGCAAAATCAGCTCCTCTGAAAAGCATTGGCAAAAGCATGTGCATGAATTGGCCTTTCGGTGTGATAATGATCACCGTGGCTGGATTGCTATAATGCTATGCCCAACCTTTTCCATTTACATGGGAAAAACCACTTGACT
LF2-A-O1_Seq3848	16	8.62078e-06	2	1.42857	Fungi	Ascomycota	Dothideomycetes	Dothideales	no identification	no identification	no identification	CACCACTCAAGCACAGCTTGGTATTGGGCAACCGCCCCCGCCAGTCGGGGACGCGCCTCAAACACCTCGGCGGAGCCTCACCGGCTTTGGGCGTAGTAGATTTTCTAAACGTCCTTTAACGGAGATGGTTCCATTGCCGACTGAAGCCTTTAATTTTTCTA
LF2-A-O1_Seq3991	16	8.62078e-06	1	0.714286	Fungi	Ascomycota	Dothideomycetes	Mycosphaerellales	Mycosphaerellaceae	Mycosphaerellaceae_gen_Incertae_sedis	no identification	CACCCCTCAAGCCTCGCTTGGTATTGGGCGCCGCGGTTCCGCGCGCCTCAAAGTGTCCGGCCGAGCCGTCCGTCTCTCAGCGTTGTGGTTCAATCAAATCGCGAAGGGACGTCCGGTGGGCGCCGTTAAACCTTTCTCA
SO-A-IA1_Seq2909	16	8.62078e-06	1	0.714286	Fungi	no identification	no identification	no identification	no identification	no identification	no identification	CAACCCTCAAGCCCTGCTTGGTGTTGGGGTCCTACGGCTGCCGTAGGCCCTGAAAGATAGTGGCGGGCTCGCTGCAACTCCGAGCGTAGTAGTAAAATATCTCGCTAGGGAGGCTTGTGGCGGGCGACCGGCCGTTAAACCCCCATCTTAACACAA
SO-A-IA1_Seq3181	16	8.62078e-06	1	0.714286	Fungi	Ascomycota	Leotiomycetes	Helotiales	no identification	no identification	no identification	CAACCACTCAAGCCTGGCTTGGTATTGGGGTGTGCGGTCCCGCAGCCCCTAAAATCAGTGGCGGTGCCGGTGGGCTCTACGCGTAGTAAATCTCCTCGCGATTTGAGTTCCTCCGGTGGCCTGCCAGAACCCCCCCCCTTCTCA
SO-A-IA2_Seq2986	16	8.62078e-06	3	2.14286	Fungi	Ascomycota	Leotiomycetes	Erysiphales	Erysiphaceae	Neoerysiphe	no identification	CACTCCCTCAAGCCGTACGGTTTTCCGTGTAGCTTGGCGTTGGGGCTCGCCATACCGGTGGCCCTTAAAGGTAGTGGCAGTGCCATCGTAAGCTTTACGCGTAGTAAATTTTCTCGCGACAGAGTAGCGATAGTAACTGGCCAAAAGCCCAATTTATGACA
SO-A-IA2_Seq3277	16	8.62078e-06	2	1.42857	Fungi	Ascomycota	Saccharomycetes	Saccharomycetales	Saccharomycetales_fam_Incertae_sedis	Saccharomycetales_gen_Incertae_sedis	Saccharomycetales_sp	TCTCACCGTTGGTGGATTTGTTTCTAAATATCATGCCACAGTGAAGTCTACGCTTTCACTGCT
SO-A-IB2_Seq3005	16	8.62078e-06	1	0.714286	Fungi	Basidiomycota	Tremellomycetes	Cystofilobasidiales	Mrakiaceae	Mrakia	no identification	AACTCTCACCCTTCAACTTTCTTAATAGTGGTTGAAGGCGTGGACTTGAGCGCTGCTGGTTTTTGTTAACCGGCTCGCTTGAAATGAATTAGCAGATCCTTTTTGTAATCGGTTCCACTCGACGTGATAAGTATTTCGCCGAGGACATCTTAACGGATGGCCGAGATAAAGAAAGTCTTTAGATCCGCTTCTAATTCTTAGCCTTACGCAAGTAAGCTAAACCCATTTTATG
SO-A-IC1_Seq4000	16	8.62078e-06	2	1.42857	Fungi	Basidiomycota	Agaricomycetes	Agaricales	Typhulaceae	Typhula	Typhula_sp	AATTCTCAACTTCGAAGCCTTGTTGTAACGACTCGGCTTTGGGGCTTGGATTTGGAGTGTGCGGGTTCCTCTTCTGGAATCGGCTCCTCTTGAAATGCATTAGCTGGAACCTCTTCGTGGACCAGCCATCGGTGTGATAATTATCTACGTCGTTGGTCGTGTCTGCGCTTCGTAATTGGGGTTCTGCTTCTTAACCGTCTTCGGACAACCGTCTTCCGCAAGGGAGATTGACC
SO-A-O2_Seq4717	16	8.62078e-06	2	1.42857	Fungi	Basidiomycota	Agaricostilbomycetes	Agaricostilbales	no identification	no identification	no identification	ACCTCTCAACCCCGCCAAAGGCTTTATTGACTTTGGCTGCTTGGGCTTGGATCATGATTGTTGTTGGCCTGCAAAGGTCGAACTCGATTGAAATACAACAAGTTGGATAGATATTATTGCGGCTTGACCTGATGTTGTAAACTACTCATCGGGGACGCAACAACAGTCTAAGGAACTTTAACAGAAACCCCTTTGCTATTCAGGAGTACTCTTTCGGGAGCTTCCACTAGTACA
SO-A-O3_Seq2241	16	8.62078e-06	1	0.714286	Fungi	Ascomycota	Dothideomycetes	Pleosporales	Pleosporales_fam_Incertae_sedis	Pleosporales_gen_Incertae_sedis	Pleosporales_sp	ACCCCTCAAGCATTGCTTGGTGTTGGGCGTCTGTCCCGCTTCGTGCGCGGACTCGCCCCAAAGGTATTGGCAGCGGTCGTGCCAGCTTCTCGCGCAGCACATTGCGTATAGAGGCGGTCGATTGGCGTCCACAAAGCTCACATCCACA
SO-A-O3_Seq2714	16	8.62078e-06	1	0.714286	Fungi	no identification	no identification	no identification	no identification	no identification	no identification	GTACCTTCAAGCTATGCTTGGTGTTGGGTGTCTGTCTTTGCTTTTGTGCCTAGACTCGCCCTAAATACATTGGCAGCTAATATATTTGTTTCAAGCGCAGCACAATTTGCCTTGGAGCCTACTATTATTGGCGTCCATGAAGACTAATTAACAC
SO2-A-IA2_Seq4123	16	8.62078e-06	1	0.714286	Fungi	Basidiomycota	Agaricomycetes	Agaricales	Agaricales_fam_Incertae_sedis	Agaricales_gen_Incertae_sedis	Agaricales_sp	AATTCTCAACCTCACCCATTTTGTCATGAAGTGTGTGTGTAGGCTTGGATGTGGAGGCTTGCAGGTCCGGCTCTCTGAGTTGGTCTGCTCCTCTGAAATGCATTAGTGGGTTGTGCCCCTCATCTATTGGTGTGATAATTATCTACGCCGTGGATCAGTGTTGGCAACAATGTGACCTGCTTCTAACCGTCCGACTCGGACAACTTGACAT
SO2-S-IA3_Seq3194	16	8.62078e-06	1	0.714286	Fungi	Basidiomycota	Agaricomycetes	Hymenochaetales	Hymenochaetaceae	Phylloporia	no identification	TCATCTCAAACCTCGAGCCTTTTGTTAGGTTTCGGACGGTTTGGACTTGGAGGCTTTGCTGGTGTGCGCTCTGCGTGCGTCGGCTCCTTTGAAAAGCATCAGCTGGACTTTGGTTTGCATGGATGGTGTGATAGTAATGTCTTCACCGAGAGTGCTTGCTTAATGGGTCTGCTTCTAATCGTCTTCGGACAAGGTCCTTTGCGACCTTCGCTTGACC
SO2-V-IC1_Seq4124	16	8.62078e-06	1	0.714286	Fungi	Ascomycota	Sordariomycetes	Glomerellales	Plectosphaerellaceae	Musicillium	Musicillium_theobromae	CAACCCTCGAGCCCCCGTGGCCCGGCGTTGGGGCCCTACGCGCCTTCTGGCAGTAGGCCCCGAAAAGCAGTGGCGGTCCCGTGTGGTCCTCTCCTTTGCGTAGTAGCATTAGCCTCGCTTTGGGAGCCCGCGGCGTGCCGGCCTCGAAACCATCAAGTCCGCTCCGGCGGCACCCA
VR-A-IA1-rep1_Seq2970	16	8.62078e-06	3	2.14286	Fungi	Ascomycota	Pezizomycotina_cls_Incertae_sedis	Pezizomycotina_ord_Incertae_sedis	Pezizomycotina_fam_Incertae_sedis	Arcuadendron	no identification	CACACCTCAAGCGCGGCTTGTGTGTTGGGCTCTCGTCCCCTGCGGACGTGCCTGAAATGCAGTGACGGTGCCGCGTCCTGGTGCCCGAGCGTATGGGCTTCCACCCGCTCCTGAGGCCCGGCCGGCGCCCGTCCGACCCCTAGACCTCTAT
VR-A-IB1_Seq2171	16	8.62078e-06	1	0.714286	Fungi	Basidiomycota	Agaricomycetes	Sebacinales	Sebacinaceae	Chaetospermum	no identification	TAATCTCACACCCAAGACTTCTTGTCGAGGGAGGTGGACTTGGACGTTTTGCTGCGTAACTGCGGCTCGTCTCAAAAGTGTCAGCGCGGCTCTAGATGAAGCGTTTGATGCCCAGTGTAATAAGTATTTCGCTGTGGTTAGCATTAGTCTAGGGTTGTTGTGCTCTCTAATCGTCTTCGGACTGGACCAGCGATGGTTCATTTGACA
VR-A-O2_Seq2420	16	8.62078e-06	1	0.714286	Fungi	Ascomycota	Dothideomycetes	Mycosphaerellales	Teratosphaeriaceae	Constantinomyces	no identification	CACCAATCCAGCCTCGCTGGGTATTGGGCGCTGCGGTCCGCCGCACGCCCCAATTTCGCCGGCTGAGCTATCTATCTCTAAGCGTTGTGGCAACCCAACCCGCTTGTGAGTATGGATGGTCTCGGGCCGTAAAATACTCCACTACA
VR2-A-IA2_Seq3250	16	8.62078e-06	1	0.714286	Fungi	Ascomycota	Sordariomycetes	Hypocreales	Nectriaceae	Nectriaceae_gen_Incertae_sedis	no identification	CAACCCTCAAGCTTCGCTTGGTGTTGGGGATCGGCACAACGGCCTCCGGGCCGCGCCGTCCCTCAAATGTAGTGGCGGTCACGCTGCAGCCTCTTATGCGTAGTAGCACACCTCGCACTGGAGAGCAGCATGGCCACGCCGTAAAACCCCCTACTTTTTGT
VR2-A-IA3_Seq3888	16	8.62078e-06	1	0.714286	Fungi	Ascomycota	Leotiomycetes	Helotiales	Hyaloscyphaceae	Hyaloscyphaceae_gen_Incertae_sedis	no identification	ACCCCCTTAAGCACTGCTTAGTGTTAGGCGTTATCCCGCTTCGGCGAGGACTCGCTCTAAAGGTATTAGCAGCGTCTGTGCTAGCTTCTTGCGCAGTATAATGCGTTCCTAAGGCGGCTAGTTAGCGTCTATAAAGCCTATATCTTA
VR2-V-IA3_Seq4216	16	8.62078e-06	1	0.714286	Fungi	Basidiomycota	Microbotryomycetes	Microbotryomycetes_ord_Incertae_sedis	Chrysozymaceae	Sampaiozyma	Sampaiozyma_vanillica	ACTCTTCAACCCACCGGTTTCTTGTAAACTGGCTGGTGTTTGGTTTCTGAGTGTTGCTCGTCCTCGTGACTGAGCTCATTCGTAATATATGAGCATCTCTAATTCGAATTCGGATTGACTCAGTGTAATAGACTATTCGCTGAGGACACACCTAGTGTGGCCGAACAAGATAATTGTAGAAGCTTCTAACCCTTCTAGTCATTTTAAG
LF-A-IA3_Seq2297	15	8.08198e-06	1	0.714286	Fungi	Ascomycota	Dothideomycetes	Botryosphaeriales	Botryosphaeriaceae	Neodeightonia	Neodeightonia_phoenicum	CAACCCTCAAGCTCTGCTTGGTATTGGGCGCCGTCCTCCGCGGACGCGCCTCGAAGACCTCGGCGGCGGCTGTTCGGCCCTCAAGCGTAGTAGAATACACCTCGCTTTGGAGCGGTCGGCGTCGCCCGCCGGACGAACCTTCTGAACTTTTCTCAA
LF-A-IC1_Seq3636	15	8.08198e-06	1	0.714286	Fungi	Basidiomycota	Agaricomycetes	Hymenochaetales	Tubulicrinaceae	Tubulicrinis	no identification	ATACCCTCCACCGCCGGGGCTTTTGTCTCGGCGGCTGGGACGTGGGGGGCAGTGCTGGCCTTCGGGTCGGCTCCCCTGGAATGCATTAGCTGGTCGCGACGCGGTCCTTAGCCCGGCGCGCCCGCCCTCGGTGTAGTACGCTATTCACCTTGGTCGGCGCCGCCTTGACCTGTCCTGCCGCTTCTAACCGCCCTCGGGCACTTATCATTG
LF-So-O3_Seq1692	15	8.08198e-06	1	0.714286	Fungi	Ascomycota	Pezizomycetes	Pezizales	Ascobolaceae	Ascobolaceae_gen_Incertae_sedis	no identification	AATCAATCAAACTTTTGTTTGGTATTGGGAGAAGTGGTTCATGCCACCCTCCTTAAAGCTATTGGCGACACTATTTCAGCTTGTAAGATGTAGTAAGAAATTCCTCGTCGAAGCAACTGGATGGTTGTCTGCCAACTGAACCGATTTATTTACTG
LF2-D-O1_Seq4026	15	8.08198e-06	2	1.42857	Fungi	Basidiomycota	Agaricomycetes	Polyporales	Meruliaceae	Phlebia	Phlebia_margaritae	AATCCTCAACCCTCCCTCCCTTGTGGACGGGATGGGCTTGGAATTGGAGGTCTTGCCGGCCGTAGTGGTCGGCTCCTCTCAAATGCATTAGCTCGGTTCTTAGCGGATCGGCTCCCGGCGTGATAATTGTCTACGTCGCGACCGTGAAGCGTCTGGCCGGCTTCCAATCGTCCCTTCGGGACAGCTTTTTCGA
LF2-D-O2_Seq4100	15	8.08198e-06	1	0.714286	Fungi	Basidiomycota	Agaricomycetes	Polyporales	Polyporaceae	Polyporaceae_gen_Incertae_sedis	no identification	AATTCTCAACCCATACATCCTTGTGATATGTGGGCTTGGACTTGGAGGCTTGCTGGCTCTAGTTGGTCGGCTCCTCTTGAATGCATTAGCTTGATTCCGTGCGGATCGGCTCTCAGTGTGATAATTGTCTACGCTGTGACCGTGAAGCGTTTGGCAAGCTTCTAATCGTCCCGTATGGGACAATTACTTGAC
LF2-S-IA1_Seq3891	15	8.08198e-06	1	0.714286	Fungi	Basidiomycota	Agaricomycetes	Agaricales	Agaricaceae	Lepiota	no identification	AATTCTCAACCCTTCCAGCTTTTGTGGCTGGTCGTGGCTTGGATGTGGGAGATACTGCAGGCCTCTGTATTTGAGGTCAGCTCTCCTGAAATGCATTAGCGGAACTGTTTGCGGATCCGTCACTGGTGTGATAATTATCTACGCCAACGATGACCGCTCTCTATGTGTTCAGCTTCTAACTGTCTCTTTGTGGACAACTTTTGAAC
LF2-S-IC3_Seq3729	15	8.08198e-06	1	0.714286	Fungi	Basidiomycota	Agaricomycetes	Polyporales	Hyphodermataceae	Hyphoderma	Hyphoderma_sp	TATTCTCAGCCCCCTCAGATTTTATCTCGAGGTTGGGCCTGGATTTGGAGGCTGCTGGATTTTATTCAGCTCTTCTTAAATGAATTAGTGTGAATGTTCGCTGAATATCGCTCGGTGTGATAATTGTCTACACTGTCGATTTTTCGGTGAAGCTAATAAAAATGTTCATGCTTCGAATTGTTCTGTTGAAGAACACTATTATCGA
SO-A-IA1_Seq2334	15	8.08198e-06	2	1.42857	Fungi	Ascomycota	Leotiomycetes	Helotiales	Helotiaceae	Articulospora	Articulospora_sp	TCACCCCTCAAGCTCAGCTTGGTGTTGGGGCCTGCCCGTCACAGGGCAGCCCTTAAAAGCAGTGGCGGTGCCATCTGGCTCTACGCGTAGTAATACTTTTCGCGACAGAGTCCCGGTGGTGTCCTGCCAGAACCCCCCATATTTTAATG
SO-A-IB1-rep1_Seq2145	15	8.08198e-06	2	1.42857	Fungi	Basidiomycota	Agaricomycetes	Cantharellales	Hydnaceae	Sistotrema	no identification	AGCTCTCAAGCGATAGTAACTTTATTGTTATTGTTTAGCTTGGATTTGAGACCTTGCTGTGTTACAAACGGCTGTCTCTAAATGCATTAGCCGGCTCTAATGGAAGACTTGGTTCTTACTCGGTGTGATAATTATCTTACATTGAGGACATCTTTCCCTTTTGGGACTGATGGCCAGGACTATCATTAGGCTGCTTCTAATCGTCTACTTCTGACAAATTAAACTTTTTCAA
SO-A-IB1-rep1_Seq2673	15	8.08198e-06	2	1.42857	Fungi	Basidiomycota	Agaricomycetes	Agaricales	Tricholomataceae	Clitocybe	no identification	AATTCTCAACCTCTTCAGTTTGTCTAACAAACTTGAATTGGCTTGGATATGGGAGTTGCGGGCTTCTAAGCAAGTCGGCTCTTCTTAAATGCATTAGCAGAACTTTTGTTGACCATCATTGGTATGATAATTATCTATGCCATTTCTGATGTGAAGCAGTTTATAATAAAGTTCAGCTTCTAACTGTCCATTGACTTGGACAATTTATTGACT
SO-A-IB2_Seq3091	15	8.08198e-06	2	1.42857	Fungi	Basidiomycota	Agaricostilbomycetes	Agaricostilbales	Kondoaceae	Kondoa	Kondoa_myxariophila	ACTTCTCAACCCCGCCTTTTGTAAAGATCGGTAGCTTGGGCTTGAATCATGGTCTTTTGCCGTTTATTCGGCTAGACTGAAATGCAGTAAGCTGCATGCACGATTGTAACGGCTTGACCTGATGTTGTAGTATCTATAAACTCATCGGGGATCGTTATTGACAGTTGCAAAGAGCTTTAAACTTTGAATTTTAATAGTACA
SO-A-O1_Seq2764	15	8.08198e-06	1	0.714286	Fungi	Basidiomycota	Agaricomycetes	Trechisporales	Hydnodontaceae	Trechispora	no identification	AGTCATCAACCCCTCCCGTTTCGTGCGGGGTCGGGGATTGGAGTTGGGGGCCTGCTGCCGTGAGGCGGCTCCCCTCAAATGCATCGGTTGGACCTGTGGGTCGAACTCGACTGGGCGTTGTACCATCCTCGCTCGACCGAGAAGTTCCCCTTTTGGCGTCCTCCCACGACTCGCCTGTAGAGCGGCGGTCAATGTAATTTGAA
SO2-A-IB2_Seq3805	15	8.08198e-06	1	0.714286	Fungi	Basidiomycota	Exobasidiomycetes	Entylomatales	Entylomataceae	Tilletiopsis	Tilletiopsis_washingtonensis	ATTCTCCACCCCCATGTCTTTTGTCACCAAAGGACGTGCTTGGGGCGGGTCCATGGGCATCTTTGCCAGTCTTCGGACAGGCTTGCCTTAAAAGTATTAGCTGGACTGCATCTGCGATGCATTGGTTCTACTCAACGTGATAAGTTCATTCGTTGAGGACGGCTTCACGGCCGGCCAAGCTACAATGCGATCAATAGTCTGCTTCTAACCCGGCGCGGAGTGCCTGCACTCCAACCCAACTTAACG
VR-A-IA1-rep1_Seq2659	15	8.08198e-06	1	0.714286	Fungi	Ascomycota	Dothideomycetes	Pleosporales	Phaeosphaeriaceae	Sclerostagonospora	Sclerostagonospora_sulcata	GTACCTTCAAGCTTTGCTTGGTGTTGGGTGTTTGTCCTCCCCTTTTGTGTTTGGACTCGCCTTAAAACAATTGGCAGCCAGTGTTTTGGTATAGAAGCGCAGCACAAGTCGCGATTCTAGCTAATCAACGCTGACATCCAGAAGTCTTTTTTTAAC
VR-A-IA2_Seq2397	15	8.08198e-06	3	2.14286	Fungi	Ascomycota	Taphrinomycetes	Taphrinales	Taphrinaceae	Taphrinaceae_gen_Incertae_sedis	no identification	ATCTCTCACAGAACCACTTGGTTGTGAAACCGGGTCTGGTCTCTGTCGGTGTTGGAGGTTGCGAAGTCTTCGCTCCTCTCAAATGAATTGGTGCGGCCCGCTGCACGGTTTTCACAACGTTCTAGGTTCAATCCAACTCGTTGCTTGACCGCTGCTAACTTTGGTTGCTGCACCTTAAGCCCGCCTTGTGCCTTGTGCTCTCGGCATCACTTCATT
VR-A-IC1_Seq2316	15	8.08198e-06	1	0.714286	Fungi	Ascomycota	Pezizomycetes	Pezizales	Sarcoscyphaceae	Desmazierella	no identification	AAACCCACTCAGGCCCCTTTTGGGGGCTCTGGTCGTGGAGGAGCAGCCGCGAGGCGAGCCCCTCCGAAATCCATCGTGCGGAAAGCCCCCGGTGGCCCAGGCGTAGTAAAACTTCTTTCTCTCGTCTGGCGTCTGTCGAGCGTTCCTGCCGTCAACCCCCCCACAGTCTTCTTGTGA
VR-A-O1_Seq3011	15	8.08198e-06	2	1.42857	Fungi	Basidiomycota	Agaricostilbomycetes	Agaricostilbales	Agaricostilbales_fam_Incertae_sedis	Agaricostilbales_gen_Incertae_sedis	no identification	AACTCTCAACCCCGCTCAATCTGTTTGGATTGGGTTGTTTGGGCTTGGATCATGACCTTCGCCGAGTCGTTTACGACTGGGCCGGGTTGAAATGCATCAAGCTGAATCATAACGTGCGGCTTGACCTGTTGTTGTAAGCATCCACTTTCAATGGGAACGCATGATTTGAACGAGCTTTTTCAAACGGATGAACTCTGATTGAAGTCCTTCGGGGCTTTGACCAGTGCA
VR-A-O2_Seq2662	15	8.08198e-06	1	0.714286	Fungi	no identification	no identification	no identification	no identification	no identification	no identification	CACCAATCACGCTGGGCGTGGTATTGGGCGAAGGGGTCGTTTGAACGACCCCCCGCCTCAAAGACTCCGGCGGGACGGACCGTATCTCAGCGTTGTGCAAACAAGCCGCTGGCGAGTCGGGACGGCCGCGCCGTTAAACACTTTATTATCACA
VR-A-O2_Seq2946	15	8.08198e-06	1	0.714286	Fungi	Ascomycota	Dothideomycetes	Pleosporales	Testudinaceae	Lepidosphaeria	Lepidosphaeria_sp	AACCCCTCAAGCACTGCTTGGTGTTGGGCGCTTGTCCCGCCCCCCCCGGGCGCGGACTCGCCTTAAAATCATTGGCGGCCTGTGTATTGGCTTCGAGCGCAGCAGATTTCGCGTCTCGCACCCGGCACGCAGGCGTCCAGCAAGCCTCACCCAG
VR-D-O1_Seq3847	15	8.08198e-06	1	0.714286	Fungi	Ascomycota	Dothideomycetes	Pleosporales	Pleosporales_fam_Incertae_sedis	Pleosporales_gen_Incertae_sedis	no identification	ACACCCTCAAGCTCTGCTTGGTGTTGGGCGTCTGTCCTTGCTACACGCAAAGACTCGCCTTAAATTCATTGGCAGTGGCACCGTCGGCTTCTCGCGCAGCACATTGCGCTATGGAAGGCTACCGGCAGTCCAGCTACCATTAAGAAACTACCCA
VR2-A-IA2_Seq3038	15	8.08198e-06	1	0.714286	Fungi	Ascomycota	Dothideomycetes	Dothideomycetes_ord_Incertae_sedis	Dothideomycetes_fam_Incertae_sedis	Dothideomycetes_gen_Incertae_sedis	no identification	CACCACTCCAGCCTCGCTGGGCCTTGGGCGTCGCTTGATAATCAAGCGCGCCCCAATGTCTCCGGCTGAGCCGTCCGTCTCAAAGCGTTGTGGCAACTCAACTCGCTTGCGGGACCGGGCGGTTCGACGCCGTCAAAACACCCCACACAA
VR2-A-IB2_Seq3945	15	8.08198e-06	1	0.714286	Fungi	Basidiomycota	Agaricomycetes	Boletales	Pisolithaceae	Pisolithus	Pisolithus_sp	AAAATCTCAAGCCGAGCTGTTTTGACTTTGGTTGAAAAAGCCCGGATTTTGGAGTGTTGGGAGGTCTGCAGGCAGTCCTGATCTTTTGGGACTGCCAGCTCTCCTGAAATGCATTAGTGGGATGGGCGTGTGACCAGCCTCTTCGACGTCGTAATGCGATCGTCGTGGACTGTGAGCTTTTTCCCCCCCTTGACTTTGCTATTGTGTGAAG
VR2-S-IB3_Seq4214	15	8.08198e-06	1	0.714286	Fungi	Ascomycota	Ascomycota_cls_Incertae_sedis	Ascomycota_ord_Incertae_sedis	Ascomycota_fam_Incertae_sedis	Ascomycota_gen_Incertae_sedis	no identification	CAACCTTCGCCCTCCGCCTTTTGATCCGCCTAACAGCGGTTCTCTGGGAGGGGGGGCGGTGTTGGGGATCGGCTTCCCTCCCAGCGGTTGCCGTCCCCTAAACTTAGTGGCAGTCCCGCTGTGGCCTCCCTTGCGTAGTACTTTGAATCTCGCAGGCGGAAAAGCAGCGATGGCCTCGCCGTAAAACCCCCTAATTTTCTCAT
VR2-S-IC2_Seq4895	15	8.08198e-06	1	0.714286	Fungi	Ascomycota	Eurotiomycetes	Onygenales	Arthrodermataceae	Trichophyton	Trichophyton_mentagrophytes	CAGCCCCTCAAGCCCGGCTTGTGTGATGGACGACCGTCCGGCGCCCCCGTCTTTGGGGGTGCGGGACGCGCCCGAAAAGCAGTGGCCAGGCCGCGATTCCGGCTTCCTAGGCGAATGGGCAACAAACCAGCGCCTCCAGGACCGGCCGCCCTGGCCTCAAAATCTGTTTTATACTTATCA
LF-D-O2_Seq3667	14	7.54318e-06	1	0.714286	Fungi	Ascomycota	Lichinomycetes	Lichinales	Lichinaceae	Watsoniomyces	no identification	GCCCTCTCCAGGCCCCGACGTGGTCTGTCTTTGAGCCCGTTGCCCCGGCGTGGGCAGGCTCGCAACCAGCGCAACCGATCGCCTCCGGGACCCCGAGCGCAGTGGCTGCAAATGCTCGGTGTGGTTTCGGCCGGTGTTGGCGGATCTCAGGCCTCTTGCAGGCCTTCT
LF2-A-IA3_Seq4220	14	7.54318e-06	1	0.714286	Fungi	Basidiomycota	Agaricomycetes	Hymenochaetales	Hymenochaetaceae	Fuscoporia	no identification	TATTCTCAATCCCGTCTGCTTTGCGGCCGTCGGGTTTGGATGTGGAGGCTTGTGCTGGCCCCTCGCGGTCGGCTCCTCTTGAATGCATTAGCGGGGCTTATGCTCGATGCAACGGTGTAATACTTTCTTTTCACCGGAGTCACTTGCAATGGAAAGTCCGCTTCTAATCGTCTCGCATGAGACATTGTAAAGGGATGGATTTCTCTTTGACAC
LF2-S-IC3_Seq2980	14	7.54318e-06	1	0.714286	Fungi	Ascomycota	Sordariomycetes	Hypocreales	Hypocreales_fam_Incertae_sedis	Acremonium	Acremonium_sordidulum	CAACCCTCGGGACCCCGTTCGCGGGACCCGGCGTTGGGGATCAGCCCTCTCCGGGGGGCTGGCCCCGAAATCTAGTGGCGGTCCGCCAGCGATCTCCTCTGCGCAGTAGTTGATACCTCGCAGCTGGATAGCGGTCGGGCCACGCCGTAAAACCCCCAACTTCTCAA
SO-A-IA2_Seq2395	14	7.54318e-06	1	0.714286	Fungi	Ascomycota	Leotiomycetes	Helotiales	Helotiales_fam_Incertae_sedis	Helotiales_gen_Incertae_sedis	no identification	TCAACCCTCAAGCTCTGCTTGGCATTGGACGTCGTCCCTCGCGGGACGCGCCCTAAAGATGTTGGCGGTGACCCCGAGTCTCAAGCGTAGTACAACCTTTAGCTTAGAGTCCTCGGTGGTTGCCCGCCCCTAGAACCCATCACTTCAA
SO-A-IA3_Seq2616	14	7.54318e-06	2	1.42857	Fungi	Ascomycota	Lecanoromycetes	no identification	no identification	no identification	no identification	CACCCCTCAAGCTCCGCTTGGTGTTGGGCAGCGTCCCCGTGGACGGGCCCGGAAATCAGTGGCGACGCGGCTGGGCCTCAAGCGTAGTAAAACATCTCCCGCTTCGGATGGTCCGGTGGCGCCCGCCAGAACCCTTCTTCTAT
[truncated: 687 more rows]
